# Supplementary material for: Brain tumor is a sequence-specific RNA-binding protein that directs maternal mRNA clearance during the Drosophila maternal-to-zygotic transition
Source: Genome Biol. 2015 May 12;16(1):94. doi: 10.1186/s13059-015-0659-4 (PMC4460960; doi:10.1186/s13059-015-0659-4)
Supplement: Additional file 2: — A table listing all BRAT targets passing our FDR (<5%) and fold-enrichment (>1.5-fold enriched) cutoffs, with associated FDRs and enrichments indicated. [file 13059_2015_659_MOESM2_ESM.xlsx]

## Sheet: Sheet1
Additional File 2. BRAT-associated mRNAs, defined by an average fold-enrichment in the BRAT RIP compared to the control RIP of > 1.5, with an FDR (q-value) < 5%.
Note that some genes are represented by more than one probe set on the array, and so may occur more than once in this table, with different fold enrichment values and q-values.
FBgn ID from array gene description file	Updated FBgn ID (FlyBase release 5.56)	Gene Symbol (FlyBase release 5.56)	Fold enrichment (BRAT RIP vs Control RIP)	q-value (%)
FBgn0037345	FBgn0037345	rev7	21.647	0
FBgn0030872	FBgn0030872	Ucp4A	15.8725	0
FBgn0013674	FBgn0013674	mt:CoI	15.3864	0
FBgn0031834	FBgn0031834	CG13766	15.0531	0
FBgn0002354	FBgn0002354	l(3)87Df	14.9379	0
FBgn0036273	FBgn0036273	CG10426	14.7771	0
FBgn0011241	FBgn0011241	cbx	14.7597	0
FBgn0011241	FBgn0011241	cbx	14.2302	0
FBgn0038312	FBgn0038312	Zip88E	14.0934	0
FBgn0035691	FBgn0035691	CG7386	13.0002	0
FBgn0031880	FBgn0263027, FBgn0263026	CG43322, CG43321	12.3958	0
FBgn0039337	FBgn0039337	MED28	11.5791	0
FBgn0035725	FBgn0035725	Mis12	11.5033	0
FBgn0032240	FBgn0032240	CG17768	11.3055	0
FBgn0030467	FBgn0030467	CG1764	11.294	0
FBgn0086448	FBgn0086448	Gpi1	11.245	0
FBgn0036569	FBgn0036569	CG5414	10.7146	0
FBgn0053228	FBgn0261373	CG33228	10.6877	0
FBgn0016754	FBgn0016754	sba	10.4481	0
FBgn0038966	FBgn0038966	pinta	9.32754	0
FBgn0003093	FBgn0003093	Pkc98E	8.64654	0
FBgn0051107	FBgn0259178	5PtaseI	8.64542	0
FBgn0004656	FBgn0004656	fs(1)h	8.60664	0
FBgn0026088	FBgn0026088	CG14818	8.39702	0
FBgn0030392	FBgn0259143	CG42258	8.39252	0
FBgn0028662	FBgn0028662	VhaPPA1-1	8.37027	0
FBgn0028663	FBgn0028663	VhaM9.7-b	8.31423	0
FBgn0031998	FBgn0031998	SLC5A11	8.18232	0
FBgn0024251	FBgn0024251	bbx	8.08344	0
FBgn0023388	FBgn0023388	Dap160	8.06213	0
FBgn0000251	FBgn0000251	cad	7.96243	0
FBgn0030066	FBgn0030066	CG1885	7.89137	0
FBgn0086909	FBgn0086909	CG31751	7.88653	0
FBgn0030170	FBgn0030170	CG2990	7.8183	0
FBgn0030528	FBgn0030528	CG11095	7.78294	0
FBgn0024182	FBgn0024182	waw	7.65774	0
FBgn0052364	FBgn0052364	CG32364	7.60913	0
FBgn0032033	FBgn0032033	CG13392	7.59194	0
FBgn0032943	FBgn0032943	Tsp39D	7.54003	0
FBgn0045866	FBgn0045866	bai	7.53575	0
FBgn0259143	FBgn0259143	CG42258	7.4743	0
FBgn0028665	FBgn0028665	VhaAC39-1	7.34955	0
FBgn0034804	FBgn0034804	CG3831	7.30372	0
FBgn0034308	FBgn0034308	CG10915	7.20348	0
FBgn0036302	FBgn0036302	sowah	7.10609	0
FBgn0035517	FBgn0035517	CG1265	7.07883	0
FBgn0016754	FBgn0016754	sba	7.07692	0
FBgn0039272	FBgn0039272	CG11836	6.98608	0
FBgn0022153	FBgn0022153	l(2)k05819	6.94706	0
FBgn0022097	FBgn0022097	Vha36-1	6.89597	0
FBgn0023388	FBgn0023388	Dap160	6.69648	0
FBgn0038830	FBgn0038830	CG17272	6.67543	0
FBgn0037061	FBgn0037061	CG12975	6.60506	0
FBgn0004882	FBgn0004882	orb	6.59532	0
FBgn0030170	FBgn0030170	CG2990	6.47937	0
FBgn0085478	FBgn0085478	CG34449	6.4529	0
FBgn0038432	FBgn0038432	CG14883	6.43436	0
FBgn0034399	FBgn0034399	CG15083	6.3957	0
FBgn0025336	FBgn0025336	CG4882	6.34421	0
FBgn0031268	FBgn0031268	cold	6.31857	0
FBgn0000394	FBgn0000394	cv	6.30671	0
FBgn0038269	FBgn0038269	Rrp6	6.28252	0
FBgn0036769	FBgn0036769	Tsp74F	6.24329	0
FBgn0034087	FBgn0034087	clu	6.21561	0
FBgn0034191	FBgn0034191	CG6984	6.19593	0
FBgn0037151	FBgn0037151	CG7130	6.18775	0
FBgn0010300	FBgn0010300	brat	6.184	0
FBgn0036922	FBgn0036922	CG14182	6.17834	0
FBgn0036904	FBgn0262516	Trpml	6.12312	0
FBgn0002906	FBgn0002906	Blm	6.10852	0
FBgn0038269	FBgn0038269	Rrp6	6.08646	0
FBgn0035277	FBgn0261562	CG42676	6.00039	0
FBgn0035105	FBgn0083992, FBgn0083976	Mkp, CG34140	5.97602	0
FBgn0000251	FBgn0000251	cad	5.93853	0
FBgn0036613	FBgn0053257, FBgn0260460	CG33257, mRpS34	5.92464	0
FBgn0004656	FBgn0004656	fs(1)h	5.87937	0
FBgn0083992	FBgn0083992	Mkp	5.87845	0
FBgn0027595	FBgn0261285	Ppcs	5.87696	0
FBgn0036769	FBgn0036769	Tsp74F	5.83654	0
FBgn0031250	FBgn0031250	Ent1	5.81971	0
FBgn0029789	FBgn0029789	CG3160	5.79236	0
FBgn0031188	FBgn0031188	CG14613	5.74342	0
FBgn0032215	FBgn0032215	CG5385	5.73647	0
FBgn0004882	FBgn0004882	orb	5.69764	0
FBgn0017561	FBgn0017561	Ork1	5.68738	0
FBgn0026753	FBgn0026753	Vha13	5.67971	0
FBgn0033808	FBgn0033808	CG4627	5.66385	0
FBgn0035802	FBgn0035802	CG33275	5.64712	0
FBgn0038312	FBgn0038312	Zip88E	5.6422	0
FBgn0033030	FBgn0033030	CG1294	5.58003	0
FBgn0015808	FBgn0015808	ScpX	5.55946	0
FBgn0032746	FBgn0032746	CG10470	5.549	0
FBgn0003482	FBgn0003482	spn-D	5.54229	0
FBgn0037356	FBgn0037356	CG12170	5.45762	0
FBgn0037317	FBgn0037317	CG14667	5.43575	0
FBgn0016672	FBgn0016672	Ipp	5.4344	0
FBgn0035272	FBgn0035272	mRpL46	5.41606	0
FBgn0003480	FBgn0003480	spn-B	5.36167	0
FBgn0030174	FBgn0030174	CG15312	5.35091	0
FBgn0028525	FBgn0028525	c(2)M	5.28958	0
FBgn0024320	FBgn0024320	Npc1a	5.2342	0
FBgn0032702	FBgn0032702	CG10376	5.2301	0
FBgn0004145	FBgn0262736	Vha16-1	5.22892	0
FBgn0010497	FBgn0010497	dmGlut	5.19977	0
FBgn0037556	FBgn0037556	CG9636	5.18114	0
FBgn0037969	FBgn0260743	GC1	5.15696	0
FBgn0036573	FBgn0266724	Trs20	5.14727	0
FBgn0013765	FBgn0013765	cnn	5.14367	0
FBgn0010246	FBgn0010246	Myo61F	5.12337	0
FBgn0031071	FBgn0259789	vfl	5.09865	0
FBgn0034491	FBgn0034491	Hsl	5.0702	0
FBgn0005630	FBgn0005630	lola	5.05615	0
FBgn0029976	FBgn0029976	snz	5.04971	0
FBgn0001122	FBgn0001122	Galphao	5.03809	0
FBgn0033924	FBgn0033924	CG8613	5.01849	0
FBgn0035156	FBgn0260862	Vti1	4.99046	0
FBgn0053554	FBgn0053554	Nipped-A	4.98741	0
FBgn0039993	FBgn0039993	CG17691	4.9083	0
FBgn0036988	FBgn0036988	CG5262	4.90171	0
FBgn0014930	FBgn0014930	CG2846	4.89885	0
FBgn0035632	FBgn0035632	Ppat-Dpck	4.88778	0
FBgn0037556	FBgn0037556	CG9636	4.88013	0
FBgn0053635	FBgn0053635	CG33635	4.8666	0
FBgn0035461	FBgn0035461	ntc	4.85613	0
FBgn0033871	FBgn0033871	CG13339	4.82166	0
FBgn0027538	FBgn0027538	beta4GalNAcTA	4.81346	0
FBgn0039272	FBgn0039272	CG11836	4.81102	0
FBgn0052711	FBgn0262976	lawc	4.80304	0
FBgn0030758	FBgn0030758	CanA-14F	4.78296	0
FBgn0004381	FBgn0004381	Klp68D	4.77994	0
FBgn0030432	FBgn0030432	CG4404	4.7703	0
FBgn0005617	FBgn0005617	msl-1	4.75769	0
FBgn0067622	FBgn0067622	LSm-4	4.75756	0
FBgn0037813	FBgn0259938	cwo	4.75256	0
FBgn0039642	FBgn0039642	CG11882	4.74394	0
FBgn0062447	FBgn0259143	CG42258	4.72624	0
FBgn0058263	FBgn0058263	MFS17	4.72285	0
FBgn0038858	FBgn0038858	CG5793	4.72126	0
FBgn0034433	FBgn0034433	EndoB	4.70509	0
FBgn0015614	FBgn0015614	CanB2	4.68546	0
FBgn0026181	FBgn0026181	rok	4.65953	0
FBgn0001084	FBgn0001084	fy	4.6554	0
FBgn0023458	FBgn0023458	Rbcn-3A	4.65511	0
FBgn0067783	FBgn0067783	att-ORFA	4.65191	0
FBgn0036913	FBgn0036913	CG8334	4.638	0
FBgn0033653	FBgn0033653	CG13192	4.61089	0
FBgn0051110	FBgn0259178	5PtaseI	4.5919	0
FBgn0032170	FBgn0032170	CG4658	4.5884	0
FBgn0243516	FBgn0243516	Vrp1	4.58227	0
FBgn0024555	FBgn0024555	flfl	4.57261	0
FBgn0003411	FBgn0003411	sisA	4.56148	0
FBgn0002878	FBgn0002878	mus101	4.55223	0
FBgn0034564	FBgn0034564	CG9344	4.53979	0
FBgn0052039	FBgn0052039	CG32039	4.52569	0
FBgn0037379	FBgn0037379	CG10979	4.4898	0
FBgn0035902	FBgn0035902	CG6683	4.4809	0
FBgn0027779	FBgn0027779	VhaSFD	4.46385	0
FBgn0028426	FBgn0028426	JhI-1	4.4616	0
FBgn0035333	FBgn0035333	CG1317	4.44283	0
FBgn0026192	FBgn0026192	par-6	4.44076	0
FBgn0038748	FBgn0038748	CG12378	4.43471	0
FBgn0040778	FBgn0040778	CG17977	4.43073	0
FBgn0028421	FBgn0028421	Kap3	4.41868	0
FBgn0028408	FBgn0028408	Drep-2	4.40352	0
FBgn0038649	FBgn0038649	CG7718	4.40129	0
FBgn0028509	FBgn0028509	CenG1A	4.35944	0
FBgn0002891	FBgn0002891	mus205	4.34528	0
FBgn0051523	FBgn0051523	CG31523	4.33045	0
FBgn0017549	FBgn0265605	Ric	4.32808	0
FBgn0033837	FBgn0259221	CG42321	4.32803	0
FBgn0031608	FBgn0031608	CG15435	4.3268	0
FBgn0020622	FBgn0020622	Pi3K21B	4.31685	0
FBgn0021764	FBgn0021764	sdk	4.30898	0
FBgn0025593	FBgn0264574	Glut1	4.30831	0
FBgn0000044	FBgn0000044	Act57B	4.30127	0
FBgn0032305	FBgn0032305	CG6700	4.2873	0
FBgn0034442	FBgn0034442	CG11257	4.26068	0
FBgn0052000	FBgn0052000	CG32000	4.25783	0
FBgn0259143	FBgn0259143	CG42258	4.25352	0
FBgn0039751	FBgn0039751	CG1983	4.24302	0
FBgn0035435	FBgn0035435	PIG-C	4.24096	0
FBgn0050005	FBgn0050005	GstT2	4.22218	0
FBgn0003612	FBgn0003612	Su(var)2-10	4.21824	0
FBgn0031952	FBgn0031952	cdc14	4.21294	0
FBgn0032168	FBgn0032168	CG13126	4.20098	0
FBgn0040715	FBgn0040715	CG15386	4.19985	0
FBgn0030869	FBgn0030869	Socs16D	4.19675	0
FBgn0064116	FBgn0064116	CG33713	4.19177	0
FBgn0030938	FBgn0030938	CG15047	4.18762	0
FBgn0052556	FBgn0263258	chas	4.1839	0
FBgn0032036	FBgn0032036	CG13384	4.1805	0
FBgn0030323	FBgn0030323	CG2371	4.16262	0
FBgn0034643	FBgn0034643	CG10321	4.1482	0
FBgn0064116	FBgn0064116	CG33713	4.13995	0
FBgn0036397	FBgn0036397	CG8783	4.13966	0
FBgn0040372	FBgn0040372	G9a	4.13328	0
FBgn0051712	FBgn0051712	CG31712	4.1186	0
FBgn0000541	FBgn0000541	E(bx)	4.08958	0
FBgn0035529	FBgn0035529	CG1319	4.07259	0
FBgn0027590	FBgn0027590	GstE12	4.05686	0
FBgn0021847	FBgn0021847	l(2)k14710	4.04879	0
FBgn0031987	FBgn0031987	CG12375	4.04614	0
FBgn0039876	FBgn0039876	CG2126	4.03816	0
FBgn0030180	FBgn0083940	CG34104	4.03765	0
FBgn0010460	FBgn0259176	bun	4.03575	0
FBgn0004882	FBgn0004882	orb	4.03397	0
FBgn0031610	FBgn0031610	CG15436	4.03008	0
FBgn0030817	FBgn0030817	CG4991	4.0258	0
FBgn0010287	FBgn0010287	Trf	3.98056	0
FBgn0025740	FBgn0025740	plexB	3.97968	0
FBgn0029131	FBgn0029131	debcl	3.97112	0
FBgn0000032	FBgn0000032	Acph-1	3.96376	0
FBgn0000351	FBgn0000351	cort	3.95877	0
FBgn0032202	FBgn0032202	CG18619	3.95705	0
FBgn0037610	FBgn0037610	CG8043	3.94621	0
FBgn0036126	FBgn0036126	CG6272	3.92538	0
FBgn0013682	FBgn0262952	mt:ND4	3.91308	0.0811689
FBgn0000404	FBgn0000404	CycA	3.91138	0
FBgn0038407	FBgn0038407	CG6126	3.91055	0
FBgn0000064	FBgn0000064	Ald	3.90669	0
FBgn0029831	FBgn0029831	CG5966	3.90261	0
FBgn0027539	FBgn0027539	CG5807	3.87883	0
FBgn0053174	FBgn0261244	inaE	3.87047	0
FBgn0016038	FBgn0016038	mod(r)	3.87038	0
FBgn0037960	FBgn0037960	mthl5	3.84651	0
FBgn0002567	FBgn0002567	ltd	3.84167	0
FBgn0034443	FBgn0034443	cer	3.84002	0
FBgn0037731	FBgn0037731	CG18542	3.83968	0
FBgn0027779	FBgn0027779	VhaSFD	3.8343	0
FBgn0030343	FBgn0030343	ATP7	3.81462	0
FBgn0036643	FBgn0036643	Syx8	3.80371	0
FBgn0038893	FBgn0038893	CG6353	3.79782	0
FBgn0037105	FBgn0037105	S1P	3.79533	0
FBgn0030343	FBgn0030343	ATP7	3.79406	0
FBgn0038996	FBgn0263863	mRpL45	3.77536	0
FBgn0035702	FBgn0035702	CG10147	3.77383	0
FBgn0030610	FBgn0030610	CG9065	3.77362	0
FBgn0036650	FBgn0260960	Baldspot	3.76478	0
FBgn0037807	FBgn0037807	CG6293	3.76446	0
FBgn0045035	FBgn0045035	tefu	3.74681	0
FBgn0040230	FBgn0040230	dbo	3.73764	0
FBgn0034634	FBgn0034634	CG10494	3.71557	0
FBgn0029798	FBgn0029798	CG4078	3.70696	0
FBgn0026875	FBgn0261444	CG3638	3.69831	0
FBgn0022985	FBgn0022985	qkr58E-2	3.68594	0
FBgn0030704	FBgn0030704	CG15916	3.66506	0
FBgn0031422	FBgn0031422	CG9870	3.65762	0
FBgn0011592	FBgn0011592	fra	3.6557	0.0740279
FBgn0015600	FBgn0015600	toc	3.65365	0
FBgn0011300	FBgn0011300	babo	3.64758	0
FBgn0039044	FBgn0039044	p53	3.63982	0
FBgn0034270	FBgn0034270	CG6401	3.63274	0
FBgn0064117	FBgn0064117	CG33714	3.62938	0
FBgn0034893	FBgn0034893	mRpL43	3.62732	0
FBgn0038684	FBgn0259704, FBgn0259705	CG42358, CG42359	3.61626	0
FBgn0034611	FBgn0034611	MFS16	3.60727	0
FBgn0024753	FBgn0264078	Flo2	3.58938	0
FBgn0033837	FBgn0259221	CG42321	3.58831	0
FBgn0036909	FBgn0036909	CG15881	3.58265	0.0873479
FBgn0050373	FBgn0050373	CG30373	3.56524	0
FBgn0038877	FBgn0038877	CG3308	3.55487	0
FBgn0039065	FBgn0039065	CG4449	3.54897	0
FBgn0086359	FBgn0086359	Invadolysin	3.54229	0
FBgn0024985	FBgn0024985	CG11448	3.52988	0
FBgn0036545	FBgn0036545	GXIVsPLA2	3.529	0
FBgn0052030	FBgn0266084	Fhos	3.52435	0.0764955
FBgn0030694	FBgn0030694	CG15602	3.52176	0
FBgn0025558	FBgn0025558	CG4101	3.51976	0
FBgn0001220	FBgn0001220	Hsc70-5	3.51357	0
FBgn0000339	FBgn0000339	cni	3.49796	0
FBgn0032988	FBgn0032988	Tif-IA	3.49646	0.0855713
FBgn0028485	FBgn0261647	Axud1	3.49327	0
FBgn0002567	FBgn0002567	ltd	3.49074	0
FBgn0011705	FBgn0011705	rost	3.48288	0
FBgn0067628	FBgn0067628	CG33331	3.47881	0
FBgn0021895	FBgn0021895	ytr	3.47152	0
FBgn0038401	FBgn0038401	CG5916	3.46766	0
FBgn0038924	FBgn0038924	CG6028	3.45779	0.0847098
FBgn0041585	FBgn0041585	olf186-F	3.45676	0.0873479
FBgn0035641	FBgn0035641	CG5568	3.45667	0.0715114
FBgn0036302	FBgn0036302	sowah	3.44543	0.0844265
FBgn0030330	FBgn0030330	Tango10	3.43711	0.0798846
FBgn0039360	FBgn0039360	CLS	3.4302	0.0838655
FBgn0029944	FBgn0029944	Dok	3.42242	0.0767281
FBgn0037755	FBgn0037755	CG12945	3.42206	0
FBgn0028421	FBgn0028421	Kap3	3.41966	0.0827657
FBgn0031213	FBgn0031213	galectin	3.41696	0.0858623
FBgn0035444	FBgn0035444	CG12012	3.41543	0
FBgn0051360	FBgn0051360	CG31360	3.41227	0.118237
FBgn0031051	FBgn0031051	Ranbp21	3.40328	0
FBgn0028506	FBgn0028506	CG4455	3.40309	0
FBgn0035372	FBgn0035372	CG12093	3.40278	0
FBgn0031106	FBgn0031106	Syx16	3.4011	0.0873479
FBgn0031544	FBgn0031544	CG17593	3.39913	0.0873479
FBgn0032486	FBgn0032486	CG5705	3.39773	0
FBgn0029783	FBgn0029783	Sirt4	3.39431	0
FBgn0000339	FBgn0000339	cni	3.39095	0.0786403
FBgn0038862	FBgn0038862	Ubpy	3.38418	0.0776724
FBgn0031478	FBgn0031478	CG8814	3.38254	0
FBgn0032208	FBgn0032208	CG5604	3.37773	0.0858623
FBgn0030743	FBgn0030743	CG9921	3.37018	0
FBgn0027356	FBgn0027356	Amph	3.34185	0.0870467
FBgn0040030	FBgn0265767	zyd	3.34175	0.0791333
FBgn0259176	FBgn0259176	bun	3.34147	0.0811689
FBgn0020611	FBgn0262511	Vha44	3.3377	0.0776724
FBgn0004889	FBgn0004889	tws	3.33593	0.0873479
FBgn0025814	FBgn0025814	Mgstl	3.33424	0.0847098
FBgn0052000	FBgn0052000	CG32000	3.33143	0.0798846
FBgn0034269	FBgn0034269	CG6406	3.32823	0.0873479
FBgn0027296	FBgn0027296	l(1)G0144	3.31957	0.0827657
FBgn0033903	FBgn0033903	CG8323	3.31776	0
FBgn0003169	FBgn0003169	put	3.28631	0.0771973
FBgn0027359	FBgn0027359	Tim8	3.28553	0.0798846
FBgn0003520	FBgn0003520	stau	3.27763	0.0798846
FBgn0016131	FBgn0016131	Cdk4	3.27328	0.0811689
FBgn0052939	FBgn0052939	CG32939	3.27161	0.0762644
FBgn0037134	FBgn0037134	CG7407	3.26516	0.078886
FBgn0015776	FBgn0015776	nrv1	3.26161	0.0767281
FBgn0031708	FBgn0031708	CG7382	3.24521	0.0858623
FBgn0032910	FBgn0032910	CG9265	3.24273	0.0798846
FBgn0024291	FBgn0024291	Sir2	3.24069	0.0838655
FBgn0250874	FBgn0250874	ttm50	3.23492	0.0755794
FBgn0033413	FBgn0033413	prel	3.22725	0.0760347
FBgn0028563	FBgn0028563	sut1	3.22578	0.0811689
FBgn0029971	FBgn0029971	CG18624	3.22264	0.078396
FBgn0032731	FBgn0032731	Swip-1	3.222	0.0725389
FBgn0003015	FBgn0003015	osk	3.22176	0.0847098
FBgn0039625	FBgn0039625	beta4GalNAcTB	3.22149	0.0835879
FBgn0051120	FBgn0265190, FBgn0265189	PIG-S, CG44254	3.2162	0.0796326
FBgn0004648	FBgn0004648	svr	3.21595	0.0858623
FBgn0038974	FBgn0038974	CG5377	3.20991	0.0742457
FBgn0002413	FBgn0002413	dco	3.20456	0.083312
FBgn0086784	FBgn0086784	stmA	3.1924	0.0771973
FBgn0029114	FBgn0029114	Tollo	3.18803	0.0811689
FBgn0036774	FBgn0036774	mRpS26	3.15173	0.0742457
FBgn0033393	FBgn0262515	VhaAC45	3.14698	0.0811689
FBgn0050000	FBgn0050000	GstT1	3.13977	0.0742457
FBgn0036396	FBgn0036396	CG17359	3.13866	0.0776724
FBgn0040899	FBgn0040899	CG17776	3.13018	0.0758064
FBgn0039056	FBgn0039056	CenB1A	3.12818	0.0738115
FBgn0029121	FBgn0029121	Sras	3.11942	0.0733824
FBgn0033476	FBgn0033476	oys	3.11905	0.120207
FBgn0013759	FBgn0013759	CASK	3.11378	0.0742457
FBgn0000568	FBgn0000568	Eip75B	3.11112	0.137567
FBgn0010269	FBgn0010269	Dsor1	3.10571	0.0713094
FBgn0032031	FBgn0032031	CG13390	3.10296	0.0791333
FBgn0052576	FBgn0052576	CG32576	3.10284	0.0742457
FBgn0039187	FBgn0039187	CG6454	3.08125	0.0709088
FBgn0025704	FBgn0259214	PMCA	3.06539	0.0701209
FBgn0052767	FBgn0052767	CG32767	3.06475	0.0693504
FBgn0038268	FBgn0038268	CG3631	3.06121	0.529585
FBgn0036615	FBgn0036615	CG4933	3.05072	0.129787
FBgn0032482	FBgn0032482	Pect	3.05034	0.0715114
FBgn0010460	FBgn0259176	bun	3.0486	0.0721244
FBgn0025593	FBgn0264574	Glut1	3.0389	0.134632
FBgn0029903	FBgn0029903	pod1	3.02706	0.136084
FBgn0003716	FBgn0003716	tkv	3.02318	0.0705126
FBgn0003748	FBgn0003748	Treh	3.01986	0.0735963
FBgn0033853	FBgn0033853	CG6145	3.0141	0.0715114
FBgn0052579	FBgn0052579	CG32579	3.01158	0.0693504
FBgn0030196	FBgn0030196	Psf3	2.99995	0.0742457
FBgn0050080	FBgn0050080	CG30080	2.99792	0.134632
FBgn0034378	FBgn0262103	Sik3	2.9938	0.127815
FBgn0032029	FBgn0032029	CG17292	2.98234	0.0705126
FBgn0003483	FBgn0003483	spn-E	2.97839	0.0731697
FBgn0004145	FBgn0262736	Vha16-1	2.97293	0.136821
FBgn0036545	FBgn0036545	GXIVsPLA2	2.96685	0.0725389
FBgn0033616	FBgn0033616	CG7745	2.96605	0.125903
FBgn0036334	FBgn0036334	CG11267	2.96583	0.137943
FBgn0029117	FBgn0029117	Surf1	2.9566	0.120207
FBgn0036053	FBgn0036053	iPLA2-VIA	2.94703	0.0693504
FBgn0003870	FBgn0003870	ttk	2.94259	0.117412
FBgn0031981	FBgn0031981	CG7466	2.94216	0.129787
FBgn0003870	FBgn0003870	ttk	2.94136	0.219033
FBgn0015360	FBgn0015360	oxt	2.94079	0.0693504
FBgn0010350	FBgn0010350	CdsA	2.93726	0.0725389
FBgn0037897	FBgn0037897	CG5270	2.93516	0.0721244
FBgn0052380	FBgn0052380	SMSr	2.92863	0.0709088
FBgn0033906	FBgn0033906	CG8331	2.92479	0.0701209
FBgn0033337	FBgn0033337	CG8272	2.92451	0.122245
FBgn0030752	FBgn0030752	CG9947	2.92054	0.125903
FBgn0010039	FBgn0010039	GstD3	2.91726	0.0691604
FBgn0013676	FBgn0013676	mt:CoIII	2.91054	0.118237
FBgn0086355	FBgn0086355	Tpi	2.90693	0.124047
FBgn0032234	FBgn0032234	gny	2.90582	0.174897
FBgn0030037	FBgn0030037	CG12125	2.8981	0.136452
FBgn0024841	FBgn0024841	Pcd	2.89578	0.12559
FBgn0030055	FBgn0030055	CG12772	2.89576	0.130796
FBgn0030612	FBgn0030612	CG5599	2.88296	0.122245
FBgn0033984	FBgn0033984	Lap1	2.87953	0.133211
FBgn0040931	FBgn0040931	CG9034	2.87861	0.127815
FBgn0003401	FBgn0003401	shu	2.87318	0.124659
FBgn0031060	FBgn0031060	CG14231	2.86365	0.121363
FBgn0031395	FBgn0031395	CG10874	2.86136	0.122245
FBgn0000338	FBgn0262975	cnc	2.85522	0.134274
FBgn0005386	FBgn0005386	ash1	2.85509	0.136821
FBgn0040395	FBgn0040395	Unc-76	2.8532	0.12344
FBgn0033624	FBgn0033624	CG12384	2.85255	0.133211
FBgn0016038	FBgn0016038	mod(r)	2.84942	0.120207
FBgn0031282	FBgn0031282	Pex12	2.84609	0.118237
FBgn0036331	FBgn0036331	CG14117	2.84439	0.134632
FBgn0027610	FBgn0027610	Dic1	2.84434	0.124659
FBgn0037031	FBgn0037031	CG11456	2.84382	0.132512
FBgn0015247	FBgn0015247	Iap2	2.8314	0.122245
FBgn0044510	FBgn0044510	mRpS5	2.83124	0.197215
FBgn0037044	FBgn0037044	CG10585	2.82634	0.127815
FBgn0032782	FBgn0032782	Rab9	2.82139	0.230535
FBgn0032261	FBgn0032261	CG6094	2.82074	0.124659
FBgn0039958	FBgn0039958	CG12567	2.81806	0.132512
FBgn0030052	FBgn0030052	CG12065	2.81168	0.22241
FBgn0032217	FBgn0032217	CG4972	2.81069	0.131477
FBgn0032161	FBgn0032161	CG4594	2.81023	0.127815
FBgn0026262	FBgn0026262	bip2	2.8017	0.127815
FBgn0035371	FBgn0035371	CG9977	2.80079	0.130796
FBgn0011769	FBgn0011769	Fdxh	2.79889	0.131477
FBgn0052441	FBgn0052441	CG32441	2.79851	0.131477
FBgn0023545	FBgn0023545	CG4406	2.79578	0.117412
FBgn0038524	FBgn0038524	sll	2.78791	0.174897
FBgn0010105	FBgn0010105	comm	2.7866	0.207766
FBgn0035195	FBgn0035195	Sac1	2.78536	0.129454
FBgn0041585	FBgn0041585	olf186-F	2.7839	0.134632
FBgn0038223	FBgn0038223	Afti	2.78096	0.117139
FBgn0037755	FBgn0037755	CG12945	2.77133	0.231592
FBgn0031990	FBgn0031990	CG8552	2.76613	0.125903
FBgn0002567	FBgn0002567	ltd	2.76572	0.121363
FBgn0013675	FBgn0013675	mt:CoII	2.76559	0.126852
FBgn0037212	FBgn0266347	nAChRalpha4	2.76261	0.121949
FBgn0029959	FBgn0029959	Rab39	2.75897	0.230535
FBgn0004914	FBgn0004914	Hnf4	2.74013	0.224387
FBgn0037873	FBgn0037873	SdhC	2.73913	0.124047
FBgn0037875	FBgn0037875	ZnT86D	2.73759	0.117412
FBgn0038735	FBgn0038735	CG4662	2.73613	0.127493
FBgn0025739	FBgn0025739	pon	2.73157	0.129787
FBgn0011747	FBgn0011747	Ank	2.72632	0.213026
FBgn0033019	FBgn0033019	CG10395	2.72421	0.118237
FBgn0037531	FBgn0037531	CG10445	2.72407	0.118237
FBgn0086532	FBgn0086532	Spt-I	2.7165	0.126852
FBgn0033252	FBgn0033252	CG12769	2.71533	0.195686
FBgn0052109	FBgn0052109	CG32109	2.70292	0.211686
FBgn0005427	FBgn0005427	ewg	2.70226	0.229487
FBgn0035392	FBgn0035392	CG1271	2.7014	0.217149
FBgn0039942	FBgn0039942	CG17163	2.69447	0.12344
FBgn0259220	FBgn0265998	Doa	2.68188	0.207766
FBgn0022960	FBgn0022960	vimar	2.68184	0.203577
FBgn0010398	FBgn0010398	Lrr47	2.67555	0.118237
FBgn0041004	FBgn0041004	CG17715	2.66966	0.118237
FBgn0039959	FBgn0039959	CG17514	2.66723	0.227933
FBgn0034986	FBgn0034986	mRpS17	2.66148	0.232659
FBgn0031997	FBgn0031997	PGAP5	2.65889	0.211686
FBgn0037747	FBgn0037747	CG8481	2.65579	0.216219
FBgn0030686	FBgn0030686	mRpL3	2.65454	0.225893
FBgn0033373	FBgn0033373	CG8080	2.65402	0.216219
FBgn0033979	FBgn0033979	Cyp6a19	2.65144	0.22241
FBgn0058196	FBgn0058196	Maf1	2.64851	0.217149
FBgn0010441	FBgn0010441	pll	2.64797	0.221434
FBgn0033883	FBgn0033883	CG16935	2.64342	0.213928
FBgn0030299	FBgn0262740	Evi5	2.63818	0.504871
FBgn0025743	FBgn0025743	mbt	2.63076	0.227933
FBgn0053554	FBgn0053554	Nipped-A	2.62972	0.133211
FBgn0037582	FBgn0261108	Atg13	2.62843	0.120207
FBgn0032407	FBgn0032407	Pex19	2.62561	0.219033
FBgn0029866	FBgn0029866	CG3842	2.62561	0.213928
FBgn0038053	FBgn0038053	CG18549	2.62101	0.232124
FBgn0038763	FBgn0038763	CG4433	2.62062	0.20607
FBgn0000258	FBgn0264492	CkIIalpha	2.6174	0.284167
FBgn0026787	FBgn0026787	Nhe1	2.61705	0.223394
FBgn0030678	FBgn0030678	CG11679	2.59978	0.223394
FBgn0037203	FBgn0037203	slif	2.59598	0.226908
FBgn0039187	FBgn0039187	CG6454	2.59104	0.209925
FBgn0031814	FBgn0031814	retm	2.59066	0.201948
FBgn0032916	FBgn0032916	CG9257	2.58302	0.227933
FBgn0030026	FBgn0030026	sni	2.58238	0.229487
FBgn0016053	FBgn0016053	pgc	2.58204	0.209925
FBgn0036198	FBgn0036198	crim	2.5811	0.226908
FBgn0039000	FBgn0266418	CG45058	2.57439	0.219033
FBgn0004636	FBgn0004636	R	2.56882	0.20949
FBgn0011642	FBgn0011642	Zyx	2.56687	0.221434
FBgn0020445	FBgn0020445	E23	2.56668	0.209925
FBgn0086706	FBgn0086706	pix	2.56269	0.209925
FBgn0037009	FBgn0037009	CG5104	2.55888	0.203577
FBgn0010309	FBgn0010309	pigeon	2.5576	0.200345
FBgn0037647	FBgn0037647	RagA-B	2.55492	0.218559
FBgn0027512	FBgn0027512	CG10254	2.55476	0.224387
FBgn0035938	FBgn0264307	orb2	2.5508	0.19916
FBgn0067102	FBgn0067102	GlcT-1	2.54566	0.240415
FBgn0033309	FBgn0033309	CG8735	2.54208	0.197215
FBgn0033432	FBgn0261016	clos	2.53907	0.213928
FBgn0003870	FBgn0003870	ttk	2.53649	0.20607
FBgn0051842	FBgn0260407	mRpS23	2.53525	0.213928
FBgn0033266	FBgn0033266	Socs44A	2.53424	0.217149
FBgn0033761	FBgn0033761	CG8778	2.52862	0.225893
FBgn0034259	FBgn0034259	P32	2.52499	0.224387
FBgn0030329	FBgn0030329	prtp	2.52263	0.361267
FBgn0037709	FBgn0037709	CG8199	2.51921	0.20607
FBgn0037445	FBgn0037445	CG9727	2.51422	0.20607
FBgn0035969	FBgn0035969	CG4476	2.5129	0.219033
FBgn0033631	FBgn0033631	Sod3	2.51034	0.213026
FBgn0036405	FBgn0036405	CG6833	2.50792	0.323635
FBgn0020248	FBgn0020248	stet	2.50776	0.197215
FBgn0041585	FBgn0041585	olf186-F	2.50584	0.219033
FBgn0032599	FBgn0261068	LSm7	2.50303	0.318962
FBgn0038149	FBgn0038149	CG9796	2.49858	0.200345
FBgn0039286	FBgn0039286	dan	2.49613	0.19916
FBgn0031284	FBgn0031284	CG3876	2.49498	0.280484
FBgn0037339	FBgn0037339	Pi4KIIalpha	2.49287	0.201948
FBgn0010051	FBgn0010051	Itp-r83A	2.48792	0.201948
FBgn0028648	FBgn0028648	mRpL50	2.48504	0.241796
FBgn0035436	FBgn0035436	CG12016	2.47962	0.213928
FBgn0011774	FBgn0011774	Irbp	2.47951	0.203577
FBgn0036255	FBgn0036255	Atg12	2.47908	0.534066
FBgn0029006	FBgn0029006	lack	2.47794	0.207766
FBgn0030092	FBgn0030092	fh	2.47771	0.241796
FBgn0000247	FBgn0000247	ca	2.47432	0.209056
FBgn0031665	FBgn0083962	CG34126	2.47367	0.211686
FBgn0001122	FBgn0001122	Galphao	2.46292	0.544222
FBgn0032032	FBgn0032032	CG17294	2.46246	0.241796
FBgn0033432	FBgn0261016	clos	2.46156	0.284167
FBgn0029137	FBgn0029137	Patsas	2.45621	0.281526
FBgn0027865	FBgn0027865	Tsp96F	2.45481	0.203577
FBgn0039291	FBgn0039291	CG13663	2.44821	0.203577
FBgn0052705	FBgn0085478, FBgn0085479	CG34449, CG34450	2.43768	0.391036
FBgn0033226	FBgn0033226	CG1882	2.43542	0.282577
FBgn0035347	FBgn0266696	CG45186	2.43341	0.79183
FBgn0033781	FBgn0033781	CG13319	2.43267	0.201948
FBgn0039112	FBgn0039112	CG10219	2.43145	0.19916
FBgn0039505	FBgn0039505	CG5934	2.43089	0.282577
FBgn0037646	FBgn0037646	CAHbeta	2.42877	0.201545
FBgn0037084	FBgn0037084	Syx6	2.42836	0.195686
FBgn0030411	FBgn0030411	CG2540	2.42651	0.243663
FBgn0040020	FBgn0040020	MED21	2.4263	0.239049
FBgn0023097	FBgn0023097	bon	2.42277	0.203577
FBgn0037265	FBgn0037265	spartin	2.4182	0.547856
FBgn0029733	FBgn0029733	CG6927	2.41709	0.197215
FBgn0036998	FBgn0036998	CG5969	2.41306	0.201144
FBgn0034187	FBgn0034187	CG6967	2.41079	0.241334
FBgn0026178	FBgn0263289	scrib	2.40884	0.318962
FBgn0067783	FBgn0067783	att-ORFA	2.40466	0.35244
FBgn0022708	FBgn0022708	Adk2	2.40263	0.195686
FBgn0086349	FBgn0261530	nbs	2.40226	0.243663
FBgn0032135	FBgn0032135	GlcAT-S	2.40179	0.197215
FBgn0023211	FBgn0266711	EloC	2.40137	0.541528
FBgn0034579	FBgn0034579	mRpL54	2.39883	0.284167
FBgn0010228	FBgn0010228	HmgZ	2.39798	0.524227
FBgn0034261	FBgn0034261	HPS4	2.39412	0.35743
FBgn0005427	FBgn0005427	ewg	2.39288	0.517816
FBgn0033452	FBgn0266186	Vamp7	2.38694	0.281526
FBgn0032901	FBgn0032901	sky	2.38315	0.282577
FBgn0032859	FBgn0032859	Arpc2	2.38218	0.280484
FBgn0030545	FBgn0030545	CG11590	2.38107	0.323635
FBgn0030052	FBgn0030052	CG12065	2.37934	0.359339
FBgn0036900	FBgn0036900	CG8765	2.37604	0.354295
FBgn0033247	FBgn0033247	Nup44A	2.37545	0.361267
FBgn0038747	FBgn0038747	RhoGAP92B	2.37502	0.195686
FBgn0023510	FBgn0023510	Rbcn-3B	2.37464	0.35743
FBgn0020245	FBgn0265974	ttv	2.37343	0.318962
FBgn0027948	FBgn0027948	msps	2.37211	0.318962
FBgn0038588	FBgn0038588	CG7156	2.3718	0.323635
FBgn0032642	FBgn0032642	CG5110	2.36925	0.509113
FBgn0010109	FBgn0010109	dpn	2.36887	0.524227
FBgn0020249	FBgn0020249	stck	2.36776	0.53886
FBgn0016038	FBgn0016038	mod(r)	2.36612	0.241796
FBgn0052676	FBgn0052676	CG32676	2.36291	0.476293
FBgn0027786	FBgn0027786	Mtch	2.36212	0.239957
FBgn0013983	FBgn0013983	imd	2.36138	0.323635
FBgn0034403	FBgn0034403	CG18190	2.36131	0.240415
FBgn0000275	FBgn0259243	Pka-R1	2.35915	0.524227
FBgn0022069	FBgn0022069	Nnp-1	2.3564	0.284167
FBgn0029737	FBgn0029737	CG6903	2.35458	0.355543
FBgn0010551	FBgn0010551	Phb2	2.34818	0.318962
FBgn0036843	FBgn0036843	CG6812	2.34649	0.323635
FBgn0031057	FBgn0031057	Ubqn	2.34405	0.239049
FBgn0031395	FBgn0031395	CG10874	2.34261	0.323635
FBgn0022382	FBgn0022382	Pka-R2	2.338	0.318962
FBgn0083962	FBgn0083962	CG34126	2.33772	0.284167
FBgn0033773	FBgn0033773	mos	2.33757	0.524227
FBgn0004656	FBgn0004656	fs(1)h	2.333	0.534066
FBgn0034849	FBgn0034849	CG3500	2.33173	0.516052
FBgn0033232	FBgn0033232	CG12159	2.33049	0.524227
FBgn0039296	FBgn0039296	CG10420	2.32954	0.547856
FBgn0011642	FBgn0011642	Zyx	2.32918	0.35743
FBgn0052000	FBgn0052000	CG32000	2.3254	0.359339
FBgn0033434	FBgn0033434	CG1902	2.3252	0.392386
FBgn0030584	FBgn0030584	CG14407	2.32384	0.497976
FBgn0004373	FBgn0004373	fwd	2.31852	0.354295
FBgn0004598	FBgn0004598	Fur2	2.31643	0.529056
FBgn0001137	FBgn0001137	grk	2.31463	0.361267
FBgn0027780	FBgn0027780	U26	2.31452	0.35244
FBgn0038331	FBgn0038331	Ccm3	2.31421	0.509113
FBgn0037301	FBgn0037301	Mms19	2.31413	0.391036
FBgn0051908	FBgn0051908	CG31908	2.31221	0.359339
FBgn0030362	FBgn0030362	regucalcin	2.31195	0.530645
FBgn0005694	FBgn0005694	Aef1	2.30672	0.512559
FBgn0035995	FBgn0035995	CG3529	2.30522	0.535344
FBgn0033185	FBgn0033185	CG1603	2.30257	0.507997
FBgn0051548	FBgn0051548	CG31548	2.30042	0.392386
FBgn0038809	FBgn0038809	CG16953	2.29821	0.318962
FBgn0038325	FBgn0038325	CG6194	2.2971	0.64466
FBgn0029713	FBgn0029713	CG11436	2.29618	0.541528
FBgn0038446	FBgn0038446	CG14903	2.29322	0.524227
FBgn0037235	FBgn0037235	CG1103	2.29056	0.361267
FBgn0036007	FBgn0036007	path	2.28242	0.318387
FBgn0041171	FBgn0041171	ago	2.27934	0.509113
FBgn0032195	FBgn0032195	CG4908	2.27906	0.356799
FBgn0047135	FBgn0047135	CG32276	2.27727	0.535344
FBgn0037852	FBgn0037852	Tpc1	2.27481	0.524227
FBgn0015797	FBgn0015797	Rab6	2.27471	0.540933
FBgn0029092	FBgn0029092	ced-6	2.27386	0.39443
FBgn0030850	FBgn0030850	stas	2.27365	0.512559
FBgn0033460	FBgn0033460	Sec24AB	2.27145	0.516797
FBgn0038575	FBgn0038575	CG7208	2.2695	0.35244
FBgn0038195	FBgn0038195	CG3061	2.26792	0.512559
FBgn0050193	FBgn0261564	CG42678	2.26269	0.503322
FBgn0036621	FBgn0036621	roq	2.26217	0.520485
FBgn0004368	FBgn0004368	Ptp4E	2.25851	0.921087
FBgn0005683	FBgn0005683	pie	2.25752	0.544042
FBgn0035001	FBgn0035001	slik	2.2575	0.509113
FBgn0027945	FBgn0027945	ppl	2.25745	0.39443
FBgn0037144	FBgn0037144	CG7458	2.2542	0.524227
FBgn0025683	FBgn0025683	CG3164	2.25142	0.53886
FBgn0035423	FBgn0035423	CG17737	2.25093	0.524227
FBgn0000317	FBgn0000317	ck	2.25082	0.517816
FBgn0259152	FBgn0259152	Clbn	2.24841	0.355543
FBgn0035416	FBgn0035416	gry	2.24096	0.39443
FBgn0037917	FBgn0037917	wkd	2.23629	0.516797
FBgn0035498	FBgn0035498	Fit1	2.22883	0.544222
FBgn0033686	FBgn0033686	Hen1	2.22846	0.585457
FBgn0022201	FBgn0262872	milt	2.2264	0.524227
FBgn0034918	FBgn0034918	wibg	2.22366	0.525125
FBgn0036366	FBgn0036366	CG10133	2.22032	0.544222
FBgn0028978	FBgn0028978	trbl	2.21779	0.53886
FBgn0025626	FBgn0025626	CG4281	2.21742	0.512759
FBgn0037603	FBgn0037603	CG11753	2.21601	0.512559
FBgn0032482	FBgn0032482	Pect	2.21494	0.547856
FBgn0034059	FBgn0034059	CG8320	2.21416	0.541528
FBgn0032871	FBgn0032871	CG2611	2.21214	0.585457
FBgn0052510	FBgn0052510	CG32510	2.21202	0.547856
FBgn0033491	FBgn0033491	CG18011	2.21186	0.535344
FBgn0050159	FBgn0050159	CG30159	2.20889	0.544222
FBgn0086705	FBgn0259749	mmy	2.2062	0.521726
FBgn0036211	FBgn0036211	CG5946	2.20466	0.500253
FBgn0039141	FBgn0039141	spas	2.20449	0.507997
FBgn0029879	FBgn0029879	APC7	2.20445	0.516797
FBgn0036004	FBgn0036004	Jarid2	2.20444	0.494971
FBgn0030512	FBgn0030512	CG9940	2.20417	0.646398
FBgn0040056	FBgn0040056	CG17698	2.20327	0.477111
FBgn0011566	FBgn0011566	Bzd	2.20277	0.516797
FBgn0040232	FBgn0040232	cmet	2.19886	0.516052
FBgn0031773	FBgn0031773	Fbw5	2.1919	0.507997
FBgn0036043	FBgn0036043	CG8177	2.19146	0.318962
FBgn0003022	FBgn0266420	Ote	2.1877	0.504871
FBgn0040236	FBgn0040236	c11.1	2.18747	0.504871
FBgn0026089	FBgn0026089	CG14817	2.1871	0.530645
FBgn0038575	FBgn0038575	CG7208	2.18242	0.521726
FBgn0035082	FBgn0035082	CG2811	2.18236	0.544042
FBgn0030362	FBgn0030362	regucalcin	2.18185	0.494971
FBgn0003087	FBgn0003087	pim	2.18037	0.701209
FBgn0037770	FBgn0037770	Art4	2.18031	0.507997
FBgn0003655	FBgn0003655	swa	2.17887	0.544042
FBgn0024308	FBgn0265523	Smr	2.17771	0.512759
FBgn0004650	FBgn0004650	fs(1)N	2.17679	0.533603
FBgn0010406	FBgn0010406	RNaseX25	2.17455	0.522023
FBgn0033392	FBgn0033392	CG8027	2.17251	0.507997
FBgn0039890	FBgn0039890	CG2316	2.17209	0.524227
FBgn0024238	FBgn0024238	Fim	2.17127	0.535344
FBgn0037182	FBgn0037182	ArfGAP3	2.1687	0.525125
FBgn0085444	FBgn0085444	mute	2.16719	0.78105
FBgn0039955	FBgn0039955	CG41099	2.165	0.512759
FBgn0027581	FBgn0027581	CG6191	2.16493	0.522023
FBgn0041582	FBgn0041582	tamo	2.16369	0.554397
FBgn0035831	FBgn0035831	CG8038	2.16055	0.522023
FBgn0000180	FBgn0000180	bib	2.15897	0.507997
FBgn0032249	FBgn0032249	CG5337	2.15716	0.500253
FBgn0032420	FBgn0032420	CG6583	2.15682	0.554397
FBgn0030478	FBgn0030478	CG1640	2.15634	0.544042
FBgn0035827	FBgn0035827	Srp9	2.15506	0.497976
FBgn0036805	FBgn0036805	Chmp1	2.1545	0.497976
FBgn0047178	FBgn0047178	CG32147	2.15202	0.540933
FBgn0042135	FBgn0042135	CG18812	2.15144	0.529585
FBgn0259107	FBgn0261279	lqfR	2.15004	0.520073
FBgn0023508	FBgn0023508	Ocrl	2.14978	0.544042
FBgn0037747	FBgn0037747	CG8481	2.14786	0.583864
FBgn0036921	FBgn0036921	RhoGDI	2.14745	0.701209
FBgn0030506	FBgn0030506	Lig4	2.14601	0.534066
FBgn0000275	FBgn0259243	Pka-R1	2.14597	0.554397
FBgn0086687	FBgn0086687	desat1	2.14347	0.500253
FBgn0003023	FBgn0003023	otu	2.14306	0.512759
FBgn0031401	FBgn0031401	papi	2.14173	0.520073
FBgn0026149	FBgn0026149	BCL7-like	2.14108	0.544042
FBgn0004145	FBgn0262736	Vha16-1	2.13986	0.521726
FBgn0041627	FBgn0041627	Ku80	2.13939	0.530645
FBgn0033232	FBgn0033232	CG12159	2.13902	0.500253
FBgn0013995	FBgn0013995	Calx	2.13587	0.554397
FBgn0030670	FBgn0030670	Pis	2.13535	0.520485
FBgn0038721	FBgn0038721	CG16718	2.13375	0.67677
FBgn0259166	FBgn0259166	CG42271	2.13318	0.534066
FBgn0036959	FBgn0036959	CG6951	2.13313	0.512759
FBgn0034362	FBgn0034362	CG5323	2.13309	0.529849
FBgn0036668	FBgn0036668	CG9715	2.13297	0.507212
FBgn0036489	FBgn0036489	CG7011	2.13008	0.616531
FBgn0023211	FBgn0266711	EloC	2.12608	0.79183
FBgn0052521	FBgn0052521	CG32521	2.12531	0.503322
FBgn0033010	FBgn0033010	Atf6	2.12484	0.525125
FBgn0036240	FBgn0036240	CG6928	2.12402	0.522023
FBgn0030208	FBgn0030208	PPP4R2r	2.12319	0.525125
FBgn0000382	FBgn0000382	csw	2.11588	0.525125
FBgn0039271	FBgn0039271	CG11839	2.11355	0.585457
FBgn0033551	FBgn0033551	CG7222	2.1107	0.585457
FBgn0020251	FBgn0020251	sfl	2.10246	0.646398
FBgn0052484	FBgn0052484	Sk2	2.09817	0.544042
FBgn0039157	FBgn0039157	Myo95E	2.09454	0.707762
FBgn0003525	FBgn0003525	stg	2.09385	0.494971
FBgn0036763	FBgn0036763	CG7441	2.09039	0.544042
FBgn0036824	FBgn0036824	CG3902	2.09007	0.529585
FBgn0028406	FBgn0028406	Drep-4	2.08863	0.544042
FBgn0014141	FBgn0014141	cher	2.08353	0.544042
FBgn0035137	FBgn0035137	CG1233	2.08315	0.585457
FBgn0004598	FBgn0004598	Fur2	2.08238	0.798846
FBgn0033187	FBgn0033187	CG2144	2.08184	0.540933
FBgn0051694	FBgn0051694	CG31694	2.07851	0.585457
FBgn0042135	FBgn0042135	CG18812	2.07721	0.727861
FBgn0014469	FBgn0014469	Cyp4e2	2.07514	0.534066
FBgn0030964	FBgn0030964	Pvf1	2.07295	0.798846
FBgn0038816	FBgn0038816	Lrrk	2.07188	0.560967
FBgn0028401	FBgn0266720	Snap24	2.06925	0.585457
FBgn0086361	FBgn0086361	alph	2.06899	0.771501
FBgn0011739	FBgn0011739	wts	2.06896	0.533603
FBgn0035356	FBgn0035356	CG16986	2.06878	0.987177
FBgn0050105	FBgn0050105	CG30105	2.06753	0.877527
FBgn0004551	FBgn0263006	Ca-P60A	2.06645	0.727861
FBgn0016070	FBgn0016070	smg	2.06464	0.595201
FBgn0085403	FBgn0264895	RapGAP1	2.06378	0.79183
FBgn0038297	FBgn0260659	CG42542	2.06346	0.585457
FBgn0039492	FBgn0039492	CG6051	2.06188	0.494971
FBgn0040068	FBgn0040068	Vav	2.06179	0.534066
FBgn0029870	FBgn0029870	Marf	2.06155	0.543261
FBgn0053180	FBgn0053180	Ranbp16	2.05967	0.534066
FBgn0039128	FBgn0039128	CG13599	2.05779	0.529585
FBgn0035065	FBgn0035065	CG3589	2.05649	0.721244
FBgn0032705	FBgn0032705	Grip71	2.05641	0.529585
FBgn0035038	FBgn0259707, FBgn0259742	CG42361, CG42360	2.05602	0.987177
FBgn0010426	FBgn0262512	Vha14-1	2.05571	0.560967
FBgn0039014	FBgn0266409	CG45049	2.05441	0.798846
FBgn0034919	FBgn0034919	CG5569	2.05316	0.701209
FBgn0035243	FBgn0035243	CG13926	2.05271	0.534066
FBgn0015929	FBgn0015929	dpa	2.04916	0.544042
FBgn0034726	FBgn0034726	Mes4	2.04907	0.560967
FBgn0011754	FBgn0011754	PhKgamma	2.0489	0.585457
FBgn0013750	FBgn0013750	Arf51F	2.04784	0.727861
FBgn0030991	FBgn0030991	CG7453	2.04631	0.701209
FBgn0016054	FBgn0016054	phr6-4	2.04548	0.544042
FBgn0030519	FBgn0030519	CG11151	2.04394	0.776724
FBgn0036534	FBgn0036534	Dcp2	2.04036	0.544042
FBgn0027621	FBgn0027621	Pfrx	2.04035	0.645528
FBgn0067783	FBgn0067783	att-ORFA	2.0393	0.771501
FBgn0003862	FBgn0003862	trx	2.03925	1.32451
FBgn0039336	FBgn0039336	CG4553	2.03803	0.534066
FBgn0039634	FBgn0039634	alpha-Man-Ib	2.03712	0.763105
FBgn0030114	FBgn0030114	CG17754	2.03668	0.585457
FBgn0033075	FBgn0033075	Pld	2.03618	0.616531
FBgn0014467	FBgn0265784	CrebB	2.03579	0.701209
FBgn0037374	FBgn0037374	jagn	2.03395	0.78396
FBgn0036777	FBgn0036777	CG7341	2.03088	0.529585
FBgn0053456	FBgn0085444	mute	2.02489	0.67677
FBgn0032162	FBgn0032162	CG4592	2.02416	0.773748
FBgn0036211	FBgn0036211	CG5946	2.0239	0.776724
FBgn0004957	FBgn0004957	por	2.02237	0.560967
FBgn0036237	FBgn0036237	viaf	2.02069	0.585457
FBgn0033435	FBgn0261016	clos	2.01904	0.791715
FBgn0028507	FBgn0028507	CG3793	2.0155	0.816258
FBgn0039141	FBgn0039141	spas	2.01525	3.04645
FBgn0052666	FBgn0052666	Drak	2.01367	0.78105
FBgn0039965	FBgn0039965	CG13865	2.01358	0.700283
FBgn0035087	FBgn0035087	CG2765	2.01298	0.771501
FBgn0032816	FBgn0032816	Nf-YB	2.01286	1.63243
FBgn0035979	FBgn0085485, FBgn0085484	CG34456, CG34455	2.01195	0.816258
FBgn0037847	FBgn0037847	SelR	2.0115	0.614032
FBgn0030039	FBgn0030039	CG12123	2.01147	0.721244
FBgn0085509	FBgn0085509	CG40709	2.01018	0.780084
FBgn0001301	FBgn0001301	kel	2.00828	0.776724
FBgn0031374	FBgn0031374	CG7337	2.00781	0.727861
FBgn0030299	FBgn0262740	Evi5	2.0063	2.56113
FBgn0036749	FBgn0036749	CG7460	2.00241	0.810434
FBgn0034626	FBgn0034626	CG10795	2.00212	0.776724
FBgn0026178	FBgn0263289	scrib	2.00169	0.585457
FBgn0053523	FBgn0053523	Vap-33B	2.00125	0.725958
FBgn0024811	FBgn0024811	Crk	2.0008	0.773748
FBgn0030894	FBgn0030894	CG7192	2.00007	0.904681
FBgn0004390	FBgn0004390	RasGAP1	1.99995	0.707762
FBgn0024983	FBgn0024983	CG4293	1.99892	0.707762
FBgn0025683	FBgn0025683	CG3164	1.99658	0.771501
FBgn0039970	FBgn0039970	CG17508	1.99541	0.721244
FBgn0034032	FBgn0034032	CG8195	1.99535	0.816258
FBgn0030724	FBgn0030724	Nipsnap	1.9939	0.830574
FBgn0032160	FBgn0032160	CG4598	1.99044	0.776724
FBgn0000140	FBgn0000140	asp	1.99038	0.701209
FBgn0010380	FBgn0010380	AP-1-2beta	1.98919	0.776724
FBgn0051292	FBgn0051292	CR31292	1.98862	0.993188
FBgn0003557	FBgn0003557	Su(dx)	1.9856	0.766814
FBgn0004647	FBgn0004647	N	1.98405	0.78396
FBgn0004461	FBgn0260399	gwl	1.9824	0.810434
FBgn0030605	FBgn0030605	CG5548	1.98154	0.921087
FBgn0039764	FBgn0039764	CG15535	1.98125	1.84472
FBgn0053172	FBgn0053172	CG33172	1.98073	0.727861
FBgn0032514	FBgn0032514	CG9302	1.97932	0.836472
FBgn0014467	FBgn0265784	CrebB	1.97721	0.798846
FBgn0021944	FBgn0021944	Coprox	1.97424	0.773748
FBgn0001941	FBgn0001941	ifc	1.97416	0.798846
FBgn0031049	FBgn0031049	Sec61gamma	1.97407	0.768682
FBgn0037242	FBgn0037242	CG9855	1.9739	0.776724
FBgn0250747	FBgn0261983	l(2)gd1	1.97389	0.798846
FBgn0028380	FBgn0028380	fal	1.97377	0.78396
FBgn0031832	FBgn0031832	CG9596	1.97272	0.79183
FBgn0003044	FBgn0003044	Pcl	1.97204	0.727861
FBgn0031741	FBgn0031741	CG11034	1.97112	0.721244
FBgn0036959	FBgn0036959	CG6951	1.97108	0.798846
FBgn0015396	FBgn0015396	jumu	1.97011	0.725958
FBgn0016131	FBgn0016131	Cdk4	1.96945	0.701209
FBgn0000370	FBgn0000370	crc	1.96922	0.79183
FBgn0029711	FBgn0029711	Usf	1.96859	0.822839
FBgn0030480	FBgn0030480	Tim9a	1.9684	0.560967
FBgn0001320	FBgn0001320	kni	1.9653	1.16794
FBgn0028419	FBgn0266449	Kr-h2	1.96358	0.721244
FBgn0031995	FBgn0031995	CG8475	1.96111	0.763105
FBgn0004903	FBgn0004903	Rb97D	1.96042	1.15353
FBgn0039860	FBgn0039860	CG1792	1.95892	0.763105
FBgn0039135	FBgn0039135	CG13603	1.95653	0.78105
FBgn0013750	FBgn0013750	Arf51F	1.95344	0.776724
FBgn0037671	FBgn0037671	VhaM8.9	1.95316	0.787875
FBgn0031449	FBgn0031449	CG31689	1.95212	0.776724
FBgn0011760	FBgn0011760	ctp	1.94958	0.825723
FBgn0038426	FBgn0038426	mRpS33	1.94811	0.768682
FBgn0035270	FBgn0035270	CG13933	1.94807	0.779121
FBgn0010803	FBgn0010803	Aats-trp	1.94753	0.787875
FBgn0036152	FBgn0036152	CG6175	1.94673	1.25434
FBgn0029067	FBgn0029067	Dd	1.94368	1.63243
FBgn0086683	FBgn0086683	Spf45	1.94239	0.791715
FBgn0026738	FBgn0026738	CG7857	1.94078	0.79183
FBgn0051653	FBgn0083962	CG34126	1.94045	0.836472
FBgn0001961	FBgn0001961	Arpc1	1.94037	0.830574
FBgn0047135	FBgn0047135	CG32276	1.94006	0.763105
FBgn0037358	FBgn0037358	elm	1.93969	0.78396
FBgn0037313	FBgn0037313	CG1161	1.9381	0.766814
FBgn0040022	FBgn0040022	Set1	1.93719	1.84472
FBgn0035400	FBgn0035400	CG11537	1.93535	0.981693
FBgn0028397	FBgn0028397	Tob	1.93471	0.816258
FBgn0036848	FBgn0036848	CG10424	1.93467	0.987177
FBgn0015806	FBgn0015806	S6k	1.93463	0.614032
FBgn0026666	FBgn0026666	l(1)G0136	1.93402	0.877527
FBgn0004367	FBgn0004367	mei-41	1.93375	0.776724
FBgn0002777	FBgn0259168	mnb	1.9334	0.771501
FBgn0000228	FBgn0000228	Bsg25D	1.93273	0.787875
FBgn0024315	FBgn0024315	Picot	1.93253	0.787875
FBgn0036773	FBgn0036773	CG13698	1.93034	0.79183
FBgn0036761	FBgn0036761	MED19	1.92754	0.981693
FBgn0042175	FBgn0042175	CG18858	1.92702	0.877527
FBgn0016038	FBgn0016038	mod(r)	1.92448	0.825723
FBgn0031170	FBgn0031170	CG1718	1.92419	0.810434
FBgn0029935	FBgn0029935	CG4615	1.9236	0.993188
FBgn0004387	FBgn0004387	Klp98A	1.92214	1.20582
FBgn0046692	FBgn0046692	Stlk	1.9201	0.583864
FBgn0033088	FBgn0033088	PGAP3	1.91313	0.921087
FBgn0030322	FBgn0266421	RPA3	1.91305	1.40954
FBgn0038099	FBgn0038099	CG7091	1.91171	0.771501
FBgn0037141	FBgn0037141	DNApol-eta	1.91024	0.967621
FBgn0010583	FBgn0010583	dock	1.90886	0.921087
FBgn0040212	FBgn0040212	Dhap-at	1.90674	0.822839
FBgn0034727	FBgn0034727	mRpS29	1.90619	0.830574
FBgn0036090	FBgn0036090	CG8009	1.90579	1.15353
FBgn0010812	FBgn0010812	unc-45	1.90458	0.816258
FBgn0032172	FBgn0032172	CG5850	1.90356	0.830574
FBgn0032724	FBgn0032724	CG10428	1.90305	0.941284
FBgn0052365	FBgn0052365	CG32365	1.89856	1.16717
FBgn0025388	FBgn0025388	CG12179	1.89833	1.42254
FBgn0050390	FBgn0050390	Sgf29	1.89692	1.07127
FBgn0051658	FBgn0051658	Nnf1b	1.89544	1.30256
FBgn0028469	FBgn0259834	out	1.89432	0.810434
FBgn0037679	FBgn0037679	CG8866	1.89401	0.987177
FBgn0013305	FBgn0013305	Nmda1	1.89357	0.946632
FBgn0033028	FBgn0033028	CG11665	1.89299	0.768682
FBgn0028895	FBgn0028895	CG17328	1.89156	1.14622
FBgn0019968	FBgn0019968	Khc-73	1.89027	0.993188
FBgn0032656	FBgn0032656	CG5674	1.89005	0.830574
FBgn0029878	FBgn0029878	Pat1	1.88824	0.944486
FBgn0034691	FBgn0034691	synj	1.88789	0.921087
FBgn0042083	FBgn0042083	CG3267	1.88746	0.836472
FBgn0029996	FBgn0029996	Ubc-E2H	1.88702	1.14622
FBgn0038951	FBgn0038951	CG5380	1.88644	0.993188
FBgn0026239	FBgn0026239	gukh	1.88511	0.771501
FBgn0032474	FBgn0032474	DnaJ-H	1.8839	0.993188
FBgn0000114	FBgn0000114	aret	1.8831	0.987177
FBgn0041100	FBgn0041100	park	1.88295	1.15353
FBgn0051450	FBgn0051450	mRpS18A	1.88225	0.810434
FBgn0000719	FBgn0000719	fog	1.88164	0.825723
FBgn0040466	FBgn0040466	Dip2	1.88119	1.0075
FBgn0005278	FBgn0005278	Sam-S	1.88039	0.929566
FBgn0037998	FBgn0037998	CG4848	1.87995	0.929566
FBgn0032374	FBgn0032374	CG14931	1.87928	0.987177
FBgn0041111	FBgn0041111	lilli	1.87893	2.08836
FBgn0003159	FBgn0003159	ptr	1.87854	1.15353
FBgn0041604	FBgn0041604	dlp	1.87615	1.40954
FBgn0015513	FBgn0015513	mbc	1.8757	0.830574
FBgn0061492	FBgn0061492	loj	1.87507	0.929566
FBgn0024806	FBgn0024806	DIP2	1.87472	0.825723
FBgn0036316	FBgn0036316	CG10960	1.87438	0.877527
FBgn0020621	FBgn0020621	Pkn	1.87413	0.993188
FBgn0086350	FBgn0086350	tef	1.87221	1.20582
FBgn0051641	FBgn0266521	stai	1.87183	0.822839
FBgn0033609	FBgn0033609	fbl6	1.87131	0.921087
FBgn0040319	FBgn0040319	Gclc	1.86911	0.941284
FBgn0025632	FBgn0025632	CG4313	1.86814	0.836472
FBgn0037338	FBgn0037338	Snm1	1.86791	0.810434
FBgn0052541	FBgn0264090	CG43759	1.86709	0.825723
FBgn0026145	FBgn0259228	C3G	1.86563	2.40055
FBgn0052528	FBgn0052528	parvin	1.86389	0.904681
FBgn0037847	FBgn0037847	SelR	1.85993	0.993188
FBgn0032197	FBgn0032197	CG5694	1.85862	1.16467
FBgn0011655	FBgn0011655	Med	1.85844	1.6523
FBgn0005671	FBgn0005671	Vha55	1.85811	0.946632
FBgn0051683	FBgn0051683	CG31683	1.858	0.987177
FBgn0003114	FBgn0003114	plu	1.85696	0.993188
FBgn0038223	FBgn0038223	Afti	1.85637	0.993188
FBgn0086757	FBgn0086757	cbs	1.8551	0.816258
FBgn0031997	FBgn0031997	PGAP5	1.85396	1.6523
FBgn0038381	FBgn0038381	CG3303	1.8534	1.20582
FBgn0033005	FBgn0033005	CG3107	1.85233	1.16717
FBgn0250791	FBgn0250791	alphaSnap	1.85195	1.62861
FBgn0033435	FBgn0261016	clos	1.85064	1.0075
FBgn0034583	FBgn0034583	CG10527	1.85042	0.993188
FBgn0005390	FBgn0005390	fs(1)M3	1.84793	0.944486
FBgn0032340	FBgn0032340	Ge-1	1.84655	0.946632
FBgn0032205	FBgn0032205	CG4957	1.84628	1.09516
FBgn0086712	FBgn0086712	Egm	1.84527	0.993188
FBgn0031066	FBgn0031066	CoVIb	1.84226	0.993188
FBgn0000119	FBgn0000119	arr	1.84072	1.20582
FBgn0038252	FBgn0038252	BigH1	1.83959	0.929566
FBgn0039944	FBgn0039944	CG17162	1.83924	2.1353
FBgn0027619	FBgn0027619	Adam	1.83898	1.14372
FBgn0028925	FBgn0261882	l(2)35Bc	1.83719	1.40954
FBgn0039098	FBgn0039098	CG13822	1.83639	0.981693
FBgn0036820	FBgn0036820	CG6852	1.83398	0.981693
FBgn0011763	FBgn0011763	Dp	1.83272	1.14622
FBgn0033630	FBgn0033631	Sod3	1.82984	1.14372
FBgn0035229	FBgn0035229	CG7852	1.82803	0.921087
FBgn0004370	FBgn0004370	Ptp10D	1.82674	2.32687
FBgn0015794	FBgn0015794	Rab18	1.81958	1.32451
FBgn0003200	FBgn0262699	rap	1.81942	0.987177
FBgn0037856	FBgn0037856	Leash	1.81867	1.07127
FBgn0001078	FBgn0001078	ftz-f1	1.8183	1.14372
FBgn0036855	FBgn0260857	Bet1	1.81811	1.42254
FBgn0027506	FBgn0027506	EDTP	1.81757	1.19198
FBgn0259214	FBgn0259214	PMCA	1.81745	0.771501
FBgn0053523	FBgn0053523	Vap-33B	1.81707	1.14622
FBgn0026616	FBgn0026616	alpha-Man-IIb	1.8157	2.4434
FBgn0000083	FBgn0000083	AnxB9	1.81531	1.50441
FBgn0002561	FBgn0002561	l(1)sc	1.81335	1.59853
FBgn0031601	FBgn0031601	Dim1	1.81154	1.15353
FBgn0037847	FBgn0037847	SelR	1.811	0.993188
FBgn0024222	FBgn0024222	ird5	1.81082	1.07127
FBgn0034398	FBgn0034398	CG15098	1.8106	1.14622
FBgn0017539	FBgn0261439	SdhA	1.81038	1.15353
FBgn0050007	FBgn0050007	CG30007	1.80932	1.30256
FBgn0000261	FBgn0000261	Cat	1.80882	1.14372
FBgn0036503	FBgn0036503	CG13454	1.80658	1.14622
FBgn0004873	FBgn0263391	hts	1.80639	1.16717
FBgn0031066	FBgn0031066	CoVIb	1.80565	1.25434
FBgn0004657	FBgn0004657	mys	1.80552	1.16467
FBgn0034403	FBgn0034403	CG18190	1.80528	1.09516
FBgn0043070	FBgn0043070	MESK2	1.80416	1.16794
FBgn0034729	FBgn0034729	CG10344	1.80333	1.64421
FBgn0028670	FBgn0028670	Vha100-2	1.80286	1.09516
FBgn0052479	FBgn0052479	CG32479	1.80081	1.64421
FBgn0042180	FBgn0042180	CG18870	1.7979	1.58688
FBgn0027842	FBgn0261862	whd	1.79621	1.19198
FBgn0031832	FBgn0031832	CG9596	1.7958	1.63243
FBgn0034705	FBgn0034705	CG11170	1.79517	1.14372
FBgn0013303	FBgn0013303	Nca	1.79516	1.64421
FBgn0003659	FBgn0264270	Sxl	1.79396	1.66537
FBgn0025382	FBgn0025382	Rab27	1.79232	1.20582
FBgn0004606	FBgn0004606	zfh1	1.79177	2.68626
FBgn0039969	FBgn0039969	Fis1	1.79079	1.84472
FBgn0036838	FBgn0036838	CG3808	1.7898	1.20582
FBgn0015569	FBgn0015569	alpha-Est10	1.78837	1.66537
FBgn0000242	FBgn0265598	Bx	1.78615	1.20582
FBgn0036818	FBgn0036818	CG14074	1.78451	1.72676
FBgn0038816	FBgn0038816	Lrrk	1.78336	1.40954
FBgn0038478	FBgn0038478	cal1	1.78287	1.63243
FBgn0030391	FBgn0030391	Rab40	1.78206	1.50441
FBgn0031851	FBgn0031851	Aatf	1.78115	1.6523
FBgn0038470	FBgn0038470	CG18213	1.77939	0.967621
FBgn0035722	FBgn0035722	CG10075	1.7788	1.25434
FBgn0034180	FBgn0034180	Ehbp1	1.77839	1.61082
FBgn0025866	FBgn0025866	CalpB	1.77554	1.63243
FBgn0040928	FBgn0040928	CG15345	1.77499	0.921087
FBgn0003416	FBgn0003416	sl	1.77353	1.84472
FBgn0003744	FBgn0003744	trc	1.7729	1.15353
FBgn0039731	FBgn0039731	Sas-6	1.77281	1.71326
FBgn0250792	FBgn0266136	Gyc76C	1.77263	1.58688
FBgn0038639	FBgn0038639	CG7705	1.77242	1.40954
FBgn0015565	FBgn0265575	yin	1.76819	1.20582
FBgn0051717	FBgn0051717	CG31717	1.76682	1.40954
FBgn0036887	FBgn0036887	CG9231	1.7647	1.30256
FBgn0040687	FBgn0040687	CG14645	1.7632	1.07127
FBgn0026199	FBgn0026199	myo	1.76294	1.61082
FBgn0031696	FBgn0031696	Bub1	1.76226	1.58688
FBgn0038388	FBgn0038388	CG4287	1.76173	1.84472
FBgn0053479	FBgn0261016	clos	1.76173	1.16794
FBgn0010894	FBgn0010894	sinu	1.75788	1.16794
FBgn0015602	FBgn0015602	BEAF-32	1.75684	1.71326
FBgn0051304	FBgn0261859	CG42788	1.75664	1.59853
FBgn0028494	FBgn0028494	CG6424	1.75553	1.66537
FBgn0000022	FBgn0000022	ac	1.75513	1.32451
FBgn0035602	FBgn0260856	Membrin	1.75466	1.59853
FBgn0034987	FBgn0266083	ocm	1.75438	1.59853
FBgn0029666	FBgn0029666	CG10803	1.75403	1.6523
FBgn0003028	FBgn0003028	ovo	1.75321	2.30745
FBgn0038684	FBgn0259704, FBgn0259705	CG42358, CG42359	1.75268	1.62861
FBgn0032877	FBgn0032877	CG2617	1.75062	1.85924
FBgn0035703	FBgn0035703	CG8270	1.75062	1.81296
FBgn0036372	FBgn0036372	Abp1	1.75032	1.71326
FBgn0015324	FBgn0015324	Vha26	1.7495	1.6523
FBgn0037098	FBgn0037098	Wnk	1.74892	1.95774
FBgn0028476	FBgn0028476	CG15817	1.74888	1.71326
FBgn0033109	FBgn0265935	coro	1.74858	1.42108
FBgn0035850	FBgn0035850	Atg18	1.7483	2.68626
FBgn0015271	FBgn0015271	Orc5	1.74731	1.84472
FBgn0023441	FBgn0023441	fus	1.74622	1.20582
FBgn0036309	FBgn0036309	Hip1	1.74531	1.64421
FBgn0029155	FBgn0029155	Men-b	1.74361	1.63243
FBgn0033039	FBgn0266580	Gp210	1.74277	1.15353
FBgn0024804	FBgn0024804	Dbp80	1.74252	2.92726
FBgn0003475	FBgn0003475	spir	1.74005	1.40954
FBgn0004370	FBgn0004370	Ptp10D	1.73969	1.59014
FBgn0014877	FBgn0014877	Roe1	1.73935	1.89183
FBgn0034376	FBgn0262103	Sik3	1.73904	1.42254
FBgn0030724	FBgn0030724	Nipsnap	1.73847	1.40954
FBgn0033755	FBgn0033755	ClC-b	1.73815	1.58688
FBgn0052529	FBgn0052529	Hers	1.73787	1.71326
FBgn0037918	FBgn0037918	CG6791	1.7374	1.59014
FBgn0037606	FBgn0037606	CG8032	1.73491	1.50441
FBgn0024992	FBgn0024992	CG2658	1.73377	1.63243
FBgn0034447	FBgn0034447	CG7744	1.73355	1.59853
FBgn0035390	FBgn0035390	scramb2	1.73327	1.66537
FBgn0028582	FBgn0028582	lqf	1.73212	1.20582
FBgn0029929	FBgn0029929	CG4593	1.73193	2.29969
FBgn0036299	FBgn0036299	Tsf2	1.73032	1.6523
FBgn0039689	FBgn0039689	CG7598	1.72721	1.63243
FBgn0027565	FBgn0027565	CG5498	1.72699	1.59014
FBgn0033544	FBgn0033544	CG7220	1.7258	1.89183
FBgn0040602	FBgn0040602	CG14545	1.72575	1.6523
FBgn0023536	FBgn0023536	CG3156	1.72415	1.66537
FBgn0037711	FBgn0261049	Vps45	1.72372	1.63243
FBgn0030228	FBgn0030228	BTBD9	1.72367	2.29969
FBgn0041087	FBgn0041087	wun2	1.72342	2.30745
FBgn0032814	FBgn0032814	CG10366	1.72329	1.6523
FBgn0030522	FBgn0030522	CG11103	1.72199	1.71326
FBgn0038349	FBgn0038349	CG6045	1.72195	1.84472
FBgn0036689	FBgn0036689	CG7730	1.72138	1.63243
FBgn0025704	FBgn0259214	PMCA	1.72059	1.58688
FBgn0025800	FBgn0025800	Smox	1.71974	1.58688
FBgn0031344	FBgn0031344	CG7420	1.71948	1.6523
FBgn0011672	FBgn0011672	Mvl	1.7191	1.63243
FBgn0038678	FBgn0038678	mRpL55	1.71774	1.50441
FBgn0243513	FBgn0243513	cnir	1.71774	2.46616
FBgn0038609	FBgn0038609	Nup43	1.7163	1.81623
FBgn0024183	FBgn0024183	vig	1.71544	1.71326
FBgn0037880	FBgn0037880	CG17726	1.71543	1.59014
FBgn0038106	FBgn0038106	CG7488	1.71528	1.6523
FBgn0052163	FBgn0052163	CG32163	1.71453	1.85924
FBgn0037958	FBgn0037958	CG6962	1.7131	1.84472
FBgn0031736	FBgn0031736	CG11030	1.71182	1.84472
FBgn0031420	FBgn0031420	Atxn7	1.71171	1.61082
FBgn0034072	FBgn0034072	Dg	1.70999	2.32687
FBgn0027936	FBgn0264848	vih	1.70847	1.71326
FBgn0030318	FBgn0030318	rho-4	1.70571	1.64421
FBgn0033554	FBgn0033554	Lsm10	1.7055	1.6523
FBgn0038167	FBgn0038167	lkb1	1.70484	1.71326
FBgn0022347	FBgn0260243	E(var)3-9	1.7048	1.61082
FBgn0050007	FBgn0050007	CG30007	1.70425	1.84472
FBgn0015772	FBgn0015772	Nak	1.70286	1.59853
FBgn0039640	FBgn0039640	CG14516	1.6999	1.6523
FBgn0011666	FBgn0011666	msi	1.69925	4.25957
FBgn0005427	FBgn0005427	ewg	1.6987	2.2819
FBgn0033613	FBgn0259238	CG42336	1.69649	1.71326
FBgn0020638	FBgn0020638	Lcp65Ag1	1.69593	1.81623
FBgn0015625	FBgn0015625	CycB3	1.69543	1.84472
FBgn0038306	FBgn0038306	Art3	1.69534	1.59853
FBgn0020303	FBgn0263773	fok	1.6952	1.85924
FBgn0051262	FBgn0051262	CG31262	1.69482	1.95774
FBgn0032482	FBgn0032482	Pect	1.69459	2.08836
FBgn0031719	FBgn0031719	CG18269	1.69407	1.84472
FBgn0039339	FBgn0039339	CG5116	1.6928	1.84472
FBgn0034067	FBgn0034067	CG8399	1.69168	1.81296
FBgn0085405	FBgn0085405	CG34376	1.69152	1.6523
FBgn0031656	FBgn0262467	Scox	1.69122	1.66537
FBgn0033127	FBgn0033127	Tsp42Ef	1.69075	1.62861
FBgn0038268	FBgn0038268	CG3631	1.69071	1.84472
FBgn0038903	FBgn0038903	RpI12	1.69039	2.56113
FBgn0035001	FBgn0035001	slik	1.69021	2.76967
FBgn0032001	FBgn0032001	CG8360	1.68869	2.02767
FBgn0037702	FBgn0037702	CG8176	1.68854	1.85924
FBgn0033815	FBgn0033815	CG4676	1.68737	2.90181
FBgn0032084	FBgn0032084	CG13101	1.68717	1.81296
FBgn0086361	FBgn0086361	alph	1.68685	1.85924
FBgn0039725	FBgn0260760, FBgn0260759	CG42558, CG42557	1.68555	2.2819
FBgn0012051	FBgn0012051	CalpA	1.68547	2.30745
FBgn0030421	FBgn0030421	CG3812	1.68493	2.32687
FBgn0034704	FBgn0034704	CG6758	1.68426	1.92422
FBgn0032955	FBgn0032955	CG2201	1.68359	1.84472
FBgn0052654	FBgn0052654	Sec16	1.6833	1.50441
FBgn0034648	FBgn0259708, FBgn0259711, FBgn0259710, FBgn0259709	CG42362, CG42365, CG42364, CG42363	1.68167	2.2819
FBgn0035026	FBgn0035026	Fcp1	1.68026	1.15353
FBgn0052626	FBgn0052626	AMPdeam	1.67981	2.30745
FBgn0000116	FBgn0000116	Argk	1.67936	1.89183
FBgn0034321	FBgn0034321	CG14502	1.67819	2.46616
FBgn0004797	FBgn0004797	mdy	1.67719	1.95774
FBgn0026257	FBgn0026257	cav	1.67692	1.89183
FBgn0026369	FBgn0026369	Sara	1.67679	1.81623
FBgn0036930	FBgn0261574	kug	1.67561	3.14901
FBgn0052638	FBgn0052638	CG32638	1.67549	2.32687
FBgn0035824	FBgn0035824	CG8281	1.67521	2.40055
FBgn0031079	FBgn0261811	pico	1.67466	1.42254
FBgn0021776	FBgn0021776	mira	1.67443	1.84472
FBgn0033738	FBgn0033738	CG8830	1.67409	1.61082
FBgn0034420	FBgn0034420	CG10737	1.67407	1.59853
FBgn0033244	FBgn0033244	CG8726	1.67395	1.92422
FBgn0052654	FBgn0052654	Sec16	1.67394	2.4434
FBgn0036565	FBgn0036565	CG5235	1.67292	1.85924
FBgn0036906	FBgn0036906	CG14102	1.67263	3.78138
FBgn0032391	FBgn0032391	escl	1.6723	2.29969
FBgn0029685	FBgn0029685	CG2938	1.67195	1.85924
FBgn0035211	FBgn0035211	CG2211	1.67183	2.2819
FBgn0039304	FBgn0039304	CG10425	1.67159	1.92422
FBgn0051678	FBgn0051678	CG31678	1.67131	2.08836
FBgn0000147	FBgn0000147	aur	1.67065	2.08836
FBgn0033087	FBgn0033087	Hsepi	1.67045	1.71326
FBgn0033754	FBgn0033754	Ak6	1.66975	2.32687
FBgn0085444	FBgn0085444	mute	1.66889	0.981693
FBgn0034066	FBgn0034066	CG8397	1.66876	2.44476
FBgn0034618	FBgn0034618	CG9485	1.66771	1.84472
FBgn0037521	FBgn0037521	CG2993	1.6669	1.84472
FBgn0037583	FBgn0037583	CG9684	1.66593	2.76967
FBgn0028292	FBgn0028292	ric8a	1.66559	2.64264
FBgn0036660	FBgn0036660	CG13025	1.66454	1.61082
FBgn0032949	FBgn0032949	Lamp1	1.66296	2.1353
FBgn0039268	FBgn0266719	Unc-13-4B	1.66237	2.49469
FBgn0032974	FBgn0032974	CG3651	1.66192	1.85924
FBgn0033921	FBgn0033921	tej	1.66064	2.30745
FBgn0032815	FBgn0032815	CG10462	1.65948	2.46616
FBgn0030448	FBgn0263005	CG43313	1.65826	1.85924
FBgn0002542	FBgn0002542	lds	1.65809	2.1457
FBgn0015222	FBgn0015222	Fer1HCH	1.6578	2.46616
FBgn0011754	FBgn0011754	PhKgamma	1.657	1.6523
FBgn0005648	FBgn0005648	Pabp2	1.65625	2.63776
FBgn0051216	FBgn0051216	Naam	1.6554	1.95774
FBgn0030866	FBgn0261570	CG42684	1.65437	1.95774
FBgn0024555	FBgn0024555	flfl	1.65356	3.78138
FBgn0034894	FBgn0034894	CG4091	1.65324	2.08836
FBgn0033544	FBgn0033544	CG7220	1.65315	2.40055
FBgn0052278	FBgn0052278	CG32278	1.65299	2.70721
FBgn0001142	FBgn0001142	Gs1	1.6525	1.61082
FBgn0038418	FBgn0038418	pad	1.65186	1.6523
FBgn0029997	FBgn0029997	CG2258	1.65127	3.2688
FBgn0002909	FBgn0002909	mus312	1.65109	2.68626
FBgn0004145	FBgn0262736	Vha16-1	1.65038	2.2819
FBgn0033035	FBgn0259979	CG17337	1.65002	1.81623
FBgn0036894	FBgn0260655	l(3)76BDm	1.64847	2.30745
FBgn0039303	FBgn0039303	CG11857	1.64817	2.46616
FBgn0036192	FBgn0036192	Pallidin	1.64721	2.70721
FBgn0031506	FBgn0260817	gkt	1.64539	2.40055
FBgn0031885	FBgn0031885	Mnn1	1.64424	2.2819
FBgn0026313	FBgn0026313	X11L	1.64419	2.40055
FBgn0031450	FBgn0031450	Hrs	1.64312	4.25957
FBgn0028425	FBgn0028425	JhI-21	1.64278	2.4434
FBgn0035896	FBgn0035896	CG6983	1.6427	2.1353
FBgn0029958	FBgn0029958	Pdp	1.64268	2.44476
FBgn0039877	FBgn0039877	CG2118	1.64164	2.63776
FBgn0031265	FBgn0031265	CG2794	1.6398	2.90181
FBgn0259238	FBgn0259238	CG42336	1.63975	3.78138
FBgn0039767	FBgn0039767	CG2218	1.63889	2.49469
FBgn0033349	FBgn0033349	CG8243	1.63862	2.46616
FBgn0038128	FBgn0038128	Ravus	1.63841	2.4434
FBgn0040522	FBgn0040522	CG10928	1.63788	2.46616
FBgn0037592	FBgn0037592	CG11737	1.63781	2.08836
FBgn0016926	FBgn0016926	Pino	1.63682	1.95774
FBgn0011476	FBgn0011476	l(3)neo43	1.6367	2.46616
FBgn0035253	FBgn0035253	CG7971	1.63641	4.25957
FBgn0024187	FBgn0024187	syd	1.63634	2.49469
FBgn0033995	FBgn0033995	CG8090	1.63588	2.40055
FBgn0039969	FBgn0039969	Fis1	1.63565	2.76967
FBgn0010638	FBgn0010638	Sec61beta	1.63235	2.30745
FBgn0030960	FBgn0030960	Atg101	1.63173	3.78138
FBgn0002932	FBgn0002932	neur	1.63162	2.02767
FBgn0039213	FBgn0039213	atl	1.63132	2.92726
FBgn0039623	FBgn0039623	CG1951	1.63129	2.63776
FBgn0004170	FBgn0004170	sc	1.63118	2.4434
FBgn0031359	FBgn0031359	CG18317	1.63046	2.1353
FBgn0001180	FBgn0001180	hb	1.63035	2.68626
FBgn0037082	FBgn0037082	CG5664	1.63001	2.4434
FBgn0005630	FBgn0005630	lola	1.62822	2.2819
FBgn0011290	FBgn0011290	Taf12	1.62413	2.63776
FBgn0033713	FBgn0033713	CG8841	1.62254	2.68626
FBgn0051211	FBgn0051211	CG31211	1.62219	2.40055
FBgn0000054	FBgn0000054	Adf1	1.62164	2.56113
FBgn0031885	FBgn0031885	Mnn1	1.62143	2.4434
FBgn0030088	FBgn0030088	Arfrp1	1.6212	2.56113
FBgn0035165	FBgn0035165	CG13887	1.6212	2.40055
FBgn0036557	FBgn0036557	mRpS31	1.6177	2.92726
FBgn0032157	FBgn0032157	Etl1	1.61725	2.2819
FBgn0067779	FBgn0067779	dbr	1.61701	3.2688
FBgn0086779	FBgn0086779	step	1.61595	2.64264
FBgn0037811	FBgn0037811	CG12592	1.61532	2.2819
FBgn0031882	FBgn0031882	Rab30	1.61346	3.78138
FBgn0004606	FBgn0004606	zfh1	1.61338	2.64264
FBgn0015933	FBgn0261397	didum	1.61262	2.40055
FBgn0000472	FBgn0262656	dm	1.61064	2.90181
FBgn0039924	FBgn0039924	PIP4K	1.60997	2.2819
FBgn0086697	FBgn0266916	Cenp-C	1.60904	2.68626
FBgn0037332	FBgn0037332	Hcs	1.60882	2.92726
FBgn0032346	FBgn0032346	Csl4	1.60818	2.63776
FBgn0037648	FBgn0037648	CG11975	1.60541	2.70721
FBgn0037574	FBgn0037574	Coq2	1.60527	2.49469
FBgn0040108	FBgn0261618	larp	1.60498	3.78138
FBgn0026620	FBgn0026620	tacc	1.60305	2.44476
FBgn0019686	FBgn0019686	lok	1.60011	2.49469
FBgn0029866	FBgn0029866	CG3842	1.5999	2.44476
FBgn0000114	FBgn0000114	aret	1.59987	2.92726
FBgn0026431	FBgn0026431	Grip75	1.59916	3.78138
FBgn0036855	FBgn0260857	Bet1	1.59892	2.56113
FBgn0029915	FBgn0029915	CG14434	1.59538	4.25957
FBgn0039273	FBgn0039273	CG9996	1.59524	1.84472
FBgn0039209	FBgn0039209	CG13624	1.59457	2.92726
FBgn0030206	FBgn0030206	CG2889	1.59449	4.70891
FBgn0004399	FBgn0263102	psq	1.59316	2.56113
FBgn0039561	FBgn0039561	mfrn	1.59275	2.4434
FBgn0030465	FBgn0030465	CG15743	1.59234	3.04645
FBgn0026323	FBgn0026323	Tak1	1.59192	2.56113
FBgn0004611	FBgn0004611	Plc21C	1.5914	2.63776
FBgn0065035	FBgn0065035	AlkB	1.59081	3.14901
FBgn0033088	FBgn0033088	PGAP3	1.59077	2.90181
FBgn0031663	FBgn0031663	CG8891	1.5904	2.92726
FBgn0013576	FBgn0013576	mtd	1.58992	2.2819
FBgn0020304	FBgn0020304	drongo	1.58984	2.63776
FBgn0037200	FBgn0037200	CG11109	1.58746	3.78138
FBgn0035148	FBgn0035148	CG3402	1.58741	2.64264
FBgn0005695	FBgn0005695	gcl	1.5873	3.14901
FBgn0033466	FBgn0033466	Pal1	1.58684	2.68626
FBgn0030391	FBgn0030391	Rab40	1.58631	3.78138
FBgn0005672	FBgn0005672	spi	1.58594	2.90181
FBgn0028703	FBgn0028703	Nhe3	1.58546	2.90181
FBgn0005630	FBgn0005630	lola	1.58497	3.14901
FBgn0015000	FBgn0015000	betaggt-I	1.58227	3.14901
FBgn0030797	FBgn0030797	CG13004	1.58133	2.90181
FBgn0027083	FBgn0027083	Aats-met	1.58049	3.78138
FBgn0037110	FBgn0037110	ORMDL	1.5804	4.50214
FBgn0040305	FBgn0040305	MTF-1	1.58034	1.85924
FBgn0034231	FBgn0034231	APC10	1.58001	4.3871
FBgn0036043	FBgn0036043	CG8177	1.5767	2.2819
FBgn0001168	FBgn0001168	h	1.57503	3.78138
FBgn0036036	FBgn0036036	CG14174	1.5738	3.57721
FBgn0000183	FBgn0000183	BicD	1.57308	3.78138
FBgn0015522	FBgn0015522	olf186-M	1.57247	2.76967
FBgn0035393	FBgn0035393	CG16753	1.56947	4.70891
FBgn0010504	FBgn0010504	kermit	1.5684	3.2688
FBgn0031511	FBgn0264745	CR44003	1.56712	2.92726
FBgn0051108	FBgn0051108	CG31108	1.56677	3.78138
FBgn0038491	FBgn0038491	CG5292	1.56623	2.92726
FBgn0010877	FBgn0010877	l(3)05822	1.56409	2.56113
FBgn0004584	FBgn0004584	Rrp1	1.56399	4.50214
FBgn0033155	FBgn0033155	Br140	1.56344	4.70891
FBgn0038803	FBgn0038803	CG5191	1.56267	4.0408
FBgn0030529	FBgn0030529	Clic	1.55932	3.57721
FBgn0035173	FBgn0035173	CG13907	1.55914	4.25957
FBgn0051223	FBgn0051223	CG31223	1.559	3.78138
FBgn0086911	FBgn0266098	rg	1.55854	2.44476
FBgn0033901	FBgn0033901	O-fut1	1.55761	3.14901
FBgn0005630	FBgn0005630	lola	1.55745	2.56113
FBgn0031799	FBgn0031799	Pez	1.55743	3.2688
FBgn0040477	FBgn0040477	cid	1.55709	3.78138
FBgn0030286	FBgn0030286	CG1657	1.55698	4.0408
FBgn0030090	FBgn0030090	fend	1.55546	4.50214
FBgn0026076	FBgn0026076	UBL3	1.55511	4.50214
FBgn0086361	FBgn0086361	alph	1.5545	4.3871
FBgn0002723	FBgn0002723	Met	1.55342	3.2688
FBgn0037810	FBgn0037810	sle	1.55222	2.92726
FBgn0036032	FBgn0036032	CG16711	1.55196	2.63776
FBgn0037777	FBgn0037777	CG11722	1.55038	4.25957
FBgn0033235	FBgn0033235	CG8728	1.54935	4.25957
FBgn0031403	FBgn0031403	CG15387	1.54822	3.78138
FBgn0037848	FBgn0037848	Tsp86D	1.54724	4.25957
FBgn0026090	FBgn0026090	CG14812	1.5471	4.0408
FBgn0052056	FBgn0052056	scramb1	1.54699	4.25957
FBgn0041111	FBgn0041111	lilli	1.54698	3.78138
FBgn0052542	FBgn0085430	CG34401	1.54483	3.04645
FBgn0030089	FBgn0030089	AP-1gamma	1.54218	3.2688
FBgn0015754	FBgn0015754	Lis-1	1.54188	2.68626
FBgn0036999	FBgn0036999	isoQC	1.54051	3.2688
FBgn0032020	FBgn0032020	CG7787	1.5401	4.50214
FBgn0031227	FBgn0031227	CG3709	1.53937	4.25957
FBgn0058084	FBgn0262124	uex	1.53916	2.2819
FBgn0087035	FBgn0087035	AGO2	1.53881	3.2688
FBgn0036533	FBgn0261722	fwe	1.53844	3.44006
FBgn0025741	FBgn0025741	plexA	1.53689	3.04645
FBgn0033631	FBgn0033631	Sod3	1.53596	4.50214
FBgn0040384	FBgn0040384	CG32795	1.53566	4.50214
FBgn0039790	FBgn0039790	CG2246	1.53397	3.78138
FBgn0033635	FBgn0033635	CG7777	1.53267	4.25957
FBgn0004648	FBgn0004648	svr	1.53175	4.70891
FBgn0005322	FBgn0005322	nmd	1.52967	4.50214
FBgn0039920	FBgn0039920	CG11360	1.52905	3.78138
FBgn0038829	FBgn0038829	CG17271	1.52693	3.78138
FBgn0002775	FBgn0002775	msl-3	1.52665	4.50214
FBgn0027291	FBgn0027291	l(1)G0156	1.5237	4.50214
FBgn0030800	FBgn0030800	CG9104	1.52328	4.70891
FBgn0003218	FBgn0003218	rdgB	1.51602	4.50214
FBgn0002931	FBgn0002931	net	1.51146	3.2688
FBgn0011754	FBgn0011754	PhKgamma	1.50841	3.57721
