# Supplementary material for: Brain tumor is a sequence-specific RNA-binding protein that directs maternal mRNA clearance during the Drosophila maternal-to-zygotic transition
Source: Genome Biol. 2015 May 12;16(1):94. doi: 10.1186/s13059-015-0659-4 (PMC4460960; doi:10.1186/s13059-015-0659-4)
Supplement: Additional file 3: — A table listing all PUM targets passing our FDR (<5%) and fold-enrichment (>1.5-fold enriched) cutoffs, with associated FDRs and enrichments indicated. [file 13059_2015_659_MOESM3_ESM.xlsx]

## Sheet: Sheet1
Additional File 3. PUM-associated mRNAs, defined by an average fold-enrichment in the PUM RIP compared to the control RIP of > 1.5, with an FDR (q-value) < 5%.
Note that some genes are represented by more than one probe set on the array, and so may occur more than once in this table, with different fold enrichment values and q-values.
FBgn ID from array gene description file	Updated FBgn ID (FlyBase release 5.56)	Gene symbol (FlyBase release 5.56)	Fold enrichment (PUM RIP vs Control RIP)	q-value (%)
FBgn0003165	FBgn0003165	pum	20.5275	0
FBgn0003866	FBgn0003866	tsh	19.8299	0
FBgn0027343	FBgn0027343	fz3	11.7519	0
FBgn0004145	FBgn0262736	Vha16-1	9.96626	0
FBgn0013756	FBgn0013756	Mtor	9.3552	0.634993
FBgn0036193	FBgn0036193	CG14135	9.03986	0
FBgn0031534	FBgn0031534	Snx1	7.52992	0
FBgn0250788	FBgn0250788	beta-Spec	7.48514	0
FBgn0030931	FBgn0030931	Rad51D	7.47177	0
FBgn0024242	FBgn0260003	Dys	7.44904	0
FBgn0030294	FBgn0030294	Pa1	7.3567	0
FBgn0036502	FBgn0036502	CG7841	7.08141	0
FBgn0030797	FBgn0030797	CG13004	6.8554	0
FBgn0039135	FBgn0039135	CG13603	6.79944	0
FBgn0002973	FBgn0002973	numb	6.39842	0
FBgn0041604	FBgn0041604	dlp	6.09843	0
FBgn0030481	FBgn0030481	CG1662	6.03631	0
FBgn0031719	FBgn0031719	CG18269	5.53862	0
FBgn0028397	FBgn0028397	Tob	4.92244	0
FBgn0033871	FBgn0033871	CG13339	4.82808	0
FBgn0028664	FBgn0028664	VhaM9.7-c	4.79537	0
FBgn0003042	FBgn0003042	Pc	4.78655	0
FBgn0004656	FBgn0004656	fs(1)h	4.74322	0.319532
FBgn0066114	FBgn0066114	GlcAT-I	4.67777	0
FBgn0037110	FBgn0037110	ORMDL	4.61929	0
FBgn0052767	FBgn0052767	CG32767	4.59717	0
FBgn0026060	FBgn0026060	Mipp2	4.58734	0
FBgn0024555	FBgn0024555	flfl	4.54023	0.844863
FBgn0036144	FBgn0036144	GlcAT-P	4.44737	0
FBgn0036909	FBgn0036909	CG15881	4.42723	0
FBgn0003430	FBgn0003430	slp1	4.38937	0
FBgn0002283	FBgn0002283	l(3)73Ah	4.38869	0
FBgn0058005	FBgn0058005	CG40005	4.37925	0
FBgn0040623	FBgn0040623	Spase12	4.3638	0
FBgn0020622	FBgn0020622	Pi3K21B	4.35444	0
FBgn0026192	FBgn0026192	par-6	4.22898	0
FBgn0030448	FBgn0263005	CG43313	4.12111	0
FBgn0033259	FBgn0033259	CG11210	4.10109	0
FBgn0026379	FBgn0026379	Pten	4.03348	0
FBgn0039602	FBgn0039602	CG1647	3.97019	0.346159
FBgn0002561	FBgn0002561	l(1)sc	3.9534	0
FBgn0031359	FBgn0031359	CG18317	3.93531	0
FBgn0030680	FBgn0030680	CG8944	3.8562	0
FBgn0042199	FBgn0042199	CG13713	3.80154	0
FBgn0015569	FBgn0015569	alpha-Est10	3.78996	0
FBgn0032876	FBgn0032876	Cen	3.78037	0
FBgn0031183	FBgn0031183	CG14621	3.76948	0
FBgn0031988	FBgn0031988	CG8668	3.74826	0
FBgn0033107	FBgn0265003	koi	3.73325	0
FBgn0010105	FBgn0010105	comm	3.70282	0.325797
FBgn0038197	FBgn0038197	foxo	3.70125	0
FBgn0026379	FBgn0026379	Pten	3.67007	0
FBgn0031818	FBgn0031818	CG9536	3.66852	0
FBgn0033550	FBgn0033550	CG12341	3.60279	0
FBgn0037720	FBgn0037720	CG8312	3.56962	0
FBgn0034803	FBgn0034803	CG9849	3.55287	0
FBgn0040809	FBgn0040809	CG13465	3.55248	0
FBgn0001180	FBgn0001180	hb	3.5406	0
FBgn0040487	FBgn0040487	BobA	3.49318	0
FBgn0032480	FBgn0032480	Edem2	3.48292	0.349803
FBgn0032078	FBgn0032078	C1GalTA	3.48236	0
FBgn0003742	FBgn0003742	tra2	3.44073	0
FBgn0033010	FBgn0033010	Atf6	3.43638	0
FBgn0033547	FBgn0033547	CG12935	3.43088	0
FBgn0003742	FBgn0003742	tra2	3.39756	0
FBgn0038418	FBgn0038418	pad	3.39706	0
FBgn0027657	FBgn0027657	glob1	3.35988	0.544775
FBgn0016701	FBgn0016701	Rab4	3.34259	0
FBgn0038755	FBgn0038755	Hs6st	3.32505	0.500974
FBgn0046692	FBgn0046692	Stlk	3.31876	0.325797
FBgn0026379	FBgn0026379	Pten	3.31044	0
FBgn0035807	FBgn0035807	CG7492	3.28354	0
FBgn0036581	FBgn0036581	MED10	3.25426	0.325797
FBgn0040862	FBgn0263005	CG43313	3.25244	0
FBgn0031378	FBgn0031378	CG15362	3.24906	0
FBgn0029114	FBgn0029114	Tollo	3.23192	0.844863
FBgn0032858	FBgn0032858	CG10949	3.17516	0
FBgn0034808	FBgn0034808	CG9896	3.17271	0
FBgn0016701	FBgn0016701	Rab4	3.14882	0
FBgn0020620	FBgn0020620	RN-tre	3.12564	0
FBgn0030794	FBgn0030794	CG13005	3.11984	0
FBgn0000634	FBgn0262742	Fas1	3.11353	0
FBgn0037134	FBgn0037134	CG7407	3.09504	0.727692
FBgn0000180	FBgn0000180	bib	3.04697	0.349803
FBgn0040339	FBgn0040339	MED22	3.03837	0
FBgn0037610	FBgn0037610	CG8043	3.0278	0
FBgn0040366	FBgn0040366	CG11398	3.02212	0
FBgn0030703	FBgn0030703	MSBP	3.01526	0
FBgn0004145	FBgn0262736	Vha16-1	3.00765	0
FBgn0035235	FBgn0035235	CG7879	3.00615	0.299381
FBgn0003721	FBgn0003721	Tm1	2.99867	0
FBgn0000338	FBgn0262975	cnc	2.98473	0.339095
FBgn0000251	FBgn0000251	cad	2.98269	1.77415
FBgn0024308	FBgn0265523	Smr	2.98194	0.803983
FBgn0042180	FBgn0042180	CG18870	2.96536	0
FBgn0024242	FBgn0260003	Dys	2.95771	1.94372
FBgn0010851	FBgn0261445	sgl	2.94709	0.342591
FBgn0085444	FBgn0085444	mute	2.93295	0
FBgn0015569	FBgn0015569	alpha-Est10	2.93136	0.307697
FBgn0030109	FBgn0030109	CG12121	2.9312	0
FBgn0004145	FBgn0262736	Vha16-1	2.89631	0.844863
FBgn0003742	FBgn0003742	tra2	2.86945	0.682835
FBgn0051163	FBgn0051163	SKIP	2.86837	0.563242
FBgn0031091	FBgn0031091	Phf7	2.85518	0.803983
FBgn0011300	FBgn0011300	babo	2.85417	0
FBgn0040108	FBgn0261618	larp	2.84727	0.299381
FBgn0000275	FBgn0259243	Pka-R1	2.83608	0.837763
FBgn0001325	FBgn0001325	Kr	2.83307	0.596077
FBgn0027259	FBgn0027259	Kmn1	2.82539	0.727692
FBgn0038828	FBgn0038828	CG17270	2.82044	0
FBgn0019948	FBgn0019948	Phm	2.80938	0.600565
FBgn0034231	FBgn0034231	APC10	2.80672	0.325797
FBgn0033459	FBgn0033459	CG12744	2.79534	0
FBgn0036573	FBgn0266724	Trs20	2.79456	0.552015
FBgn0000251	FBgn0000251	cad	2.78122	2.7213
FBgn0036291	FBgn0036291	CG10681	2.77803	0.797551
FBgn0001320	FBgn0001320	kni	2.77753	0.830782
FBgn0052428	FBgn0052428	CG32428	2.76367	0.310573
FBgn0030090	FBgn0030090	fend	2.76091	0.533122
FBgn0003721	FBgn0003721	Tm1	2.75392	0.513886
FBgn0031036	FBgn0031036	CG14220	2.7404	0
FBgn0259220	FBgn0265998	Doa	2.73956	0.749578
FBgn0004859	FBgn0004859	ci	2.73694	0
FBgn0004390	FBgn0004390	RasGAP1	2.73683	0.566442
FBgn0030343	FBgn0030343	ATP7	2.73656	0
FBgn0026179	FBgn0026179	siz	2.72705	0
FBgn0000109	FBgn0000109	Aprt	2.7175	0.660224
FBgn0086674	FBgn0086674	Tango13	2.7171	0.823916
FBgn0000119	FBgn0000119	arr	2.71674	0.727692
FBgn0005624	FBgn0005624	Psc	2.70016	0.874507
FBgn0037802	FBgn0037802	Sirt6	2.66236	0
FBgn0001137	FBgn0001137	grk	2.65821	0.322634
FBgn0039492	FBgn0039492	CG6051	2.65482	0.643186
FBgn0029006	FBgn0029006	lack	2.6461	0.761022
FBgn0011476	FBgn0011476	l(3)neo43	2.62921	0.513886
FBgn0030996	FBgn0030996	CG14194	2.62749	0.655881
FBgn0036842	FBgn0036842	CG3797	2.61647	0.639063
FBgn0039532	FBgn0039532	Mtl	2.61383	0.560078
FBgn0033478	FBgn0262169	magu	2.61274	0.36121
FBgn0034025	FBgn0034025	GalNAc-T1	2.60062	0
FBgn0067102	FBgn0067102	GlcT-1	2.57274	0.673607
FBgn0004956	FBgn0004956	os	2.56487	0.457311
FBgn0027321	FBgn0261383, FBgn0265523	IntS6, Smr	2.56409	0.533122
FBgn0040080	FBgn0040080	raps	2.55347	0.560078
FBgn0053456	FBgn0085444	mute	2.54998	0.310573
FBgn0033010	FBgn0033010	Atf6	2.54949	0.600565
FBgn0029764	FBgn0263987	spoon	2.54819	0.36121
FBgn0085403	FBgn0264895	RapGAP1	2.54474	0.572953
FBgn0013750	FBgn0013750	Arf51F	2.53792	0.556172
FBgn0027657	FBgn0027657	glob1	2.53575	0.36121
FBgn0029944	FBgn0029944	Dok	2.53431	0.513886
FBgn0029878	FBgn0029878	Pat1	2.53218	0.844863
FBgn0033661	FBgn0033661	CG13185	2.52942	0.604205
FBgn0003254	FBgn0003254	rib	2.51178	0.517218
FBgn0052016	FBgn0052016	CG32016	2.50776	0.590778
FBgn0033478	FBgn0262169	magu	2.50571	0.513886
FBgn0030178	FBgn0030178	CG2974	2.49667	0.583005
FBgn0030447	FBgn0030447	CG2200	2.49591	0.722419
FBgn0036904	FBgn0262516	Trpml	2.48913	0.500974
FBgn0064122	FBgn0263993	CG43736	2.48687	0.595543
FBgn0003659	FBgn0264270	Sxl	2.46693	0.600565
FBgn0051122	FBgn0051122	CG31122	2.46646	0.595543
FBgn0031377	FBgn0031377	CG15356	2.46596	0.727692
FBgn0031317	FBgn0031317	CG5118	2.46288	0.669086
FBgn0085444	FBgn0085444	mute	2.45971	0.552015
FBgn0035888	FBgn0035888	CG7120	2.45519	0.593416
FBgn0086898	FBgn0086898	dgo	2.44939	0.538886
FBgn0000472	FBgn0262656	dm	2.44635	0.761022
FBgn0005648	FBgn0005648	Pabp2	2.44012	0.593416
FBgn0087021	FBgn0087021	Spc25	2.42687	0.349803
FBgn0010607	FBgn0010607	l(2)05714	2.42205	0.660224
FBgn0032231	FBgn0032231	CG5056	2.42117	0.316488
FBgn0025626	FBgn0025626	CG4281	2.41465	0.643186
FBgn0013750	FBgn0013750	Arf51F	2.40403	0.761022
FBgn0029854	FBgn0029854	CG3566	2.40312	0.524704
FBgn0004656	FBgn0004656	fs(1)h	2.401	0.488695
FBgn0001099	FBgn0001099	gdl	2.3979	1.16759
FBgn0030240	FBgn0030240	CG2202	2.39694	0.579615
FBgn0053525	FBgn0261573	CoRest	2.39402	0.556172
FBgn0030142	FBgn0264691	Lst8	2.39337	0.977391
FBgn0027375	FBgn0027375	RecQ5	2.38813	0.524704
FBgn0032445	FBgn0032445	CG6153	2.38309	0.817163
FBgn0000259	FBgn0000259	CkIIbeta	2.37655	0.702069
FBgn0003719	FBgn0003719	tld	2.37373	0.538886
FBgn0002962	FBgn0002962	nos	2.3733	0.613123
FBgn0000719	FBgn0000719	fog	2.37096	0.623087
FBgn0030766	FBgn0030766	mthl1	2.36047	0.535988
FBgn0029822	FBgn0029822	CG12236	2.35523	0.491103
FBgn0023527	FBgn0023527	CG3071	2.35155	0.470254
FBgn0029831	FBgn0029831	CG5966	2.3444	0.687544
FBgn0036386	FBgn0036386	CG8833	2.34094	0.600565
FBgn0033356	FBgn0033356	CG8229	2.33835	4.85177
FBgn0028360	FBgn0028360	l(1)G0148	2.33831	0.791221
FBgn0032482	FBgn0032482	Pect	2.33071	0.491103
FBgn0036777	FBgn0036777	CG7341	2.32945	0.761022
FBgn0086898	FBgn0086898	dgo	2.32664	0.563242
FBgn0032120	FBgn0032120	CG33298	2.31555	0.491103
FBgn0004586	FBgn0259211	grh	2.31453	0.457311
FBgn0005648	FBgn0005648	Pabp2	2.31251	0.994949
FBgn0032079	FBgn0032079	CG31886	2.30035	0.553855
FBgn0035639	FBgn0035639	CG5537	2.29181	0.304874
FBgn0036398	FBgn0036398	upSET	2.28969	1.33258
FBgn0052479	FBgn0052479	CG32479	2.28928	0.296708
FBgn0032450	FBgn0032450	CG5776	2.27492	0.547768
FBgn0027657	FBgn0027657	glob1	2.27368	0.575434
FBgn0031491	FBgn0031491	alpha4GT1	2.26679	0.553855
FBgn0029117	FBgn0029117	Surf1	2.26177	0.749578
FBgn0032305	FBgn0032305	CG6700	2.26137	0.483951
FBgn0027506	FBgn0027506	EDTP	2.25744	0.678189
FBgn0038877	FBgn0038877	CG3308	2.25346	0.517218
FBgn0004551	FBgn0263006	Ca-P60A	2.25016	0.917428
FBgn0004648	FBgn0004648	svr	2.24535	0.963226
FBgn0026376	FBgn0026376	Rgl	2.2433	0.527481
FBgn0030726	FBgn0259700, FBgn0259699	CG42354, CG42353	2.24157	0.491103
FBgn0038296	FBgn0038296	CG6752	2.23663	0.470254
FBgn0030178	FBgn0030178	CG2974	2.23406	0.586434
FBgn0053455	FBgn0085444	mute	2.23182	0.702069
FBgn0036240	FBgn0036240	CG6928	2.22616	0.572953
FBgn0000524	FBgn0000524	dx	2.21887	2.29374
FBgn0033459	FBgn0033459	CG12744	2.21686	0.596077
FBgn0001235	FBgn0001235	hth	2.21032	0.600565
FBgn0036290	FBgn0036290	CG10638	2.20933	1.16759
FBgn0035436	FBgn0035436	CG12016	2.20834	0.643186
FBgn0027535	FBgn0027535	botv	2.20443	0.647363
FBgn0037234	FBgn0037234	CG9795	2.19717	0.570494
FBgn0029935	FBgn0029935	CG4615	2.19455	0.465859
FBgn0020224	FBgn0020224	Cbl	2.19203	0.511251
FBgn0037084	FBgn0037084	Syx6	2.18488	0.93463
FBgn0032816	FBgn0032816	Nf-YB	2.17089	0.566442
FBgn0031195	FBgn0031195	CG17600	2.16764	1.19339
FBgn0027865	FBgn0027865	Tsp96F	2.16077	0.470254
FBgn0039532	FBgn0039532	Mtl	2.15524	0.600565
FBgn0040020	FBgn0040020	MED21	2.1551	1.77415
FBgn0050080	FBgn0050080	CG30080	2.15458	0.517218
FBgn0013799	FBgn0013799	Deaf1	2.15333	0.547017
FBgn0042125	FBgn0042125	CG18787	2.14793	0.702069
FBgn0037831	FBgn0037831	Cap-H2	2.1459	1.16131
FBgn0023530	FBgn0023530	CG3740	2.14558	0.630974
FBgn0052629	FBgn0086674	Tango13	2.14447	0.761022
FBgn0036173	FBgn0036173	CG7394	2.14341	0.583005
FBgn0066101	FBgn0066101	LpR1	2.13981	0.613123
FBgn0000541	FBgn0000541	E(bx)	2.13286	0.586434
FBgn0003206	FBgn0003206	Ras64B	2.13202	0.580459
FBgn0026634	FBgn0026634	ldlCp	2.12689	0.702069
FBgn0031880	FBgn0263027, FBgn0263026	CG43322, CG43321	2.12673	0.465859
FBgn0000533	FBgn0000533	ea	2.12639	0.634185
FBgn0011704	FBgn0011704	RnrS	2.11835	0.601471
FBgn0033075	FBgn0033075	Pld	2.1144	0.977391
FBgn0037963	FBgn0037963	Cad87A	2.11431	0.527481
FBgn0013765	FBgn0013765	cnn	2.11292	0.565639
FBgn0003415	FBgn0003415	skd	2.11188	1.64202
FBgn0052448	FBgn0052448	CG32448	2.11049	1.59383
FBgn0030291	FBgn0030291	CG1738	2.11036	0.470254
FBgn0014877	FBgn0014877	Roe1	2.10556	1.19339
FBgn0035001	FBgn0035001	slik	2.1037	0.860357
FBgn0029893	FBgn0029893	CG14442	2.10294	1.59383
FBgn0033383	FBgn0260972	alc	2.09674	0.463692
FBgn0000606	FBgn0000606	eve	2.09188	0.547017
FBgn0039044	FBgn0039044	p53	2.09157	0.627005
FBgn0037093	FBgn0037093	Cdk12	2.08988	2.38954
FBgn0035965	FBgn0035965	Use1	2.0832	0.517218
FBgn0035266	FBgn0035266	Gk	2.08041	0.535988
FBgn0032421	FBgn0032421	crok	2.07943	0.500974
FBgn0033984	FBgn0033984	Lap1	2.07421	0.486311
FBgn0040928	FBgn0040928	CG15345	2.07377	1.70417
FBgn0011672	FBgn0011672	Mvl	2.07373	1.82805
FBgn0031738	FBgn0031738	CG9171	2.07322	0.575434
FBgn0011666	FBgn0011666	msi	2.07071	1.64202
FBgn0023441	FBgn0023441	fus	2.06938	1.33258
FBgn0031435	FBgn0031435	Elba2	2.06484	0.470254
FBgn0030673	FBgn0030673	CG15601	2.06352	0.963226
FBgn0036332	FBgn0036332	CG11261	2.05868	0.574936
FBgn0038856	FBgn0266674	Sec15	2.05773	0.574936
FBgn0001994	FBgn0001994	crp	2.05742	1.77415
FBgn0051107	FBgn0259178	5PtaseI	2.05686	0.854824
FBgn0050109	FBgn0050109	CG30109	2.05177	0.647363
FBgn0036199	FBgn0036199	Bmcp	2.04288	1.77415
FBgn0037521	FBgn0037521	CG2993	2.04059	0.601471
FBgn0002905	FBgn0002905	mus308	2.03994	0.574936
FBgn0032014	FBgn0032014	CG7840	2.03332	0.93463
FBgn0052027	FBgn0052027	CR32027	2.02961	1.74519
FBgn0035461	FBgn0035461	ntc	2.02819	1.23079
FBgn0000250	FBgn0000250	cact	2.02728	0.954922
FBgn0050096	FBgn0050096	CG30096	2.02331	0.556172
FBgn0033383	FBgn0260972	alc	2.02169	1.53999
FBgn0032656	FBgn0032656	CG5674	2.01889	0.547768
FBgn0033661	FBgn0033661	CG13185	2.01793	0.952186
FBgn0029840	FBgn0029840	raptor	2.01745	0.513224
FBgn0030672	FBgn0030672	CG9281	2.01628	0.500974
FBgn0031150	FBgn0031150	bves	2.01524	0.470254
FBgn0052267	FBgn0052267	CG32267	2.0136	0.963226
FBgn0039165	FBgn0039165	CG6204	2.01258	2.29374
FBgn0025558	FBgn0025558	CG4101	2.01163	0.963226
FBgn0003302	FBgn0003302	rux	2.01089	0.917428
FBgn0030522	FBgn0030522	CG11103	2.00631	0.574936
FBgn0036930	FBgn0261574	kug	2.00592	1.4053
FBgn0033846	FBgn0033846	mip120	2.00455	0.524704
FBgn0030956	FBgn0030956	CG18259	2.00134	2.11739
FBgn0016053	FBgn0016053	pgc	2.00028	0.570494
FBgn0033551	FBgn0033551	CG7222	2.00001	0.583005
FBgn0030010	FBgn0030010	CG10959	1.99164	0.574936
FBgn0035998	FBgn0035998	CG3437	1.98894	0.613123
FBgn0038251	FBgn0038251	Hexim	1.98473	1.18683
FBgn0036930	FBgn0261574	kug	1.98366	0.552015
FBgn0052581	FBgn0052581	CG32581	1.98042	0.551557
FBgn0052541	FBgn0264090	CG43759	1.9803	0.854824
FBgn0086655	FBgn0086655	jing	1.96884	0.93463
FBgn0029914	FBgn0029914	CG4558	1.96766	0.593416
FBgn0038533	FBgn0038533	CG7523	1.9662	0.457311
FBgn0027561	FBgn0027561	CG18659	1.96436	1.19339
FBgn0053057	FBgn0053057	CG33057	1.96388	1.23079
FBgn0039132	FBgn0039132	AP-1sigma	1.96381	0.977391
FBgn0000667	FBgn0000667	Actn	1.96271	0.595543
FBgn0035848	FBgn0035848	CG7979	1.96218	0.583005
FBgn0030744	FBgn0030744	CG9992	1.96212	0.556172
FBgn0030693	FBgn0030693	CG8974	1.96126	0.93463
FBgn0000166	FBgn0000166	bcd	1.9594	1.16759
FBgn0031772	FBgn0031772	CG13994	1.95801	0.604205
FBgn0043884	FBgn0043884	mask	1.9565	1.2179
FBgn0039532	FBgn0039532	Mtl	1.95546	0.574936
FBgn0037241	FBgn0037241	CG14646	1.95246	1.53999
FBgn0010607	FBgn0010607	l(2)05714	1.94406	0.647363
FBgn0015278	FBgn0015278	Pi3K68D	1.94255	0.613123
FBgn0034240	FBgn0034240	MESR4	1.93816	0.604205
FBgn0064121	FBgn0263993	CG43736	1.93453	2.91329
FBgn0041585	FBgn0041585	olf186-F	1.93342	0.551557
FBgn0011837	FBgn0011837	Tis11	1.93169	0.93463
FBgn0013718	FBgn0013718	nuf	1.92933	0.613123
FBgn0000463	FBgn0000463	Dl	1.9285	1.64202
FBgn0032926	FBgn0263050, FBgn0263051	CG43345, CG43346	1.92833	0.542552
FBgn0004795	FBgn0004795	retn	1.92815	1.03261
FBgn0010379	FBgn0010379	Akt1	1.92675	0.455223
FBgn0001085	FBgn0001085	fz	1.92473	0.552015
FBgn0025704	FBgn0259214	PMCA	1.92363	1.72144
FBgn0013984	FBgn0013984	InR	1.92287	1.77911
FBgn0013303	FBgn0013303	Nca	1.91742	0.917428
FBgn0250903	FBgn0250903	lmgA	1.91634	0.513224
FBgn0037922	FBgn0037922	CG14711	1.91444	0.595543
FBgn0012049	FBgn0263108	BtbVII	1.91129	0.655881
FBgn0053525	FBgn0261573	CoRest	1.90555	3.1944
FBgn0004167	FBgn0004167	kst	1.90257	1.18987
FBgn0032482	FBgn0032482	Pect	1.90168	0.563242
FBgn0031981	FBgn0031981	CG7466	1.90069	0.527481
FBgn0026145	FBgn0259228	C3G	1.90042	0.634185
FBgn0043364	FBgn0043364	cbt	1.89966	0.565639
FBgn0036847	FBgn0036847	CG11577	1.8924	2.75228
FBgn0037021	FBgn0037021	CG11399	1.89169	0.613123
FBgn0010280	FBgn0010280	Taf4	1.89083	0.535988
FBgn0004656	FBgn0004656	fs(1)h	1.89005	0.909062
FBgn0036614	FBgn0036614	CG4925	1.88847	0.917428
FBgn0040984	FBgn0040984	CG4440	1.88446	1.19339
FBgn0000382	FBgn0000382	csw	1.8827	1.2179
FBgn0030710	FBgn0030710	CG8924	1.88039	0.563242
FBgn0038903	FBgn0038903	RpI12	1.87931	0.963226
FBgn0038566	FBgn0038566	CG14317	1.87876	0.570984
FBgn0033613	FBgn0259238	CG42336	1.87129	1.59383
FBgn0042092	FBgn0042092	CG13773	1.8699	0.542552
FBgn0036152	FBgn0036152	CG6175	1.86923	0.917428
FBgn0013718	FBgn0013718	nuf	1.86853	1.77415
FBgn0022981	FBgn0022981	rpk	1.86766	0.977391
FBgn0011760	FBgn0011760	ctp	1.86635	0.957674
FBgn0030608	FBgn0030608	Lsd-2	1.86487	1.59383
FBgn0086674	FBgn0086674	Tango13	1.86454	0.655881
FBgn0033177	FBgn0033177	CG11141	1.86329	0.613123
FBgn0039944	FBgn0039944	CG17162	1.86286	4.13146
FBgn0001128	FBgn0001128	Gpdh	1.86197	1.94372
FBgn0032521	FBgn0032521	CG7110	1.86155	1.03261
FBgn0250786	FBgn0250786	Chd1	1.86058	0.517218
FBgn0033356	FBgn0033356	CG8229	1.86024	3.62053
FBgn0039753	FBgn0260860	Bet5	1.85926	0.994949
FBgn0031071	FBgn0259789	vfl	1.8569	1.70021
FBgn0003716	FBgn0003716	tkv	1.85454	0.527481
FBgn0028741	FBgn0028741	fab1	1.85282	1.53999
FBgn0010452	FBgn0010452	trn	1.85077	1.18987
FBgn0052741	FBgn0052741	CG32741	1.85044	1.20841
FBgn0019948	FBgn0019948	Phm	1.85025	0.977391
FBgn0022201	FBgn0262872	milt	1.8492	1.59001
FBgn0039273	FBgn0039273	CG9996	1.84893	2.89402
FBgn0034925	FBgn0034925	CG5339	1.84696	0.574936
FBgn0001169	FBgn0001169	H	1.8426	1.4053
FBgn0003079	FBgn0003079	phl	1.84193	0.634185
FBgn0025866	FBgn0025866	CalpB	1.84074	1.76841
FBgn0041781	FBgn0041781	SCAR	1.84043	1.74519
FBgn0040890	FBgn0040890	ksh	1.83909	0.917428
FBgn0034311	FBgn0260401, FBgn0260392	MED9, CG42518	1.83838	0.846657
FBgn0031001	FBgn0031001	CG7884	1.83598	1.98396
FBgn0259212	FBgn0259212	cno	1.83575	3.4957
FBgn0000659	FBgn0000659	fkh	1.83522	3.95963
FBgn0038043	FBgn0038043	CG17202	1.8344	0.570984
FBgn0005776	FBgn0260439, FBgn0261437	Pp2A-29B, CSN8	1.83305	2.11993
FBgn0036999	FBgn0036999	isoQC	1.83078	0.613123
FBgn0024555	FBgn0024555	flfl	1.82956	1.18987
FBgn0030734	FBgn0030734	CG9911	1.82913	1.89172
FBgn0015360	FBgn0015360	oxt	1.82732	1.75706
FBgn0038312	FBgn0038312	Zip88E	1.82724	0.552015
FBgn0039280	FBgn0039280	Mocs2	1.82415	1.79629
FBgn0028485	FBgn0261647	Axud1	1.82407	0.846657
FBgn0050420	FBgn0265182, FBgn0265193	CG44247, Atf-2	1.8233	1.2179
FBgn0028377	FBgn0028377	gdl-ORF39	1.82026	1.33258
FBgn0067779	FBgn0067779	dbr	1.81841	0.574936
FBgn0036032	FBgn0036032	CG16711	1.81789	0.604205
FBgn0024194	FBgn0024194	rasp	1.81658	0.552015
FBgn0002566	FBgn0002566	lt	1.81563	0.994949
FBgn0030343	FBgn0030343	ATP7	1.81523	1.20841
FBgn0011204	FBgn0011204	cue	1.81482	0.574936
FBgn0024250	FBgn0024250	brk	1.81258	1.19339
FBgn0013674	FBgn0013674	mt:CoI	1.81231	0.613123
FBgn0013725	FBgn0013725	phyl	1.81152	1.18987
FBgn0015790	FBgn0015790	Rab11	1.80153	1.23079
FBgn0038683	FBgn0038683	CG11779	1.79896	1.19339
FBgn0031977	FBgn0031977	baf	1.79607	1.72144
FBgn0033715	FBgn0033715	CG8490	1.79567	1.53999
FBgn0030055	FBgn0030055	CG12772	1.79564	0.574936
FBgn0028474	FBgn0028474	CG4119	1.79394	3.6736
FBgn0034946	FBgn0034946	CG3065	1.7906	0.994949
FBgn0036449	FBgn0036449	bmm	1.79053	0.655881
FBgn0033417	FBgn0259234	Camta	1.78755	2.91329
FBgn0026085	FBgn0026085	dgt4	1.78663	1.72144
FBgn0028490	FBgn0028490	CG31705	1.78611	3.93317
FBgn0038421	FBgn0038421	CG17931	1.78446	0.846657
FBgn0030960	FBgn0030960	Atg101	1.78215	1.70021
FBgn0030420	FBgn0030420	CG12717	1.78051	0.977391
FBgn0002931	FBgn0002931	net	1.78033	1.89532
FBgn0028662	FBgn0028662	VhaPPA1-1	1.78001	3.30934
FBgn0037234	FBgn0037234	CG9795	1.77974	1.71886
FBgn0034378	FBgn0262103	Sik3	1.77842	1.76449
FBgn0004362	FBgn0004362	HmgD	1.77702	1.72144
FBgn0030018	FBgn0030018	slpr	1.77611	1.64202
FBgn0027539	FBgn0027539	CG5807	1.77359	3.31417
FBgn0039942	FBgn0039942	CG17163	1.77326	0.957674
FBgn0039955	FBgn0039955	CG41099	1.77253	1.70021
FBgn0259107	FBgn0261279	lqfR	1.77218	3.30934
FBgn0030790	FBgn0030790	CG4768	1.77169	0.994949
FBgn0035375	FBgn0035375	pgant6	1.77155	1.72144
FBgn0000258	FBgn0264492	CkIIalpha	1.77092	1.53251
FBgn0000411	FBgn0000411	D	1.7708	1.47695
FBgn0030693	FBgn0030693	CG8974	1.76988	2.91329
FBgn0001077	FBgn0001077	ftz	1.7678	1.19339
FBgn0050440	FBgn0050440	CG30440	1.76684	2.29374
FBgn0005617	FBgn0005617	msl-1	1.76621	2.91329
FBgn0026875	FBgn0261444	CG3638	1.76267	1.18081
FBgn0035824	FBgn0035824	CG8281	1.76192	1.20841
FBgn0037207	FBgn0037207	Mes2	1.76171	0.843969
FBgn0032259	FBgn0032259	CG6144	1.75938	1.70417
FBgn0038763	FBgn0038763	CG4433	1.75812	0.647363
FBgn0026160	FBgn0026160	tna	1.75715	2.38954
FBgn0020386	FBgn0020386	Pdk1	1.75675	1.18683
FBgn0030628	FBgn0030628	CG9114	1.75441	1.7669
FBgn0032222	FBgn0032222	CG5037	1.75279	1.76841
FBgn0033802	FBgn0033802	CG17724	1.75014	1.72144
FBgn0052666	FBgn0052666	Drak	1.75008	2.89402
FBgn0031769	FBgn0031769	CG9135	1.74856	1.47695
FBgn0027587	FBgn0027587	CG7028	1.74613	2.6458
FBgn0003721	FBgn0003721	Tm1	1.74595	1.7611
FBgn0025741	FBgn0025741	plexA	1.74332	3.76125
FBgn0043012	FBgn0043012	AP-2sigma	1.73812	0.909062
FBgn0053201	FBgn0053201	CG33201	1.73734	1.16131
FBgn0035444	FBgn0035444	CG12012	1.73522	1.16759
FBgn0051304	FBgn0261859	CG42788	1.73435	1.70021
FBgn0026257	FBgn0026257	cav	1.7342	2.89402
FBgn0050096	FBgn0050096	CG30096	1.73387	4.33143
FBgn0001337	FBgn0266572	Exp6	1.73178	1.33258
FBgn0037674	FBgn0261241	Vps16A	1.73135	1.72144
FBgn0023097	FBgn0023097	bon	1.72982	1.18987
FBgn0026666	FBgn0026666	l(1)G0136	1.72769	3.98024
FBgn0024320	FBgn0024320	Npc1a	1.72589	1.77911
FBgn0040056	FBgn0040056	CG17698	1.72562	2.07695
FBgn0015789	FBgn0015789	Rab10	1.72552	1.16759
FBgn0011207	FBgn0011207	pelo	1.72338	2.07695
FBgn0023130	FBgn0023130	a6	1.71838	1.78423
FBgn0002932	FBgn0002932	neur	1.71771	1.77415
FBgn0002543	FBgn0002543	lea	1.71606	1.41233
FBgn0029885	FBgn0029885	CG3224	1.71514	1.18987
FBgn0029502	FBgn0029502	COQ7	1.7131	1.53999
FBgn0005278	FBgn0005278	Sam-S	1.70853	3.6736
FBgn0034976	FBgn0034976	CG4049	1.7075	1.74519
FBgn0030743	FBgn0030743	CG9921	1.7068	3.76125
FBgn0250851	FBgn0250851	CG33981	1.70607	1.78423
FBgn0243505	FBgn0261873	sdt	1.7048	3.31417
FBgn0038976	FBgn0038976	CG7048	1.70354	1.77911
FBgn0023388	FBgn0023388	Dap160	1.70277	1.77415
FBgn0032259	FBgn0032259	CG6144	1.70224	1.77415
FBgn0010100	FBgn0010100	Acon	1.7018	1.70417
FBgn0015014	FBgn0264075	tgo	1.7014	1.76841
FBgn0025741	FBgn0025741	plexA	1.70108	1.19339
FBgn0034311	FBgn0260401, FBgn0260392	MED9, CG42518	1.69786	1.93641
FBgn0011818	FBgn0011818	oaf	1.69751	2.89402
FBgn0027866	FBgn0027866	CG9776	1.69603	2.91077
FBgn0032999	FBgn0261387	CG17528	1.69282	3.31858
FBgn0023083	FBgn0023083	fray	1.6926	1.98396
FBgn0052822	FBgn0052822	CG32822	1.69249	2.29374
FBgn0004054	FBgn0004054	zen2	1.69151	2.89402
FBgn0030959	FBgn0030959	CG6961	1.69017	1.80896
FBgn0259238	FBgn0259238	CG42336	1.68992	1.18081
FBgn0037606	FBgn0037606	CG8032	1.68938	1.7611
FBgn0011259	FBgn0011259	Sema-1a	1.68878	3.31858
FBgn0051865	FBgn0051865	Ada1-1	1.68774	1.77415
FBgn0038364	FBgn0262527	nsl1	1.68695	1.69692
FBgn0036621	FBgn0036621	roq	1.68509	0.914623
FBgn0020018	FBgn0020018	Ppox	1.68438	1.03261
FBgn0052000	FBgn0052000	CG32000	1.68348	1.33258
FBgn0000413	FBgn0000413	da	1.6819	1.03261
FBgn0026758	FBgn0261793	Trf2	1.68138	3.6736
FBgn0045035	FBgn0045035	tefu	1.67982	4.38176
FBgn0031836	FBgn0031836	CG11050	1.67459	1.18081
FBgn0036564	FBgn0263602	Taspase1	1.67439	1.72144
FBgn0032060	FBgn0260861	Trs23	1.67403	3.1944
FBgn0037755	FBgn0037755	CG12945	1.66942	4.38176
FBgn0035238	FBgn0035238	CG12104	1.66851	1.80896
FBgn0003015	FBgn0003015	osk	1.66828	3.1944
FBgn0030028	FBgn0030028	Corp	1.66729	3.98024
FBgn0031043	FBgn0031043	NAA20	1.66656	1.89532
FBgn0000022	FBgn0000022	ac	1.6665	1.47695
FBgn0033236	FBgn0033236	CG14764	1.66615	2.91077
FBgn0034308	FBgn0034308	CG10915	1.66582	3.30934
FBgn0053525	FBgn0261573	CoRest	1.66548	2.89402
FBgn0037212	FBgn0266347	nAChRalpha4	1.66429	3.21441
FBgn0003209	FBgn0003209	raw	1.66154	1.80896
FBgn0004390	FBgn0004390	RasGAP1	1.66122	2.79081
FBgn0243512	FBgn0243512	puc	1.66026	1.70021
FBgn0041582	FBgn0041582	tamo	1.65966	3.4957
FBgn0030679	FBgn0030679	CG8206	1.65766	1.2179
FBgn0002525	FBgn0002525	Lam	1.65721	1.70417
FBgn0011764	FBgn0011764	Dsp1	1.65568	2.7213
FBgn0035938	FBgn0264307	orb2	1.6548	1.16759
FBgn0003416	FBgn0003416	sl	1.65406	1.71886
FBgn0036331	FBgn0036331	CG14117	1.65214	2.6458
FBgn0032489	FBgn0032489	CG15480	1.65213	1.77415
FBgn0003731	FBgn0003731	Egfr	1.65149	2.11993
FBgn0000275	FBgn0259243	Pka-R1	1.65142	1.03261
FBgn0041092	FBgn0041092	tai	1.64981	1.98396
FBgn0039153	FBgn0039153	CG5463	1.64839	1.93641
FBgn0038429	FBgn0038429	CG14882	1.64793	1.64202
FBgn0002781	FBgn0002781	mod(mdg4)	1.64655	2.91329
FBgn0020767	FBgn0020767	Spred	1.64301	1.79629
FBgn0036199	FBgn0036199	Bmcp	1.64276	3.30934
FBgn0038683	FBgn0038683	CG11779	1.64253	3.96303
FBgn0033544	FBgn0033544	CG7220	1.64238	3.48885
FBgn0034081	FBgn0034081	CG10731	1.64138	1.53251
FBgn0003041	FBgn0003041	pbl	1.64091	1.78423
FBgn0001404	FBgn0001404	egh	1.64033	1.77415
FBgn0030479	FBgn0030479	Rbp1-like	1.63742	1.74519
FBgn0022201	FBgn0262872	milt	1.63658	4.85177
FBgn0011202	FBgn0011202	dia	1.63582	3.31858
FBgn0004921	FBgn0004921	Ggamma1	1.63507	1.79629
FBgn0037350	FBgn0037350	CG2911	1.63503	2.07695
FBgn0020312	FBgn0020312	CG4050	1.63499	2.6458
FBgn0001215	FBgn0001215	Hrb98DE	1.6333	2.75228
FBgn0033639	FBgn0033639	CG9003	1.63199	1.64202
FBgn0002466	FBgn0002466	sti	1.63148	2.11993
FBgn0004797	FBgn0004797	mdy	1.63013	2.79081
FBgn0036039	FBgn0036039	Naa60	1.62998	1.94372
FBgn0031812	FBgn0263278	Fic	1.62929	1.74519
FBgn0022764	FBgn0022764	Sin3A	1.62921	2.29374
FBgn0035087	FBgn0035087	CG2765	1.62869	3.76125
FBgn0243513	FBgn0243513	cnir	1.62676	1.82805
FBgn0037471	FBgn0261238	Alh	1.62618	1.77911
FBgn0032051	FBgn0032051	CG13097	1.62507	2.79081
FBgn0033391	FBgn0033391	CG8026	1.62479	1.98396
FBgn0000259	FBgn0000259	CkIIbeta	1.62459	1.77415
FBgn0037847	FBgn0037847	SelR	1.62432	2.6458
FBgn0025740	FBgn0025740	plexB	1.62352	2.89402
FBgn0010315	FBgn0010315	CycD	1.62328	1.77415
FBgn0002521	FBgn0002521	pho	1.62241	3.31417
FBgn0026376	FBgn0026376	Rgl	1.62202	3.1944
FBgn0035964	FBgn0035964	Dhpr	1.61986	3.31417
FBgn0039169	FBgn0039169	Spps	1.61925	4.85177
FBgn0036932	FBgn0036932	CG14184	1.61823	3.62053
FBgn0000489	FBgn0000489	Pka-C3	1.61808	2.07695
FBgn0032169	FBgn0032169	CG4709	1.61716	4.85177
FBgn0033737	FBgn0033737	Nup54	1.61702	2.29374
FBgn0051643	FBgn0051643	CG31643	1.61694	3.76125
FBgn0041585	FBgn0041585	olf186-F	1.61689	3.1944
FBgn0036534	FBgn0036534	Dcp2	1.61665	3.93317
FBgn0028525	FBgn0028525	c(2)M	1.61622	1.77415
FBgn0030323	FBgn0030323	CG2371	1.61618	3.30934
FBgn0051898	FBgn0051898	CG31898	1.61576	1.64202
FBgn0036999	FBgn0036999	isoQC	1.61562	1.81379
FBgn0038446	FBgn0038446	CG14903	1.61489	2.87485
FBgn0024994	FBgn0024994	Csat	1.6146	3.96303
FBgn0040522	FBgn0040522	CG10928	1.61428	2.79081
FBgn0003334	FBgn0003334	Scm	1.61285	2.07695
FBgn0027615	FBgn0027615	CG6404	1.61258	2.07695
FBgn0040397	FBgn0040397	CG3655	1.6117	1.76387
FBgn0035016	FBgn0035016	CG4612	1.61061	1.81379
FBgn0026698	FBgn0086899	tlk	1.60929	1.78025
FBgn0031969	FBgn0031969	pes	1.60742	1.71886
FBgn0000166	FBgn0000166	bcd	1.60606	3.96303
FBgn0031848	FBgn0031848	CG11329	1.60516	3.19622
FBgn0004921	FBgn0004921	Ggamma1	1.6028	2.04215
FBgn0052714	FBgn0260483, FBgn0053181	CG32714, CG33181	1.60274	1.77911
FBgn0036039	FBgn0036039	Naa60	1.59903	1.7669
FBgn0086691	FBgn0086691	UK114	1.59796	3.1944
FBgn0037364	FBgn0037364	Rab23	1.59763	4.13146
FBgn0036059	FBgn0036059	nudE	1.59734	1.80896
FBgn0035424	FBgn0035424	CG11505	1.59701	1.80896
FBgn0026238	FBgn0026238	gus	1.59582	3.1944
FBgn0011225	FBgn0011225	jar	1.59563	3.31858
FBgn0036533	FBgn0261722	fwe	1.59486	2.75228
FBgn0004394	FBgn0004394	pdm2	1.59392	3.30934
FBgn0029067	FBgn0029067	Dd	1.59255	4.71293
FBgn0030288	FBgn0085377	CG34348	1.59243	1.59383
FBgn0031696	FBgn0031696	Bub1	1.59235	2.89402
FBgn0014963	FBgn0264495	gpp	1.59173	1.89532
FBgn0004170	FBgn0004170	sc	1.59121	3.48885
FBgn0023388	FBgn0023388	Dap160	1.5909	4.71293
FBgn0039908	FBgn0039908	Asator	1.59053	3.76125
FBgn0032485	FBgn0032485	CG9426	1.59018	3.95963
FBgn0037813	FBgn0259938	cwo	1.58674	3.30934
FBgn0036180	FBgn0036180	CG6091	1.58588	1.80896
FBgn0031834	FBgn0031834	CG13766	1.58547	1.82805
FBgn0033232	FBgn0033232	CG12159	1.5848	1.71886
FBgn0052836	FBgn0085442	NKAIN	1.58459	1.71886
FBgn0004394	FBgn0004394	pdm2	1.58449	1.71886
FBgn0086899	FBgn0086899	tlk	1.58385	3.48885
FBgn0002652	FBgn0002652	squ	1.58329	1.80896
FBgn0030964	FBgn0030964	Pvf1	1.58045	2.6458
FBgn0036650	FBgn0260960	Baldspot	1.58044	2.79081
FBgn0011763	FBgn0011763	Dp	1.57989	3.1944
FBgn0025639	FBgn0025639	Hmt4-20	1.57948	1.71886
FBgn0031971	FBgn0031971	Sirup	1.57904	3.30934
FBgn0014007	FBgn0014007	Ptp69D	1.57749	4.85177
FBgn0029800	FBgn0029800	lin-52	1.57711	2.6458
FBgn0004179	FBgn0004179	Csp	1.57693	2.91329
FBgn0086897	FBgn0263396	sqd	1.57622	3.31858
FBgn0031393	FBgn0031393	CG15382	1.57589	4.85177
FBgn0058100	FBgn0058100	CR40100	1.57563	2.75228
FBgn0039251	FBgn0039251	Trf4-2	1.57402	3.62053
FBgn0015286	FBgn0015286	Rala	1.57367	1.79629
FBgn0031090	FBgn0031090	Rab35	1.57331	3.98024
FBgn0029822	FBgn0029822	CG12236	1.5733	3.93317
FBgn0024150	FBgn0024150	Ac78C	1.57325	1.77415
FBgn0023441	FBgn0023441	fus	1.57239	3.48885
FBgn0015600	FBgn0015600	toc	1.57207	3.6736
FBgn0034410	FBgn0034410	Topors	1.57025	2.89402
FBgn0053199	FBgn0053199	CG33199	1.57002	2.6458
FBgn0034443	FBgn0034443	cer	1.56979	2.6458
FBgn0004837	FBgn0004837	Su(H)	1.56841	3.76125
FBgn0026257	FBgn0026257	cav	1.56669	3.1944
FBgn0010768	FBgn0010768	sqz	1.56615	3.31417
FBgn0032688	FBgn0032688	CG15160	1.56604	3.95963
FBgn0014467	FBgn0265784	CrebB	1.56172	3.48885
FBgn0033636	FBgn0033636	tou	1.56115	3.62053
FBgn0037363	FBgn0037363	Atg17	1.56084	3.1944
FBgn0039741	FBgn0039741	CG7943	1.55953	3.98024
FBgn0032330	FBgn0032330	Samuel	1.55884	3.31417
FBgn0030366	FBgn0030366	Usp7	1.55798	3.95963
FBgn0003326	FBgn0003326	sca	1.55795	3.31858
FBgn0021796	FBgn0021796	Tor	1.55726	1.81379
FBgn0052576	FBgn0052576	CG32576	1.55693	3.30934
FBgn0034261	FBgn0034261	HPS4	1.55557	1.77415
FBgn0031774	FBgn0031774	CG9147	1.5539	3.49105
FBgn0031896	FBgn0031896	CG4502	1.55335	3.8879
FBgn0020306	FBgn0020306	dom	1.55295	3.96303
FBgn0040071	FBgn0040071	tara	1.55228	2.38954
FBgn0026582	FBgn0026582	Hmg-2	1.55214	3.21441
FBgn0000250	FBgn0000250	cact	1.5509	3.98024
FBgn0037061	FBgn0037061	CG12975	1.55082	3.76125
FBgn0010877	FBgn0010877	l(3)05822	1.55055	2.29374
FBgn0037098	FBgn0037098	Wnk	1.55047	2.89402
FBgn0038071	FBgn0038071	CG6234	1.55011	1.82805
FBgn0030734	FBgn0030734	CG9911	1.54929	2.38954
FBgn0037045	FBgn0037045	CG10584	1.54788	2.07695
FBgn0034181	FBgn0034181	CG8963	1.54773	3.31858
FBgn0016059	FBgn0016059	Sema-1b	1.54653	2.75228
FBgn0027660	FBgn0027660	blot	1.54549	2.07695
FBgn0031912	FBgn0031912	CG5261	1.54476	3.6736
FBgn0085432	FBgn0085432	pan	1.54329	2.6458
FBgn0035849	FBgn0035849	ERR	1.54305	3.31417
FBgn0026324	FBgn0026324	Taf10b	1.53972	3.62053
FBgn0032120	FBgn0032120	CG33298	1.53932	2.7213
FBgn0051998	FBgn0051998	CG31998	1.53927	4.85177
FBgn0010531	FBgn0010531	Ccs	1.53874	4.13146
FBgn0030581	FBgn0030581	CG14408	1.53859	3.93317
FBgn0026262	FBgn0026262	bip2	1.53817	3.95963
FBgn0032482	FBgn0032482	Pect	1.53755	3.30934
FBgn0004833	FBgn0260798	Gprk1	1.5352	3.98024
FBgn0013263	FBgn0013263	Trl	1.53403	2.07695
FBgn0043001	FBgn0043001	Chrac-16	1.53389	4.38176
FBgn0025381	FBgn0025381	rush	1.53369	3.21441
FBgn0030269	FBgn0030269	CG18292	1.53353	3.1944
FBgn0003256	FBgn0003256	rl	1.53343	3.76125
FBgn0030486	FBgn0030486	Set2	1.53334	3.48885
FBgn0053995	FBgn0053995	CG33995	1.53124	3.21441
FBgn0033232	FBgn0033232	CG12159	1.53	3.4957
FBgn0030502	FBgn0030502	tth	1.52966	2.07695
FBgn0028703	FBgn0028703	Nhe3	1.52964	3.48885
FBgn0085442	FBgn0085442	NKAIN	1.52882	3.98024
FBgn0039157	FBgn0039157	Myo95E	1.52878	4.71293
FBgn0001941	FBgn0001941	ifc	1.52822	3.31417
FBgn0001139	FBgn0001139	gro	1.52811	3.48885
FBgn0031187	FBgn0031187	CG14619	1.52773	1.81379
FBgn0028507	FBgn0028507	CG3793	1.52749	2.7213
FBgn0020251	FBgn0020251	sfl	1.52672	4.33143
FBgn0250789	FBgn0250789	alpha-Spec	1.52556	3.93317
FBgn0031420	FBgn0031420	Atxn7	1.52216	3.6736
FBgn0032748	FBgn0032748	CG10492	1.52106	2.6458
FBgn0034313	FBgn0034313	CG5726	1.51698	3.19622
FBgn0030724	FBgn0030724	Nipsnap	1.51644	3.76125
FBgn0033784	FBgn0033784	CG13322	1.51505	3.31417
FBgn0036058	FBgn0036058	CG6707	1.51271	4.71293
FBgn0033998	FBgn0033998	row	1.51146	4.85177
FBgn0030744	FBgn0030744	CG9992	1.5114	3.31858
FBgn0036342	FBgn0036342	CG11279	1.50988	3.95963
FBgn0004145	FBgn0262736	Vha16-1	1.50709	4.85177
FBgn0025623	FBgn0264449	CG43867	1.5058	3.21441
FBgn0025638	FBgn0025638	Roc1a	1.50533	2.7213
FBgn0015396	FBgn0015396	jumu	1.50522	3.30934
FBgn0010504	FBgn0010504	kermit	1.50505	3.8879
FBgn0030093	FBgn0030093	dalao	1.50443	4.38176
FBgn0086690	FBgn0086690	cp309	1.50256	4.94864
FBgn0033795	FBgn0085468, FBgn0259876	CG34439, Cap-G	1.50212	3.6736
FBgn0035558	FBgn0035558	CG11357	1.50177	3.30934
FBgn0011817	FBgn0011817	nmo	1.50086	2.6458
FBgn0022238	FBgn0022238	lolal	1.50005	3.96303
