# Supplementary material for: Brain tumor is a sequence-specific RNA-binding protein that directs maternal mRNA clearance during the Drosophila maternal-to-zygotic transition
Source: Genome Biol. 2015 May 12;16(1):94. doi: 10.1186/s13059-015-0659-4 (PMC4460960; doi:10.1186/s13059-015-0659-4)
Supplement: Additional file 5: — A table summarizing the results of the cross-validation analysis for motif discovery based on PUM-associated mRNAs and BRAT-associated mRNAs, including motifs and AUROCs. [file 13059_2015_659_MOESM5_ESM.xlsx]

## Sheet: Sheet1
a. Motif finding results on BRAT RIP-Chip data from 3x10 cross-validation tests
Train motif	Test AUC	Test wmwP
NDUGUUDN	0.696148	2.70433e-10
NUGUUDNN	0.791363	6.83459e-21
NUGUUDNN	0.741828	7.26833e-15
NNUGUUDNN	0.767554	7.37035e-18
NNNUGUUD	0.726103	3.49431e-13
NUGUUDNN	0.727717	2.85997e-13
NUGUUDWN	0.732362	8.39486e-14
NNUGUUDNN	0.767492	9.8023e-18
NNNUGUUD	0.77016	4.49838e-18
NNNUGUUD	0.757419	1.48338e-16
NNUGUUDN	0.740423	1.0259e-14
NUGUUDNN	0.743952	4.09872e-15
NNUGUUDNN	0.725234	4.34287e-13
NNUGUUDD	0.716746	3.07029e-12
HNNUGUUDN	0.746631	2.09772e-15
NNUGUUDNN	0.777592	5.39608e-19
HNNUGUUDN	0.70842	2.2556e-11
HNNUGUUDD	0.76878	6.08879e-18
DUGUUDNN	0.808409	4.27992e-23
DUGUUDNN	0.738493	1.91757e-14
NNNUGUUD	0.726452	3.14932e-13
NNUGUUDD	0.727948	2.14679e-13
NUGUUDWN	0.741631	6.54682e-15
DUGUUDNN	0.725971	3.51413e-13
NNDUGUUD	0.764528	1.68613e-17
NUGUUDNN	0.758693	1.05905e-16
DUGUUDNN	0.760153	6.8765e-17
NNUGUUDN	0.804879	1.45509e-22
NNUGUUDNN	0.732428	9.08505e-14
NUGUUDNN	0.776092	8.49932e-19
b. Motif finding results on PUM RIP-Chip data from 3x10 cross-validation tests
Train motif	Test AUC	Test wmwP
UGUANAKW	0.778375	4.55519e-16
UGUANAKW	0.7692	1.06095e-14
UGUANAUW	0.760162	5.13586e-15
UGUANAKW	0.825352	1.55784e-20
UGUANAKW	0.742085	2.12711e-12
UGUANAKW	0.806701	7.165e-18
UGUANAUW	0.785379	1.7536e-18
UGUANAKW	0.800233	1.30695e-18
UGUANAKW	0.809115	4.55856e-19
UGUANAKW	0.784119	1.9238e-15
UGUANAKW	0.847247	2.3259e-22
UGUANAKW	0.759912	8.33189e-14
UGUANAKW	0.752172	1.19422e-13
UGUANAUW	0.83042	2.00098e-22
UGUANAKW	0.808299	2.12495e-19
UGUANAKW	0.832593	1.52433e-21
UGUANAKW	0.79257	3.00126e-16
UGUANAKW	0.68959	2.69408e-08
UGUANAUW	0.773639	5.71664e-17
UGUANAUW	0.756839	2.70813e-15
UGUANAKW	0.768494	1.88277e-14
UGUANAKW	0.826126	1.0652e-20
UGUANAUW	0.759513	1.24193e-15
UGUANAKW	0.783856	1.40811e-15
UGUANAUW	0.76935	4.8899e-18
UGUANAKW	0.779786	6.18527e-16
UGUANAUW	0.780485	1.6561e-18
UGUANAKW	0.780922	5.11621e-16
UGUANAKW	0.805004	3.5042e-18
UGUANAKW	0.785896	1.55409e-16
