# Supplementary material for: Brain tumor is a sequence-specific RNA-binding protein that directs maternal mRNA clearance during the Drosophila maternal-to-zygotic transition
Source: Genome Biol. 2015 May 12;16(1):94. doi: 10.1186/s13059-015-0659-4 (PMC4460960; doi:10.1186/s13059-015-0659-4)
Supplement: Additional file 6: — A file summarizing the results of the BRAT RNAcompete experiment, including a list of the nucleotide probabilities associated with the motif calculated from the top 10 7-mers (Figure 2 D), as well as a list of the top 100 7-mers. [file 13059_2015_659_MOESM6_ESM.xlsx]

## Sheet: Sheet1
Additional File 6.
A. Nucleotide probabilities associated with BRAT consensus motif derived from RNAcompete, calculated from top 10 7-mers.
Position	A	C	G	U
1	0.165789	0.0769493	0.0769493	0.680312
2	0.00627455	0.00627455	0.00627455	0.981176
3	0.00627455	0.00627455	0.981176	0.00627455
4	0.00627455	0.00627455	0.00627455	0.981176
5	0.00627455	0.00627455	0.00627455	0.981176
6	0.981176	0.00627455	0.00627455	0.00627455
7	0.188226	0.163902	0.0808491	0.567022
B. List of top 100 7-mers from BRAT RNAcompete experiment, with associated scores.
7mer	MeanScore
UUGUUAU	8.137
UUUGUUA	7.606
UUGUUAA	6.939
UGUUAUG	6.648
GUUGUUA	6.611
AUUGUUA	6.243
AUGUUAU	6.096
UUGUUAC	5.478
UGUUAUA	5.423
UGUUAUU	5.345
UAUGUUA	5.101
UGUUAAG	5.068
AUGUUAA	4.836
UUGUUAG	4.799
GUUAUUG	4.762
AUUUGUU	4.71
UGUUAUC	4.668
CUUGUUA	4.467
CAUGUUA	4.434
AGUUGUU	4.407
GUUAAGG	4.389
UAGUUAU	4.365
UGUUAAC	4.345
UGUUGUU	4.334
UUAUGUU	4.321
UUUUGUU	4.311
GUUGUUG	4.29
GUGUUAU	4.235
AAUGUUA	4.234
UUGUUGA	4.145
AUGUUAC	4.055
UUUGUUG	4.051
GUUAUGC	3.945
UGUUACC	3.919
UUGUUGU	3.869
GUUACCC	3.857
GUUAUGG	3.817
CGUUGUU	3.798
GUUAUGU	3.756
GAUGUUA	3.719
GUUUGUU	3.675
GUUGUUU	3.647
UUACCCC	3.645
AGUUAUG	3.631
GUUAUAG	3.627
AGUUAUU	3.616
UGUUAAA	3.596
UUGUUUA	3.581
GUUAUCG	3.548
UGUUACU	3.541
CUGUUAU	3.528
UGUUAAU	3.527
GUUAUUU	3.491
UGUUACG	3.477
UGUGUUA	3.425
AAGUUAU	3.423
UUGUUGG	3.372
CAGUUAU	3.349
ACGUUAU	3.322
UAUUGUU	3.315
UUUGUUU	3.295
ACUGUUA	3.293
UGUUACA	3.287
UUGUUUG	3.274
AGUGUUA	3.251
UUGUUUU	3.195
UUAUUGC	3.173
AAUUGUU	3.164
AGUUAUA	3.136
GUUAUCC	3.127
GUUAUAC	3.126
GGUUGUU	3.094
AGUUAAG	3.039
AUUGUUG	3.03
UUAGUUA	3.017
AGUUAUC	3.015
GUUAUUA	3.005
AUGUUAG	2.973
GUUAUAU	2.953
UGUUUGU	2.943
UGGUUAU	2.941
UUAUUAC	2.865
CUUUGUU	2.845
GAUUGUU	2.83
GUGUUAA	2.829
UUAUUGU	2.796
UGUUAGG	2.788
UUAUCCC	2.779
ACAGUUA	2.779
CGUUAUA	2.767
AUUGUUU	2.764
UUAUUAU	2.759
UGUUAGU	2.739
CGUUAUU	2.738
UGUUUUG	2.73
UGUUAGC	2.687
GUUAUUC	2.682
UUGGUUA	2.669
AUAGUUA	2.611
GUUAUCU	2.606
