# Supplementary material for: Brain tumor is a sequence-specific RNA-binding protein that directs maternal mRNA clearance during the Drosophila maternal-to-zygotic transition
Source: Genome Biol. 2015 May 12;16(1):94. doi: 10.1186/s13059-015-0659-4 (PMC4460960; doi:10.1186/s13059-015-0659-4)
Supplement: Additional file 8: — A file containing tables summarizing the results of the gene annotation enrichment analyses, performed using the DAVID functional annotation tool, for all sets and subsets of BRAT and PUM targets. [file 13059_2015_659_MOESM8_ESM.xlsx]

## Sheet: Part A
Additional File 8, Part A (note that data is contained within multiple worksheets in this file).
A. Results of gene annotation enrichment analysis of all PUM-associated mRNAs.
Output of DAVID functional annotation tool is shown for terms enriched with an FDR < 10% or Benjamini P-value < 0.1.
Category	Term	Count	%	PValue	Genes	List Total	Pop Hits	Pop Total	Fold Enrichment	Bonferroni	Benjamini	FDR
SP_PIR_KEYWORDS	developmental protein	76	12.9472	2.16971e-12	FBGN0024194, FBGN0003742, FBGN0001139, FBGN0001137, FBGN0002521, FBGN0011225, FBGN0003165, FBGN0003719, FBGN0003334, FBGN0001077, FBGN0001235, FBGN0043884, FBGN0003430, FBGN0085432, FBGN0000659, FBGN0029006, FBGN0027535, FBGN0000719, FBGN0000382, FBGN0001320, FBGN0010379, FBGN0004656, FBGN0058005, FBGN0003326, FBGN0030018, FBGN0004795, FBGN0002561, FBGN0010768, FBGN0045035, FBGN0004859, FBGN00001…	557	333	5589	2.29007	5.07712e-10	5.07712e-10	2.78931e-09
GOTERM_BP_FAT	GO:0007389~pattern specification process	65	11.0733	7.32878e-12	FBGN0041604, FBGN0024194, FBGN0003716, FBGN0001137, FBGN0003165, FBGN0020224, FBGN0003719, FBGN0001077, FBGN0260003, FBGN0024250, FBGN0001235, FBGN0026192, FBGN0003430, FBGN0085432, FBGN0000659, FBGN0027535, FBGN0000719, FBGN0000382, FBGN0001320, FBGN0243512, FBGN0013718, FBGN0020251, FBGN0011763, FBGN0003326, FBGN0040487, FBGN0004795, FBGN0259243, FBGN0004859, FBGN0026238, FBGN0043364, FBGN00013…	373	257	3506	2.3773	1.3551e-08	1.3551e-08	1.2485e-08
GOTERM_BP_FAT	GO:0003002~regionalization	60	10.2215	5.67726e-11	FBGN0041604, FBGN0024194, FBGN0003716, FBGN0001137, FBGN0003165, FBGN0020224, FBGN0003719, FBGN0001077, FBGN0024250, FBGN0260003, FBGN0001235, FBGN0003430, FBGN0085432, FBGN0000659, FBGN0027535, FBGN0000719, FBGN0000382, FBGN0001320, FBGN0013718, FBGN0020251, FBGN0011763, FBGN0040487, FBGN0004795, FBGN0004859, FBGN0026238, FBGN0043364, FBGN0001325, FBGN0086655, FBGN0002962, FBGN0040071, FBGN00011…	373	237	3506	2.37961	1.04973e-07	5.24863e-08	9.67154e-08
GOTERM_BP_FAT	GO:0045165~cell fate commitment	43	7.32538	1.14104e-10	FBGN0003415, FBGN0003716, FBGN0001137, FBGN0011225, FBGN0003165, FBGN0001077, FBGN0013725, FBGN0000022, FBGN0040809, FBGN0002973, FBGN0004921, FBGN0001235, FBGN0034803, FBGN0000463, FBGN0250789, FBGN0085432, FBGN0003731, FBGN0002932, FBGN0003256, FBGN0040080, FBGN0015396, FBGN0026379, FBGN0000382, FBGN0001320, FBGN0015790, FBGN0259211, FBGN0011666, FBGN0000413, FBGN0013718, FBGN0000606, FBGN00010…	373	141	3506	2.8665	2.10979e-07	7.03263e-08	1.94383e-07
GOTERM_BP_FAT	GO:0007166~cell surface receptor linked signal transduction	55	9.36968	1.64585e-10	FBGN0041604, FBGN0024194, FBGN0001139, FBGN0023441, FBGN0003716, FBGN0001137, FBGN0020224, FBGN0003719, FBGN0024250, FBGN0043884, FBGN0085432, FBGN0029006, FBGN0027535, FBGN0000719, FBGN0030766, FBGN0010379, FBGN0000382, FBGN0030964, FBGN0058005, FBGN0020251, FBGN0003326, FBGN0040487, FBGN0004859, FBGN0000180, FBGN0000524, FBGN0001169, FBGN0000259, FBGN0003866, FBGN0025638, FBGN0020386, FBGN00387…	373	212	3506	2.43854	3.04317e-07	7.60793e-08	2.8038e-07
GOTERM_BP_FAT	GO:0006928~cell motion	47	8.00681	2.64423e-10	FBGN0041604, FBGN0003416, FBGN0014007, FBGN0033846, FBGN0002781, FBGN0001137, FBGN0011225, FBGN0003165, FBGN0020224, FBGN0011300, FBGN0003041, FBGN0004956, FBGN0001077, FBGN0011259, FBGN0086690, FBGN0002973, FBGN0016053, FBGN0026192, FBGN0000463, FBGN0250789, FBGN0003079, FBGN0003731, FBGN0016059, FBGN0250788, FBGN0003254, FBGN0000382, FBGN0001320, FBGN0243512, FBGN0010379, FBGN0000606, FBGN00309…	373	167	3506	2.64536	4.88918e-07	9.77836e-08	4.5046e-07
GOTERM_BP_FAT	GO:0001709~cell fate determination	32	5.45145	5.015e-10	FBGN0003716, FBGN0001137, FBGN0011225, FBGN0003165, FBGN0013725, FBGN0000022, FBGN0040809, FBGN0002973, FBGN0034803, FBGN0250789, FBGN0085432, FBGN0003731, FBGN0002932, FBGN0040080, FBGN0015396, FBGN0026379, FBGN0015790, FBGN0259211, FBGN0001320, FBGN0011666, FBGN0013718, FBGN0000606, FBGN0001085, FBGN0001180, FBGN0003015, FBGN0004837, FBGN0040487, FBGN0002561, FBGN0004170, FBGN0001325, FBGN00011…	373	89	3506	3.37958	9.27272e-07	1.54545e-07	8.54334e-07
GOTERM_BP_FAT	GO:0048729~tissue morphogenesis	41	6.98467	4.1373e-09	FBGN0003716, FBGN0003866, FBGN0015286, FBGN0001137, FBGN0011225, FBGN0086898, FBGN0020224, FBGN0038755, FBGN0003041, FBGN0003334, FBGN0011817, FBGN0026192, FBGN0000463, FBGN0002525, FBGN0003430, FBGN0003079, FBGN0085432, FBGN0027660, FBGN0003731, FBGN0003254, FBGN0000719, FBGN0015396, FBGN0000382, FBGN0015790, FBGN0243512, FBGN0259211, FBGN0259212, FBGN0039532, FBGN0001085, FBGN0024555, FBGN00580…	373	145	3506	2.65778	7.64985e-06	1.09284e-06	7.04814e-06
GOTERM_BP_FAT	GO:0048598~embryonic morphogenesis	36	6.13288	3.42667e-08	FBGN0003716, FBGN0003866, FBGN0015286, FBGN0011225, FBGN0003165, FBGN0003719, FBGN0003041, FBGN0033075, FBGN0086690, FBGN0026192, FBGN0003430, FBGN0003079, FBGN0085432, FBGN0029006, FBGN0000659, FBGN0003731, FBGN0003254, FBGN0000251, FBGN0000719, FBGN0003256, FBGN0015396, FBGN0243512, FBGN0015790, FBGN0259212, FBGN0000606, FBGN0039532, FBGN0024555, FBGN0058005, FBGN0020251, FBGN0013984, FBGN00300…	373	126	3506	2.68556	6.33572e-05	7.91986e-06	5.83754e-05
GOTERM_BP_FAT	GO:0048645~organ formation	14	2.38501	3.60777e-08	FBGN0015790, FBGN0013718, FBGN0001085, FBGN0013725, FBGN0040809, FBGN0004837, FBGN0024250, FBGN0040487, FBGN0002973, FBGN0001235, FBGN0002543, FBGN0000659, FBGN0002932, FBGN0001169	373	22	3506	5.98148	6.67055e-05	7.41194e-06	6.14605e-05
GOTERM_BP_FAT	GO:0010160~formation of organ boundary	14	2.38501	3.60777e-08	FBGN0015790, FBGN0013718, FBGN0001085, FBGN0013725, FBGN0040809, FBGN0004837, FBGN0024250, FBGN0040487, FBGN0002973, FBGN0001235, FBGN0002543, FBGN0000659, FBGN0002932, FBGN0001169	373	22	3506	5.98148	6.67055e-05	7.41194e-06	6.14605e-05
GOTERM_BP_FAT	GO:0048870~cell motility	32	5.45145	4.6448e-08	FBGN0003416, FBGN0033846, FBGN0002781, FBGN0001137, FBGN0011225, FBGN0003165, FBGN0020224, FBGN0003041, FBGN0001077, FBGN0004956, FBGN0086690, FBGN0002973, FBGN0026192, FBGN0016053, FBGN0000463, FBGN0003079, FBGN0003731, FBGN0003254, FBGN0000382, FBGN0243512, FBGN0010379, FBGN0001320, FBGN0039532, FBGN0030964, FBGN0020251, FBGN0001180, FBGN0002543, FBGN0041092, FBGN0010452, FBGN0001404, FBGN00866…	373	105	3506	2.8646	8.58786e-05	8.5882e-06	7.91268e-05
GOTERM_BP_FAT	GO:0007167~enzyme linked receptor protein signaling pathway	28	4.77002	6.59569e-08	FBGN0041604, FBGN0003716, FBGN0023441, FBGN0001137, FBGN0020386, FBGN0038755, FBGN0020224, FBGN0003719, FBGN0011300, FBGN0024250, FBGN0043884, FBGN0020622, FBGN0003079, FBGN0029006, FBGN0003731, FBGN0027535, FBGN0000719, FBGN0003256, FBGN0026379, FBGN0010379, FBGN0000382, FBGN0004390, FBGN0030964, FBGN0020251, FBGN0001180, FBGN0013984, FBGN0034081, FBGN0038197	373	85	3506	3.09629	0.000121947	1.10867e-05	0.000112361
GOTERM_BP_FAT	GO:0000902~cell morphogenesis	55	9.36968	7.11819e-08	FBGN0041604, FBGN0001139, FBGN0033984, FBGN0001137, FBGN0003165, FBGN0020224, FBGN0003334, FBGN0026192, FBGN0016059, FBGN0010280, FBGN0040080, FBGN0015396, FBGN0041781, FBGN0243512, FBGN0001320, FBGN0000382, FBGN0011763, FBGN0003326, FBGN0030090, FBGN0004795, FBGN0030018, FBGN0010768, FBGN0004859, FBGN0025741, FBGN0029944, FBGN0025740, FBGN0004362, FBGN0010105, FBGN0086655, FBGN0002962, FBGN00013…	373	248	3506	2.08456	0.000131607	1.09679e-05	0.000121262
GOTERM_BP_FAT	GO:0048859~formation of anatomical boundary	14	2.38501	7.50815e-08	FBGN0015790, FBGN0013718, FBGN0001085, FBGN0013725, FBGN0040809, FBGN0004837, FBGN0024250, FBGN0040487, FBGN0002973, FBGN0001235, FBGN0002543, FBGN0000659, FBGN0002932, FBGN0001169	373	23	3506	5.72141	0.000138816	1.06788e-05	0.000127906
GOTERM_BP_FAT	GO:0032989~cellular component morphogenesis	59	10.0511	1.44929e-07	FBGN0041604, FBGN0001139, FBGN0033984, FBGN0033846, FBGN0001137, FBGN0003165, FBGN0020224, FBGN0003334, FBGN0026192, FBGN0002652, FBGN0016059, FBGN0010280, FBGN0040080, FBGN0015396, FBGN0041781, FBGN0000382, FBGN0243512, FBGN0001320, FBGN0011763, FBGN0003326, FBGN0030090, FBGN0004795, FBGN0030018, FBGN0010768, FBGN0004859, FBGN0026238, FBGN0025741, FBGN0029944, FBGN0025740, FBGN0004362, FBGN00101…	373	280	3506	1.9806	0.000267938	1.91408e-05	0.000246895
GOTERM_BP_FAT	GO:0007444~imaginal disc development	50	8.51789	1.47893e-07	FBGN0041604, FBGN0003716, FBGN0011225, FBGN0020224, FBGN0003719, FBGN0024250, FBGN0260003, FBGN0001235, FBGN0085432, FBGN0261238, FBGN0015396, FBGN0243512, FBGN0000382, FBGN0013718, FBGN0011764, FBGN0003326, FBGN0011760, FBGN0030018, FBGN0004859, FBGN0000489, FBGN0043364, FBGN0037207, FBGN0029944, FBGN0030486, FBGN0040071, FBGN0001169, FBGN0086655, FBGN0003415, FBGN0003866, FBGN0086898, FBGN00113…	373	220	3506	2.13624	0.000273416	1.82301e-05	0.000251943
GOTERM_BP_FAT	GO:0002009~morphogenesis of an epithelium	37	6.30324	1.55084e-07	FBGN0003716, FBGN0015286, FBGN0001137, FBGN0011225, FBGN0086898, FBGN0020224, FBGN0038755, FBGN0003334, FBGN0011817, FBGN0026192, FBGN0000463, FBGN0002525, FBGN0003079, FBGN0027660, FBGN0003731, FBGN0003254, FBGN0000719, FBGN0015396, FBGN0000382, FBGN0015790, FBGN0243512, FBGN0259211, FBGN0259212, FBGN0039532, FBGN0001085, FBGN0024555, FBGN0058005, FBGN0020251, FBGN0011763, FBGN0003326, FBGN00139…	373	139	3506	2.50202	0.00028671	1.79218e-05	0.000264195
GOTERM_BP_FAT	GO:0060429~epithelium development	38	6.47359	1.89205e-07	FBGN0023083, FBGN0003716, FBGN0015286, FBGN0001137, FBGN0011225, FBGN0086898, FBGN0020224, FBGN0038755, FBGN0003334, FBGN0011817, FBGN0026192, FBGN0000463, FBGN0002525, FBGN0003079, FBGN0027660, FBGN0003731, FBGN0003254, FBGN0000719, FBGN0015396, FBGN0000382, FBGN0015790, FBGN0243512, FBGN0259211, FBGN0259212, FBGN0039532, FBGN0001085, FBGN0024555, FBGN0058005, FBGN0020251, FBGN0011763, FBGN00033…	373	146	3506	2.44644	0.000349779	2.05786e-05	0.000322321
GOTERM_MF_FAT	GO:0030528~transcription regulator activity	69	11.7547	2.37549e-07	FBGN0003716, FBGN0001139, FBGN0050080, FBGN0002521, FBGN0003719, FBGN0003334, FBGN0001077, FBGN0024250, FBGN0001235, FBGN0003430, FBGN0085432, FBGN0000659, FBGN0029006, FBGN0038903, FBGN0013799, FBGN0036581, FBGN0010280, FBGN0015396, FBGN0035849, FBGN0261238, FBGN0001320, FBGN0026324, FBGN0011764, FBGN0011763, FBGN0004795, FBGN0002561, FBGN0010768, FBGN0004859, FBGN0004170, FBGN0001994, FBGN00433…	379	370	3731	1.83583	0.000129218	0.000129218	0.000346135
GOTERM_BP_FAT	GO:0051674~localization of cell	32	5.45145	2.38563e-07	FBGN0003416, FBGN0033846, FBGN0002781, FBGN0001137, FBGN0011225, FBGN0003165, FBGN0020224, FBGN0003041, FBGN0001077, FBGN0004956, FBGN0086690, FBGN0002973, FBGN0026192, FBGN0016053, FBGN0000463, FBGN0003079, FBGN0003731, FBGN0003254, FBGN0000382, FBGN0243512, FBGN0010379, FBGN0001320, FBGN0039532, FBGN0030964, FBGN0020251, FBGN0001180, FBGN0002543, FBGN0041092, FBGN0010452, FBGN0001404, FBGN00866…	373	112	3506	2.68556	0.000441005	2.45054e-05	0.000406405
GOTERM_BP_FAT	GO:0045449~regulation of transcription	80	13.6286	2.43236e-07	FBGN0001139, FBGN0033846, FBGN0050080, FBGN0002521, FBGN0003165, FBGN0003334, FBGN0001077, FBGN0024250, FBGN0001235, FBGN0003430, FBGN0002525, FBGN0033459, FBGN0085432, FBGN0000659, FBGN0038903, FBGN0013799, FBGN0036581, FBGN0010280, FBGN0034410, FBGN0015396, FBGN0035849, FBGN0033998, FBGN0001320, FBGN0004656, FBGN0026324, FBGN0011764, FBGN0011763, FBGN0004795, FBGN0002561, FBGN0010768, FBGN00450…	373	435	3506	1.72864	0.000449641	2.36704e-05	0.000414365
GOTERM_BP_FAT	GO:0016477~cell migration	30	5.11073	3.17973e-07	FBGN0003416, FBGN0002781, FBGN0001137, FBGN0011225, FBGN0003165, FBGN0020224, FBGN0003041, FBGN0001077, FBGN0004956, FBGN0002973, FBGN0026192, FBGN0016053, FBGN0000463, FBGN0003079, FBGN0003731, FBGN0003254, FBGN0000382, FBGN0010379, FBGN0243512, FBGN0001320, FBGN0039532, FBGN0030964, FBGN0020251, FBGN0001180, FBGN0002543, FBGN0041092, FBGN0010452, FBGN0001404, FBGN0002962, FBGN0086655	373	102	3506	2.76455	0.000587759	2.93962e-05	0.000541684
GOTERM_BP_FAT	GO:0035220~wing disc development	38	6.47359	3.31462e-07	FBGN0041604, FBGN0003415, FBGN0003716, FBGN0003866, FBGN0086898, FBGN0020224, FBGN0003719, FBGN0011300, FBGN0004648, FBGN0011817, FBGN0024250, FBGN0260003, FBGN0001235, FBGN0000463, FBGN0003079, FBGN0085432, FBGN0003731, FBGN0250786, FBGN0013263, FBGN0002931, FBGN0002932, FBGN0003256, FBGN0015396, FBGN0004390, FBGN0013718, FBGN0001085, FBGN0037021, FBGN0004837, FBGN0003326, FBGN0011760, FBGN00048…	373	149	3506	2.39718	0.000612686	2.9184e-05	0.000564663
SP_PIR_KEYWORDS	transmembrane	65	11.0733	5.33532e-07	FBGN0024194, FBGN0031183, FBGN0037110, FBGN0001137, FBGN0032120, FBGN0024150, FBGN0036199, FBGN0037963, FBGN0030522, FBGN0035558, FBGN0027535, FBGN0031359, FBGN0030766, FBGN0011672, FBGN0029117, FBGN0029114, FBGN0034025, FBGN0004656, FBGN0025558, FBGN0032078, FBGN0020251, FBGN0004797, FBGN0030090, FBGN0020312, FBGN0000180, FBGN0027615, FBGN0022981, FBGN0025741, FBGN0025740, FBGN0030343, FBGN00101…	557	349	5589	1.86882	0.000124839	6.24214e-05	0.000685891
GOTERM_BP_FAT	GO:0007350~blastoderm segmentation	33	5.62181	8.65533e-07	FBGN0041604, FBGN0024194, FBGN0003042, FBGN0003866, FBGN0001137, FBGN0003165, FBGN0003719, FBGN0001077, FBGN0004956, FBGN0001235, FBGN0000463, FBGN0003430, FBGN0085432, FBGN0003731, FBGN0027535, FBGN0000251, FBGN0000719, FBGN0003256, FBGN0000382, FBGN0001320, FBGN0004390, FBGN0003721, FBGN0000606, FBGN0000411, FBGN0020251, FBGN0003015, FBGN0001180, FBGN0004859, FBGN0026238, FBGN0000166, FBGN00013…	373	124	3506	2.50147	0.00159909	7.27415e-05	0.00147448
GOTERM_CC_FAT	GO:0005886~plasma membrane	53	9.02896	1.39251e-06	FBGN0024194, FBGN0001941, FBGN0003716, FBGN0033984, FBGN0031969, FBGN0037963, FBGN0260003, FBGN0026192, FBGN0016059, FBGN0030766, FBGN0011672, FBGN0010379, FBGN0029114, FBGN0058005, FBGN0030090, FBGN0000180, FBGN0000667, FBGN0013750, FBGN0004179, FBGN0030343, FBGN0010105, FBGN0014007, FBGN0002781, FBGN0015286, FBGN0030703, FBGN0026634, FBGN0020386, FBGN0000119, FBGN0011300, FBGN0011202, FBGN00112…	236	275	2333	1.90522	0.00044133	0.00044133	0.00187644
SP_PIR_KEYWORDS	dna-binding	45	7.6661	1.84893e-06	FBGN0033846, FBGN0003866, FBGN0002521, FBGN0011837, FBGN0001077, FBGN0000022, FBGN0020306, FBGN0032169, FBGN0001235, FBGN0003430, FBGN0033459, FBGN0085432, FBGN0000659, FBGN0250786, FBGN0013263, FBGN0013799, FBGN0005624, FBGN0002932, FBGN0000251, FBGN0022238, FBGN0015396, FBGN0035849, FBGN0001320, FBGN0259211, FBGN0000413, FBGN0000606, FBGN0033010, FBGN0004394, FBGN0000411, FBGN0026257, FBGN00319…	557	215	5589	2.10016	0.000432557	0.000144206	0.00237691
SP_PIR_KEYWORDS	glycoprotein	35	5.96252	1.96233e-06	FBGN0014007, FBGN0037110, FBGN0001137, FBGN0003719, FBGN0011204, FBGN0004648, FBGN0040890, FBGN0037963, FBGN0030522, FBGN0011259, FBGN0019948, FBGN0034803, FBGN0000463, FBGN0003731, FBGN0027535, FBGN0000719, FBGN0030766, FBGN0011672, FBGN0036144, FBGN0001085, FBGN0034025, FBGN0032078, FBGN0020251, FBGN0035375, FBGN0003326, FBGN0013984, FBGN0066114, FBGN0034081, FBGN0020312, FBGN0000180, FBGN00153…	557	148	5589	2.37293	0.00045908	0.00011479	0.00252268
GOTERM_BP_FAT	GO:0009880~embryonic pattern specification	34	5.79216	1.52519e-06	FBGN0041604, FBGN0024194, FBGN0003042, FBGN0003866, FBGN0001137, FBGN0003165, FBGN0003719, FBGN0001077, FBGN0004956, FBGN0001235, FBGN0000463, FBGN0003430, FBGN0085432, FBGN0003731, FBGN0027535, FBGN0000251, FBGN0000719, FBGN0003256, FBGN0000382, FBGN0001320, FBGN0004390, FBGN0003721, FBGN0000606, FBGN0000411, FBGN0020251, FBGN0003015, FBGN0001180, FBGN0004795, FBGN0004859, FBGN0026238, FBGN00001…	373	133	3506	2.40287	0.0028161	0.000122604	0.00259822
GOTERM_BP_FAT	GO:0008052~sensory organ boundary specification	10	1.70358	1.91662e-06	FBGN0015790, FBGN0004837, FBGN0002973, FBGN0040487, FBGN0013718, FBGN0001085, FBGN0002932, FBGN0013725, FBGN0001169, FBGN0040809	373	14	3506	6.7139	0.00353756	0.000147649	0.00326503
GOTERM_BP_FAT	GO:0016360~sensory organ precursor cell fate determination	10	1.70358	1.91662e-06	FBGN0015790, FBGN0004837, FBGN0002973, FBGN0040487, FBGN0013718, FBGN0001085, FBGN0002932, FBGN0013725, FBGN0001169, FBGN0040809	373	14	3506	6.7139	0.00353756	0.000147649	0.00326503
GOTERM_MF_FAT	GO:0003702~RNA polymerase II transcription factor activity	36	6.13288	2.26458e-06	FBGN0003415, FBGN0003866, FBGN0002781, FBGN0260401, FBGN0003334, FBGN0000022, FBGN0040020, FBGN0026262, FBGN0020306, FBGN0259234, FBGN0024250, FBGN0003430, FBGN0039044, FBGN0013263, FBGN0036581, FBGN0013799, FBGN0010280, FBGN0002931, FBGN0000251, FBGN0022238, FBGN0259211, FBGN0000413, FBGN0004394, FBGN0026324, FBGN0001180, FBGN0011763, FBGN0004837, FBGN0022764, FBGN0002561, FBGN0004859, FBGN00403…	379	154	3731	2.30127	0.00123117	0.000615776	0.00329969
GOTERM_BP_FAT	GO:0006355~regulation of transcription, DNA-dependent	60	10.2215	2.33146e-06	FBGN0001139, FBGN0033846, FBGN0050080, FBGN0002521, FBGN0003165, FBGN0001077, FBGN0024250, FBGN0001235, FBGN0002525, FBGN0003430, FBGN0085432, FBGN0000659, FBGN0036581, FBGN0013799, FBGN0010280, FBGN0015396, FBGN0035849, FBGN0033998, FBGN0001320, FBGN0004656, FBGN0011763, FBGN0004795, FBGN0002561, FBGN0045035, FBGN0004859, FBGN0004170, FBGN0029800, FBGN0030093, FBGN0001325, FBGN0002962, FBGN00400…	373	310	3506	1.81925	0.0043016	0.00017242	0.00397171
GOTERM_BP_FAT	GO:0007169~transmembrane receptor protein tyrosine kinase signaling pathway	21	3.57751	2.70662e-06	FBGN0000382, FBGN0010379, FBGN0004390, FBGN0023441, FBGN0030964, FBGN0001137, FBGN0020386, FBGN0038755, FBGN0020224, FBGN0003719, FBGN0020251, FBGN0001180, FBGN0013984, FBGN0043884, FBGN0020622, FBGN0003079, FBGN0003731, FBGN0000719, FBGN0038197, FBGN0003256, FBGN0026379	373	62	3506	3.18369	0.00499205	0.000192464	0.00461079
GOTERM_BP_FAT	GO:0048736~appendage development	31	5.28109	2.71678e-06	FBGN0041604, FBGN0003716, FBGN0003866, FBGN0020224, FBGN0086898, FBGN0003719, FBGN0011300, FBGN0011817, FBGN0004648, FBGN0024250, FBGN0260003, FBGN0001235, FBGN0000463, FBGN0003079, FBGN0085432, FBGN0003731, FBGN0250786, FBGN0013263, FBGN0002931, FBGN0002932, FBGN0003256, FBGN0015396, FBGN0261238, FBGN0004390, FBGN0000411, FBGN0001085, FBGN0003326, FBGN0011760, FBGN0000489, FBGN0029944, FBGN00866…	373	118	3506	2.46935	0.00501073	0.000186032	0.00462809
GOTERM_MF_FAT	GO:0003704~specific RNA polymerase II transcription factor activity	16	2.72572	3.46001e-06	FBGN0259211, FBGN0000413, FBGN0003866, FBGN0004394, FBGN0003334, FBGN0001180, FBGN0000022, FBGN0011763, FBGN0002561, FBGN0004859, FBGN0004170, FBGN0013263, FBGN0000166, FBGN0000251, FBGN0022238, FBGN0001325	379	40	3731	3.93773	0.00188048	0.00062722	0.0050415
GOTERM_MF_FAT	GO:0003700~transcription factor activity	36	6.13288	3.63487e-06	FBGN0050080, FBGN0002521, FBGN0001077, FBGN0000022, FBGN0259234, FBGN0024250, FBGN0001235, FBGN0003430, FBGN0039044, FBGN0000659, FBGN0013799, FBGN0010280, FBGN0003254, FBGN0002931, FBGN0000251, FBGN0015396, FBGN0261238, FBGN0035849, FBGN0001320, FBGN0000413, FBGN0000606, FBGN0033010, FBGN0004394, FBGN0000411, FBGN0032816, FBGN0011763, FBGN0004837, FBGN0022764, FBGN0004795, FBGN0010768, FBGN00025…	379	157	3731	2.2573	0.00197542	0.000494221	0.00529628
GOTERM_BP_FAT	GO:0051252~regulation of RNA metabolic process	67	11.414	3.21573e-06	FBGN0003742, FBGN0001139, FBGN0023441, FBGN0033846, FBGN0050080, FBGN0002521, FBGN0003165, FBGN0001077, FBGN0024250, FBGN0001235, FBGN0028474, FBGN0003430, FBGN0002525, FBGN0085432, FBGN0000659, FBGN0013799, FBGN0036581, FBGN0010280, FBGN0015396, FBGN0035849, FBGN0033998, FBGN0001320, FBGN0004656, FBGN0011763, FBGN0004795, FBGN0002561, FBGN0045035, FBGN0004859, FBGN0004170, FBGN0029800, FBGN00300…	373	364	3506	1.73012	0.00592824	0.000212331	0.00547804
GOTERM_CC_FAT	GO:0031224~intrinsic to membrane	81	13.799	4.08926e-06	FBGN0041604, FBGN0024194, FBGN0001941, FBGN0031183, FBGN0037110, FBGN0001137, FBGN0032120, FBGN0036199, FBGN0024150, FBGN0031969, FBGN0028662, FBGN0037963, FBGN0030522, FBGN0035558, FBGN0032222, FBGN0027535, FBGN0031359, FBGN0030766, FBGN0011672, FBGN0030481, FBGN0029117, FBGN0024320, FBGN0029114, FBGN0013756, FBGN0034025, FBGN0004656, FBGN0025558, FBGN0032078, FBGN0020251, FBGN0004797, FBGN00300…	236	511	2333	1.56699	0.00129546	0.000647939	0.00551026
GOTERM_BP_FAT	GO:0035282~segmentation	33	5.62181	3.81353e-06	FBGN0041604, FBGN0024194, FBGN0003042, FBGN0003866, FBGN0001137, FBGN0003165, FBGN0003719, FBGN0001077, FBGN0004956, FBGN0001235, FBGN0000463, FBGN0003430, FBGN0085432, FBGN0003731, FBGN0027535, FBGN0000251, FBGN0000719, FBGN0003256, FBGN0000382, FBGN0001320, FBGN0004390, FBGN0003721, FBGN0000606, FBGN0000411, FBGN0020251, FBGN0003015, FBGN0001180, FBGN0004859, FBGN0026238, FBGN0000166, FBGN00013…	373	132	3506	2.34987	0.00702642	0.000243116	0.00649637
GOTERM_BP_FAT	GO:0035120~post-embryonic appendage morphogenesis	30	5.11073	3.96337e-06	FBGN0041604, FBGN0003716, FBGN0003866, FBGN0020224, FBGN0086898, FBGN0003719, FBGN0011300, FBGN0011817, FBGN0004648, FBGN0024250, FBGN0260003, FBGN0001235, FBGN0000463, FBGN0003079, FBGN0085432, FBGN0003731, FBGN0250786, FBGN0013263, FBGN0002931, FBGN0002932, FBGN0003256, FBGN0015396, FBGN0004390, FBGN0000411, FBGN0001085, FBGN0003326, FBGN0011760, FBGN0000489, FBGN0029944, FBGN0086655	373	114	3506	2.47354	0.00730151	0.000244247	0.00675163
GOTERM_BP_FAT	GO:0007242~intracellular signaling cascade	39	6.64395	5.18837e-06	FBGN0003416, FBGN0015286, FBGN0050440, FBGN0024150, FBGN0028741, FBGN0004956, FBGN0013725, FBGN0030028, FBGN0015278, FBGN0039044, FBGN0015789, FBGN0003079, FBGN0031090, FBGN0026376, FBGN0003256, FBGN0015790, FBGN0243512, FBGN0010379, FBGN0243513, FBGN0004390, FBGN0002466, FBGN0259212, FBGN0000541, FBGN0039532, FBGN0024555, FBGN0010315, FBGN0261387, FBGN0037364, FBGN0030018, FBGN0045035, FBGN02592…	373	172	3506	2.13127	0.00954745	0.000309414	0.00883833
GOTERM_CC_FAT	GO:0016021~integral to membrane	79	13.4583	6.73902e-06	FBGN0024194, FBGN0001941, FBGN0031183, FBGN0037110, FBGN0001137, FBGN0032120, FBGN0036199, FBGN0024150, FBGN0031969, FBGN0028662, FBGN0037963, FBGN0030522, FBGN0035558, FBGN0032222, FBGN0027535, FBGN0031359, FBGN0030766, FBGN0011672, FBGN0030481, FBGN0029117, FBGN0024320, FBGN0029114, FBGN0013756, FBGN0034025, FBGN0004656, FBGN0025558, FBGN0032078, FBGN0020251, FBGN0004797, FBGN0030090, FBGN00203…	236	500	2333	1.56192	0.002134	0.000711839	0.00908065
GOTERM_BP_FAT	GO:0048737~imaginal disc-derived appendage development	30	5.11073	5.77133e-06	FBGN0041604, FBGN0003716, FBGN0003866, FBGN0020224, FBGN0086898, FBGN0003719, FBGN0011300, FBGN0011817, FBGN0004648, FBGN0024250, FBGN0260003, FBGN0001235, FBGN0000463, FBGN0003079, FBGN0085432, FBGN0003731, FBGN0250786, FBGN0013263, FBGN0002931, FBGN0002932, FBGN0003256, FBGN0015396, FBGN0261238, FBGN0004390, FBGN0001085, FBGN0003326, FBGN0011760, FBGN0000489, FBGN0029944, FBGN0086655	373	116	3506	2.4309	0.0106145	0.00033342	0.00983135
GOTERM_BP_FAT	GO:0035107~appendage morphogenesis	30	5.11073	5.77133e-06	FBGN0041604, FBGN0003716, FBGN0003866, FBGN0020224, FBGN0086898, FBGN0003719, FBGN0011300, FBGN0011817, FBGN0004648, FBGN0024250, FBGN0260003, FBGN0001235, FBGN0000463, FBGN0003079, FBGN0085432, FBGN0003731, FBGN0250786, FBGN0013263, FBGN0002931, FBGN0002932, FBGN0003256, FBGN0015396, FBGN0004390, FBGN0000411, FBGN0001085, FBGN0003326, FBGN0011760, FBGN0000489, FBGN0029944, FBGN0086655	373	116	3506	2.4309	0.0106145	0.00033342	0.00983135
GOTERM_BP_FAT	GO:0007476~imaginal disc-derived wing morphogenesis	29	4.94037	5.77825e-06	FBGN0041604, FBGN0003716, FBGN0003866, FBGN0020224, FBGN0086898, FBGN0003719, FBGN0011300, FBGN0011817, FBGN0004648, FBGN0024250, FBGN0260003, FBGN0001235, FBGN0000463, FBGN0003079, FBGN0085432, FBGN0003731, FBGN0250786, FBGN0013263, FBGN0002931, FBGN0002932, FBGN0003256, FBGN0015396, FBGN0004390, FBGN0001085, FBGN0003326, FBGN0011760, FBGN0000489, FBGN0029944, FBGN0086655	373	110	3506	2.47804	0.0106271	0.000323706	0.00984313
UP_SEQ_FEATURE	compositionally biased region:Gln-rich	28	4.77002	6.92853e-06	FBGN0003415, FBGN0023441, FBGN0001139, FBGN0033846, FBGN0002781, FBGN0003165, FBGN0020386, FBGN0011837, FBGN0020306, FBGN0260003, FBGN0043884, FBGN0013263, FBGN0002932, FBGN0259211, FBGN0000541, FBGN0024555, FBGN0011764, FBGN0004837, FBGN0003326, FBGN0013984, FBGN0030018, FBGN0010768, FBGN0000180, FBGN0085442, FBGN0035424, FBGN0038197, FBGN0086674, FBGN0086655	199	102	1774	2.44714	0.00474861	0.00474861	0.0104219
GOTERM_BP_FAT	GO:0007472~wing disc morphogenesis	29	4.94037	6.9835e-06	FBGN0041604, FBGN0003716, FBGN0003866, FBGN0020224, FBGN0086898, FBGN0003719, FBGN0011300, FBGN0011817, FBGN0004648, FBGN0024250, FBGN0260003, FBGN0001235, FBGN0000463, FBGN0003079, FBGN0085432, FBGN0003731, FBGN0250786, FBGN0013263, FBGN0002931, FBGN0002932, FBGN0003256, FBGN0015396, FBGN0004390, FBGN0001085, FBGN0003326, FBGN0011760, FBGN0000489, FBGN0029944, FBGN0086655	373	111	3506	2.45572	0.0128295	0.000379708	0.0118961
GOTERM_BP_FAT	GO:0030707~ovarian follicle cell development	30	5.11073	8.30876e-06	FBGN0003416, FBGN0003716, FBGN0033846, FBGN0001137, FBGN0011225, FBGN0020224, FBGN0003334, FBGN0004956, FBGN0015600, FBGN0026192, FBGN0000463, FBGN0250789, FBGN0003079, FBGN0003731, FBGN0004167, FBGN0002652, FBGN0000250, FBGN0002932, FBGN0000382, FBGN0243512, FBGN0000413, FBGN0030964, FBGN0011763, FBGN0030018, FBGN0041092, FBGN0004859, FBGN0000180, FBGN0026238, FBGN0001404, FBGN0086655	373	118	3506	2.38969	0.0152456	0.000438846	0.0141535
SP_PIR_KEYWORDS	alternative splicing	63	10.7325	1.24481e-05	FBGN0003742, FBGN0001139, FBGN0023441, FBGN0003716, FBGN0033846, FBGN0011225, FBGN0003165, FBGN0011837, FBGN0260003, FBGN0001235, FBGN0052666, FBGN0085432, FBGN0010280, FBGN0011672, FBGN0000382, FBGN0001128, FBGN0004656, FBGN0011764, FBGN0011763, FBGN0004795, FBGN0259243, FBGN0000489, FBGN0000667, FBGN0004179, FBGN0001169, FBGN0000259, FBGN0013765, FBGN0014007, FBGN0003866, FBGN0002781, FBGN00278…	557	366	5589	1.72718	0.00290863	0.000582403	0.0160017
GOTERM_BP_FAT	GO:0007560~imaginal disc morphogenesis	34	5.79216	9.9038e-06	FBGN0041604, FBGN0003716, FBGN0003866, FBGN0011225, FBGN0020224, FBGN0086898, FBGN0003719, FBGN0011300, FBGN0011817, FBGN0004956, FBGN0004648, FBGN0024250, FBGN0260003, FBGN0001235, FBGN0000463, FBGN0003079, FBGN0085432, FBGN0003731, FBGN0250786, FBGN0013263, FBGN0002931, FBGN0002932, FBGN0003256, FBGN0015396, FBGN0243512, FBGN0004390, FBGN0001085, FBGN0003302, FBGN0003326, FBGN0011760, FBGN00300…	373	144	3506	2.21932	0.0181456	0.000508543	0.0168704
GOTERM_BP_FAT	GO:0048563~post-embryonic organ morphogenesis	34	5.79216	9.9038e-06	FBGN0041604, FBGN0003716, FBGN0003866, FBGN0011225, FBGN0020224, FBGN0086898, FBGN0003719, FBGN0011300, FBGN0011817, FBGN0004956, FBGN0004648, FBGN0024250, FBGN0260003, FBGN0001235, FBGN0000463, FBGN0003079, FBGN0085432, FBGN0003731, FBGN0250786, FBGN0013263, FBGN0002931, FBGN0002932, FBGN0003256, FBGN0015396, FBGN0243512, FBGN0004390, FBGN0001085, FBGN0003302, FBGN0003326, FBGN0011760, FBGN00300…	373	144	3506	2.21932	0.0181456	0.000508543	0.0168704
UP_SEQ_FEATURE	glycosylation site:N-linked (GlcNAc...)	34	5.79216	1.33055e-05	FBGN0014007, FBGN0037110, FBGN0001137, FBGN0003719, FBGN0011204, FBGN0004648, FBGN0040890, FBGN0037963, FBGN0030522, FBGN0011259, FBGN0019948, FBGN0034803, FBGN0000463, FBGN0003731, FBGN0027535, FBGN0000719, FBGN0030766, FBGN0011672, FBGN0036144, FBGN0001085, FBGN0034025, FBGN0032078, FBGN0020251, FBGN0035375, FBGN0003326, FBGN0013984, FBGN0066114, FBGN0034081, FBGN0020312, FBGN0015360, FBGN00273…	199	142	1774	2.13448	0.00909929	0.00456004	0.0200133
GOTERM_BP_FAT	GO:0035114~imaginal disc-derived appendage morphogenesis	29	4.94037	1.21106e-05	FBGN0041604, FBGN0003716, FBGN0003866, FBGN0020224, FBGN0086898, FBGN0003719, FBGN0011300, FBGN0011817, FBGN0004648, FBGN0024250, FBGN0260003, FBGN0001235, FBGN0000463, FBGN0003079, FBGN0085432, FBGN0003731, FBGN0250786, FBGN0013263, FBGN0002931, FBGN0002932, FBGN0003256, FBGN0015396, FBGN0004390, FBGN0001085, FBGN0003326, FBGN0011760, FBGN0000489, FBGN0029944, FBGN0086655	373	114	3506	2.39109	0.0221438	0.000605025	0.0206292
GOTERM_BP_FAT	GO:0009791~post-embryonic development	46	7.83646	1.4542e-05	FBGN0041604, FBGN0028360, FBGN0003716, FBGN0003866, FBGN0011225, FBGN0086898, FBGN0020224, FBGN0011300, FBGN0003719, FBGN0004648, FBGN0011817, FBGN0004956, FBGN0020306, FBGN0024250, FBGN0260003, FBGN0001235, FBGN0000463, FBGN0250789, FBGN0003079, FBGN0085432, FBGN0003731, FBGN0250786, FBGN0013263, FBGN0002931, FBGN0002932, FBGN0003256, FBGN0015396, FBGN0026379, FBGN0261238, FBGN0243512, FBGN00291…	373	227	3506	1.90474	0.02653	0.000707336	0.0247702
GOTERM_BP_FAT	GO:0002165~instar larval or pupal development	45	7.6661	1.62904e-05	FBGN0041604, FBGN0028360, FBGN0003716, FBGN0003866, FBGN0011225, FBGN0086898, FBGN0020224, FBGN0011300, FBGN0003719, FBGN0004648, FBGN0011817, FBGN0004956, FBGN0020306, FBGN0024250, FBGN0260003, FBGN0001235, FBGN0000463, FBGN0250789, FBGN0003079, FBGN0085432, FBGN0003731, FBGN0250786, FBGN0013263, FBGN0002931, FBGN0002932, FBGN0003256, FBGN0015396, FBGN0026379, FBGN0261238, FBGN0243512, FBGN00291…	373	221	3506	1.91392	0.029672	0.000772039	0.027748
GOTERM_BP_FAT	GO:0048569~post-embryonic organ development	34	5.79216	1.83392e-05	FBGN0041604, FBGN0003716, FBGN0003866, FBGN0011225, FBGN0020224, FBGN0086898, FBGN0003719, FBGN0011300, FBGN0011817, FBGN0004956, FBGN0004648, FBGN0024250, FBGN0260003, FBGN0001235, FBGN0000463, FBGN0003079, FBGN0085432, FBGN0003731, FBGN0250786, FBGN0013263, FBGN0002931, FBGN0002932, FBGN0003256, FBGN0015396, FBGN0243512, FBGN0004390, FBGN0001085, FBGN0003302, FBGN0003326, FBGN0011760, FBGN00300…	373	148	3506	2.15934	0.0333411	0.00084738	0.0312374
SP_PIR_KEYWORDS	transcription regulation	46	7.83646	2.76106e-05	FBGN0003415, FBGN0001139, FBGN0033846, FBGN0003866, FBGN0002781, FBGN0002521, FBGN0025639, FBGN0260401, FBGN0003334, FBGN0001077, FBGN0040020, FBGN0020306, FBGN0032169, FBGN0259938, FBGN0003430, FBGN0033459, FBGN0085432, FBGN0000659, FBGN0250786, FBGN0013263, FBGN0036581, FBGN0013799, FBGN0010280, FBGN0000251, FBGN0022238, FBGN0034410, FBGN0015396, FBGN0035849, FBGN0001320, FBGN0259211, FBGN00005…	557	245	5589	1.88396	0.00644013	0.00107625	0.0354895
SP_PIR_KEYWORDS	membrane	70	11.925	3.7975e-05	FBGN0041604, FBGN0024194, FBGN0031183, FBGN0037110, FBGN0001137, FBGN0032120, FBGN0066101, FBGN0024150, FBGN0036199, FBGN0037963, FBGN0030522, FBGN0260003, FBGN0035558, FBGN0027535, FBGN0031359, FBGN0025866, FBGN0030766, FBGN0011672, FBGN0010379, FBGN0029117, FBGN0029114, FBGN0034025, FBGN0004656, FBGN0025558, FBGN0032078, FBGN0020251, FBGN0004797, FBGN0020312, FBGN0000180, FBGN0022981, FBGN00257…	557	435	5589	1.61468	0.00884696	0.00126867	0.0488086
GOTERM_BP_FAT	GO:0009886~post-embryonic morphogenesis	39	6.64395	3.5296e-05	FBGN0041604, FBGN0028360, FBGN0003716, FBGN0003866, FBGN0011225, FBGN0086898, FBGN0020224, FBGN0003719, FBGN0011300, FBGN0011817, FBGN0004956, FBGN0004648, FBGN0024250, FBGN0260003, FBGN0001235, FBGN0000463, FBGN0003079, FBGN0085432, FBGN0003731, FBGN0250786, FBGN0013263, FBGN0002931, FBGN0002932, FBGN0003256, FBGN0015396, FBGN0026379, FBGN0243512, FBGN0004390, FBGN0000411, FBGN0001085, FBGN00033…	373	186	3506	1.97086	0.0631793	0.00159052	0.0601117
GOTERM_BP_FAT	GO:0007423~sensory organ development	40	6.81431	3.60193e-05	FBGN0041604, FBGN0003415, FBGN0003716, FBGN0003866, FBGN0011207, FBGN0086898, FBGN0000119, FBGN0011817, FBGN0013725, FBGN0000022, FBGN0040809, FBGN0002973, FBGN0043884, FBGN0001235, FBGN0000463, FBGN0002525, FBGN0003731, FBGN0002932, FBGN0003256, FBGN0015396, FBGN0041781, FBGN0000382, FBGN0015790, FBGN0243512, FBGN0259212, FBGN0000413, FBGN0013718, FBGN0001085, FBGN0003302, FBGN0004837, FBGN00033…	373	193	3506	1.94808	0.0644314	0.00158448	0.0613432
GOTERM_BP_FAT	GO:0003006~reproductive developmental process	52	8.8586	3.6156e-05	FBGN0003742, FBGN0001139, FBGN0003716, FBGN0033846, FBGN0001137, FBGN0011225, FBGN0003165, FBGN0020224, FBGN0003719, FBGN0003334, FBGN0001077, FBGN0016053, FBGN0026192, FBGN0021796, FBGN0002525, FBGN0002652, FBGN0000382, FBGN0243512, FBGN0011666, FBGN0030964, FBGN0011763, FBGN0011760, FBGN0030018, FBGN0259243, FBGN0004859, FBGN0000180, FBGN0004170, FBGN0026238, FBGN0086655, FBGN0002962, FBGN00034…	373	278	3506	1.75817	0.064668	0.00155353	0.0615761
SP_PIR_KEYWORDS	zinc-finger	42	7.15503	4.98469e-05	FBGN0030693, FBGN0003866, FBGN0002781, FBGN0002521, FBGN0025638, FBGN0002283, FBGN0038296, FBGN0027866, FBGN0020224, FBGN0011837, FBGN0028741, FBGN0003334, FBGN0032169, FBGN0260003, FBGN0031848, FBGN0003079, FBGN0033459, FBGN0013263, FBGN0031091, FBGN0005624, FBGN0013799, FBGN0002932, FBGN0039492, FBGN0034410, FBGN0035849, FBGN0001320, FBGN0036621, FBGN0029885, FBGN0004390, FBGN0000541, FBGN00415…	557	221	5589	1.90694	0.0115967	0.001457	0.0640628
GOTERM_BP_FAT	GO:0030030~cell projection organization	39	6.64395	4.53501e-05	FBGN0041604, FBGN0014007, FBGN0023083, FBGN0001139, FBGN0003165, FBGN0086898, FBGN0011300, FBGN0003334, FBGN0011259, FBGN0250789, FBGN0003731, FBGN0016059, FBGN0010280, FBGN0250788, FBGN0015396, FBGN0041781, FBGN0001320, FBGN0000541, FBGN0003721, FBGN0000606, FBGN0039532, FBGN0030964, FBGN0001085, FBGN0023097, FBGN0022764, FBGN0030090, FBGN0013984, FBGN0004795, FBGN0002543, FBGN0010768, FBGN00048…	373	188	3506	1.94989	0.0804347	0.00190396	0.0772284
GOTERM_BP_FAT	GO:0030182~neuron differentiation	46	7.83646	4.55992e-05	FBGN0041604, FBGN0014007, FBGN0003042, FBGN0023083, FBGN0001139, FBGN0003165, FBGN0011300, FBGN0003334, FBGN0013725, FBGN0011259, FBGN0043884, FBGN0001235, FBGN0000463, FBGN0250789, FBGN0003731, FBGN0016059, FBGN0010280, FBGN0250788, FBGN0003256, FBGN0015396, FBGN0041781, FBGN0000382, FBGN0015790, FBGN0001320, FBGN0000541, FBGN0000413, FBGN0003721, FBGN0000606, FBGN0001085, FBGN0023097, FBGN00227…	373	237	3506	1.82437	0.0808582	0.00187191	0.0776526
GOTERM_BP_FAT	GO:0048667~cell morphogenesis involved in neuron differentiation	35	5.96252	4.57905e-05	FBGN0041604, FBGN0014007, FBGN0023083, FBGN0001139, FBGN0003165, FBGN0011300, FBGN0003334, FBGN0011259, FBGN0250789, FBGN0016059, FBGN0010280, FBGN0250788, FBGN0015396, FBGN0041781, FBGN0001320, FBGN0000541, FBGN0003721, FBGN0000606, FBGN0001085, FBGN0023097, FBGN0022764, FBGN0030090, FBGN0013984, FBGN0004795, FBGN0002543, FBGN0010768, FBGN0004859, FBGN0025741, FBGN0025740, FBGN0004362, FBGN00101…	373	161	3506	2.04336	0.0811833	0.00183893	0.0779782
GOTERM_BP_FAT	GO:0048812~neuron projection morphogenesis	35	5.96252	4.57905e-05	FBGN0041604, FBGN0014007, FBGN0023083, FBGN0001139, FBGN0003165, FBGN0011300, FBGN0003334, FBGN0011259, FBGN0250789, FBGN0016059, FBGN0010280, FBGN0250788, FBGN0015396, FBGN0041781, FBGN0001320, FBGN0000541, FBGN0003721, FBGN0000606, FBGN0001085, FBGN0023097, FBGN0022764, FBGN0030090, FBGN0013984, FBGN0004795, FBGN0002543, FBGN0010768, FBGN0004859, FBGN0025741, FBGN0025740, FBGN0004362, FBGN00101…	373	161	3506	2.04336	0.0811833	0.00183893	0.0779782
GOTERM_BP_FAT	GO:0031175~neuron projection development	35	5.96252	5.23727e-05	FBGN0041604, FBGN0014007, FBGN0023083, FBGN0001139, FBGN0003165, FBGN0011300, FBGN0003334, FBGN0011259, FBGN0250789, FBGN0016059, FBGN0010280, FBGN0250788, FBGN0015396, FBGN0041781, FBGN0001320, FBGN0000541, FBGN0003721, FBGN0000606, FBGN0001085, FBGN0023097, FBGN0022764, FBGN0030090, FBGN0013984, FBGN0004795, FBGN0002543, FBGN0010768, FBGN0004859, FBGN0025741, FBGN0025740, FBGN0004362, FBGN00101…	373	162	3506	2.03075	0.0922984	0.0020583	0.0891825
GOTERM_BP_FAT	GO:0007447~imaginal disc pattern formation	17	2.89608	5.32693e-05	FBGN0041604, FBGN0003415, FBGN0003716, FBGN0013718, FBGN0003866, FBGN0037021, FBGN0004837, FBGN0001235, FBGN0000463, FBGN0004859, FBGN0004054, FBGN0003731, FBGN0043364, FBGN0000251, FBGN0001169, FBGN0086655, FBGN0040071	373	52	3506	3.0729	0.0938021	0.00204993	0.0907086
GOTERM_BP_FAT	GO:0000904~cell morphogenesis involved in differentiation	36	6.13288	5.42887e-05	FBGN0041604, FBGN0014007, FBGN0023083, FBGN0001139, FBGN0003165, FBGN0011300, FBGN0003334, FBGN0011259, FBGN0000463, FBGN0250789, FBGN0016059, FBGN0010280, FBGN0250788, FBGN0015396, FBGN0041781, FBGN0001320, FBGN0000541, FBGN0003721, FBGN0000606, FBGN0001085, FBGN0023097, FBGN0022764, FBGN0030090, FBGN0013984, FBGN0004795, FBGN0002543, FBGN0010768, FBGN0004859, FBGN0025741, FBGN0025740, FBGN00043…	373	169	3506	2.00225	0.0955086	0.00204653	0.0924437
UP_SEQ_FEATURE	splice variant	63	10.7325	7.78783e-05	FBGN0003742, FBGN0001139, FBGN0023441, FBGN0033846, FBGN0011225, FBGN0003165, FBGN0011837, FBGN0260003, FBGN0001235, FBGN0052666, FBGN0085432, FBGN0010280, FBGN0011672, FBGN0000382, FBGN0010379, FBGN0001128, FBGN0004656, FBGN0011764, FBGN0011763, FBGN0004795, FBGN0259243, FBGN0000489, FBGN0000667, FBGN0004179, FBGN0001169, FBGN0000259, FBGN0013765, FBGN0014007, FBGN0003866, FBGN0002781, FBGN00278…	199	362	1774	1.55143	0.0520983	0.0176767	0.117086
GOTERM_MF_FAT	GO:0043565~sequence-specific DNA binding	23	3.91823	8.25959e-05	FBGN0001320, FBGN0043001, FBGN0033010, FBGN0000606, FBGN0004394, FBGN0000411, FBGN0026257, FBGN0032816, FBGN0001077, FBGN0004837, FBGN0259234, FBGN0001235, FBGN0001215, FBGN0004054, FBGN0003430, FBGN0000659, FBGN0013799, FBGN0000166, FBGN0000251, FBGN0038197, FBGN0004362, FBGN0015396, FBGN0035849	379	92	3731	2.46108	0.0439394	0.00894654	0.120284
GOTERM_BP_FAT	GO:0007292~female gamete generation	54	9.19932	7.31956e-05	FBGN0003716, FBGN0033846, FBGN0001137, FBGN0011225, FBGN0003165, FBGN0020224, FBGN0003719, FBGN0003334, FBGN0026192, FBGN0002652, FBGN0041781, FBGN0000382, FBGN0243512, FBGN0030964, FBGN0028377, FBGN0031977, FBGN0011763, FBGN0004797, FBGN0011760, FBGN0004795, FBGN0030018, FBGN0010768, FBGN0259243, FBGN0004859, FBGN0000180, FBGN0026238, FBGN0086655, FBGN0002962, FBGN0001099, FBGN0003416, FBGN00027…	373	300	3506	1.6919	0.126584	0.00270321	0.12462
GOTERM_BP_FAT	GO:0006357~regulation of transcription from RNA polymerase II promoter	31	5.28109	7.41504e-05	FBGN0003415, FBGN0001139, FBGN0003866, FBGN0033846, FBGN0001077, FBGN0040020, FBGN0026262, FBGN0024250, FBGN0001235, FBGN0039044, FBGN0000659, FBGN0013263, FBGN0036581, FBGN0013799, FBGN0010280, FBGN0000251, FBGN0022238, FBGN0259211, FBGN0001320, FBGN0000411, FBGN0004656, FBGN0011763, FBGN0004837, FBGN0004795, FBGN0002561, FBGN0004859, FBGN0040339, FBGN0004170, FBGN0029800, FBGN0000166, FBGN00013…	373	138	3506	2.11147	0.128125	0.0026848	0.126244
GOTERM_MF_FAT	GO:0003677~DNA binding	78	13.2879	9.16101e-05	FBGN0001139, FBGN0033846, FBGN0050080, FBGN0051865, FBGN0002521, FBGN0036909, FBGN0011837, FBGN0001077, FBGN0024250, FBGN0001235, FBGN0003430, FBGN0033459, FBGN0085432, FBGN0000659, FBGN0013799, FBGN0010280, FBGN0037922, FBGN0034410, FBGN0015396, FBGN0035849, FBGN0261238, FBGN0032858, FBGN0033998, FBGN0001320, FBGN0034976, FBGN0004656, FBGN0031977, FBGN0011764, FBGN0011763, FBGN0004795, FBGN00025…	379	510	3731	1.5056	0.0486166	0.00827196	0.133403
SP_PIR_KEYWORDS	Transcription	46	7.83646	0.000111872	FBGN0003415, FBGN0001139, FBGN0033846, FBGN0003866, FBGN0002781, FBGN0002521, FBGN0025639, FBGN0260401, FBGN0003334, FBGN0001077, FBGN0040020, FBGN0020306, FBGN0032169, FBGN0259938, FBGN0003430, FBGN0033459, FBGN0085432, FBGN0000659, FBGN0250786, FBGN0013263, FBGN0036581, FBGN0013799, FBGN0010280, FBGN0000251, FBGN0022238, FBGN0034410, FBGN0015396, FBGN0035849, FBGN0001320, FBGN0259211, FBGN00005…	557	259	5589	1.78212	0.0258399	0.00290461	0.143724
GOTERM_BP_FAT	GO:0007276~gamete generation	63	10.7325	8.68421e-05	FBGN0001941, FBGN0003742, FBGN0003716, FBGN0033846, FBGN0001137, FBGN0011225, FBGN0003165, FBGN0020224, FBGN0003719, FBGN0003334, FBGN0001077, FBGN0016053, FBGN0026192, FBGN0002652, FBGN0041781, FBGN0000382, FBGN0243512, FBGN0011666, FBGN0030964, FBGN0028377, FBGN0031977, FBGN0011763, FBGN0004797, FBGN0011760, FBGN0004795, FBGN0030018, FBGN0010768, FBGN0259243, FBGN0004859, FBGN0000180, FBGN00262…	373	370	3506	1.60045	0.148349	0.00308327	0.147838
GOTERM_BP_FAT	GO:0010604~positive regulation of macromolecule metabolic process	26	4.4293	8.78236e-05	FBGN0026160, FBGN0002521, FBGN0003165, FBGN0000022, FBGN0259234, FBGN0039044, FBGN0013799, FBGN0013263, FBGN0010280, FBGN0000251, FBGN0022238, FBGN0000413, FBGN0000411, FBGN0029840, FBGN0001180, FBGN0003015, FBGN0011763, FBGN0004837, FBGN0004795, FBGN0035001, FBGN0004859, FBGN0000166, FBGN0043364, FBGN0030093, FBGN0010105, FBGN0040071	373	107	3506	2.28398	0.149893	0.00305933	0.149507
GOTERM_BP_FAT	GO:0007552~metamorphosis	38	6.47359	9.26872e-05	FBGN0041604, FBGN0028360, FBGN0003716, FBGN0003866, FBGN0011225, FBGN0086898, FBGN0020224, FBGN0003719, FBGN0011300, FBGN0011817, FBGN0004956, FBGN0004648, FBGN0024250, FBGN0260003, FBGN0001235, FBGN0000463, FBGN0003079, FBGN0085432, FBGN0003731, FBGN0250786, FBGN0013263, FBGN0002931, FBGN0002932, FBGN0003256, FBGN0015396, FBGN0026379, FBGN0243512, FBGN0004390, FBGN0001085, FBGN0003302, FBGN00033…	373	187	3506	1.91005	0.157504	0.00316879	0.157781
GOTERM_BP_FAT	GO:0008360~regulation of cell shape	21	3.57751	9.53062e-05	FBGN0010379, FBGN0259211, FBGN0243512, FBGN0259212, FBGN0039532, FBGN0086899, FBGN0003041, FBGN0058005, FBGN0027587, FBGN0011202, FBGN0030018, FBGN0026192, FBGN0004921, FBGN0052666, FBGN0250789, FBGN0029944, FBGN0003254, FBGN0000719, FBGN0003209, FBGN0041781, FBGN0026379	373	77	3506	2.56349	0.161574	0.00319905	0.162236
GOTERM_BP_FAT	GO:0048858~cell projection morphogenesis	35	5.96252	0.000100068	FBGN0041604, FBGN0014007, FBGN0023083, FBGN0001139, FBGN0003165, FBGN0011300, FBGN0003334, FBGN0011259, FBGN0250789, FBGN0016059, FBGN0010280, FBGN0250788, FBGN0015396, FBGN0041781, FBGN0001320, FBGN0000541, FBGN0003721, FBGN0000606, FBGN0001085, FBGN0023097, FBGN0022764, FBGN0030090, FBGN0013984, FBGN0004795, FBGN0002543, FBGN0010768, FBGN0004859, FBGN0025741, FBGN0025740, FBGN0004362, FBGN00101…	373	167	3506	1.96995	0.168925	0.00329875	0.170335
GOTERM_BP_FAT	GO:0048707~instar larval or pupal morphogenesis	37	6.30324	0.000103462	FBGN0041604, FBGN0028360, FBGN0003716, FBGN0003866, FBGN0011225, FBGN0086898, FBGN0020224, FBGN0003719, FBGN0011300, FBGN0011817, FBGN0004956, FBGN0004648, FBGN0024250, FBGN0260003, FBGN0001235, FBGN0000463, FBGN0003079, FBGN0085432, FBGN0003731, FBGN0250786, FBGN0013263, FBGN0002931, FBGN0002932, FBGN0003256, FBGN0015396, FBGN0243512, FBGN0004390, FBGN0001085, FBGN0003302, FBGN0003326, FBGN00117…	373	181	3506	1.92144	0.174125	0.00335072	0.176108
GOTERM_BP_FAT	GO:0048666~neuron development	39	6.64395	0.000131276	FBGN0041604, FBGN0014007, FBGN0003042, FBGN0023083, FBGN0001139, FBGN0003165, FBGN0011300, FBGN0003334, FBGN0013725, FBGN0011259, FBGN0250789, FBGN0016059, FBGN0010280, FBGN0250788, FBGN0003256, FBGN0015396, FBGN0041781, FBGN0015790, FBGN0001320, FBGN0000541, FBGN0003721, FBGN0000606, FBGN0001085, FBGN0023097, FBGN0022764, FBGN0030090, FBGN0013984, FBGN0004795, FBGN0002543, FBGN0010768, FBGN00048…	373	197	3506	1.86081	0.215529	0.00417653	0.223402
GOTERM_BP_FAT	GO:0048477~oogenesis	53	9.02896	0.000132982	FBGN0003716, FBGN0033846, FBGN0001137, FBGN0011225, FBGN0003165, FBGN0020224, FBGN0003719, FBGN0003334, FBGN0026192, FBGN0002652, FBGN0041781, FBGN0000382, FBGN0243512, FBGN0030964, FBGN0028377, FBGN0031977, FBGN0011763, FBGN0004797, FBGN0011760, FBGN0004795, FBGN0030018, FBGN0010768, FBGN0259243, FBGN0004859, FBGN0000180, FBGN0026238, FBGN0086655, FBGN0002962, FBGN0001099, FBGN0003416, FBGN00027…	373	299	3506	1.66613	0.218	0.00415913	0.226302
GOTERM_BP_FAT	GO:0051240~positive regulation of multicellular organismal process	9	1.53322	0.000152945	FBGN0010379, FBGN0013984, FBGN0004390, FBGN0021796, FBGN0250789, FBGN0003079, FBGN0250788, FBGN0011300, FBGN0003256	373	17	3506	4.97619	0.246342	0.00470251	0.260231
UP_SEQ_FEATURE	topological domain:Cytoplasmic	29	4.94037	0.000178728	FBGN0014007, FBGN0001137, FBGN0011204, FBGN0004648, FBGN0040890, FBGN0037963, FBGN0011259, FBGN0000463, FBGN0003731, FBGN0027535, FBGN0035965, FBGN0030766, FBGN0036144, FBGN0001085, FBGN0034025, FBGN0032078, FBGN0020251, FBGN0035375, FBGN0040623, FBGN0013984, FBGN0066114, FBGN0034081, FBGN0000180, FBGN0015360, FBGN0027343, FBGN0041585, FBGN0025740, FBGN0010105, FBGN0086674	199	127	1774	2.03561	0.115557	0.0302329	0.26852
GOTERM_BP_FAT	GO:0009798~axis specification	28	4.77002	0.00016632	FBGN0001137, FBGN0003165, FBGN0020224, FBGN0003719, FBGN0026192, FBGN0000463, FBGN0003430, FBGN0003079, FBGN0003731, FBGN0000250, FBGN0000533, FBGN0000251, FBGN0000719, FBGN0003256, FBGN0000382, FBGN0015790, FBGN0001320, FBGN0004390, FBGN0003721, FBGN0000606, FBGN0001180, FBGN0003015, FBGN0011763, FBGN0259243, FBGN0026238, FBGN0000166, FBGN0001325, FBGN0002962	373	124	3506	2.12246	0.264755	0.00502915	0.282959
GOTERM_BP_FAT	GO:0032504~multicellular organism reproduction	63	10.7325	0.000170776	FBGN0001941, FBGN0003742, FBGN0003716, FBGN0033846, FBGN0001137, FBGN0011225, FBGN0003165, FBGN0020224, FBGN0003719, FBGN0003334, FBGN0001077, FBGN0016053, FBGN0026192, FBGN0002652, FBGN0041781, FBGN0000382, FBGN0243512, FBGN0011666, FBGN0030964, FBGN0028377, FBGN0031977, FBGN0011763, FBGN0004797, FBGN0011760, FBGN0004795, FBGN0030018, FBGN0010768, FBGN0259243, FBGN0004859, FBGN0000180, FBGN00262…	373	378	3506	1.56658	0.270788	0.00508046	0.290528
GOTERM_BP_FAT	GO:0048609~reproductive process in a multicellular organism	63	10.7325	0.000170776	FBGN0001941, FBGN0003742, FBGN0003716, FBGN0033846, FBGN0001137, FBGN0011225, FBGN0003165, FBGN0020224, FBGN0003719, FBGN0003334, FBGN0001077, FBGN0016053, FBGN0026192, FBGN0002652, FBGN0041781, FBGN0000382, FBGN0243512, FBGN0011666, FBGN0030964, FBGN0028377, FBGN0031977, FBGN0011763, FBGN0004797, FBGN0011760, FBGN0004795, FBGN0030018, FBGN0010768, FBGN0259243, FBGN0004859, FBGN0000180, FBGN00262…	373	378	3506	1.56658	0.270788	0.00508046	0.290528
GOTERM_MF_FAT	GO:0016564~transcription repressor activity	18	3.06644	0.000204853	FBGN0001320, FBGN0003042, FBGN0003716, FBGN0001139, FBGN0003866, FBGN0003719, FBGN0011764, FBGN0003334, FBGN0022764, FBGN0004837, FBGN0024250, FBGN0004795, FBGN0004859, FBGN0085432, FBGN0029006, FBGN0001325, FBGN0001169, FBGN0086655	379	66	3731	2.68482	0.105465	0.0157955	0.298079
GOTERM_BP_FAT	GO:0032990~cell part morphogenesis	35	5.96252	0.00018404	FBGN0041604, FBGN0014007, FBGN0023083, FBGN0001139, FBGN0003165, FBGN0011300, FBGN0003334, FBGN0011259, FBGN0250789, FBGN0016059, FBGN0010280, FBGN0250788, FBGN0015396, FBGN0041781, FBGN0001320, FBGN0000541, FBGN0003721, FBGN0000606, FBGN0001085, FBGN0023097, FBGN0022764, FBGN0030090, FBGN0013984, FBGN0004795, FBGN0002543, FBGN0010768, FBGN0004859, FBGN0025741, FBGN0025740, FBGN0004362, FBGN00101…	373	172	3506	1.91268	0.288458	0.00538735	0.31306
GOTERM_BP_FAT	GO:0019953~sexual reproduction	63	10.7325	0.000196529	FBGN0001941, FBGN0003742, FBGN0003716, FBGN0033846, FBGN0001137, FBGN0011225, FBGN0003165, FBGN0020224, FBGN0003719, FBGN0003334, FBGN0001077, FBGN0016053, FBGN0026192, FBGN0002652, FBGN0041781, FBGN0000382, FBGN0243512, FBGN0011666, FBGN0030964, FBGN0028377, FBGN0031977, FBGN0011763, FBGN0004797, FBGN0011760, FBGN0004795, FBGN0030018, FBGN0010768, FBGN0259243, FBGN0004859, FBGN0000180, FBGN00262…	373	380	3506	1.55833	0.304704	0.00566231	0.334271
GOTERM_BP_FAT	GO:0035290~trunk segmentation	7	1.1925	0.000198702	FBGN0001320, FBGN0003042, FBGN0000606, FBGN0003866, FBGN0001077, FBGN0001325, FBGN0001180	373	10	3506	6.57962	0.307493	0.00563692	0.337962
GOTERM_BP_FAT	GO:0048610~reproductive cellular process	50	8.51789	0.000218182	FBGN0003716, FBGN0033846, FBGN0001137, FBGN0011225, FBGN0003165, FBGN0020224, FBGN0003719, FBGN0003334, FBGN0001077, FBGN0016053, FBGN0026192, FBGN0002652, FBGN0041781, FBGN0243512, FBGN0000382, FBGN0011666, FBGN0030964, FBGN0031977, FBGN0011763, FBGN0011760, FBGN0030018, FBGN0259243, FBGN0004859, FBGN0000180, FBGN0026238, FBGN0086655, FBGN0002962, FBGN0003416, FBGN0002781, FBGN0011207, FBGN00112…	373	282	3506	1.66657	0.331997	0.00609443	0.371037
GOTERM_BP_FAT	GO:0007422~peripheral nervous system development	17	2.89608	0.000225403	FBGN0243512, FBGN0013765, FBGN0000413, FBGN0023083, FBGN0023097, FBGN0003041, FBGN0013725, FBGN0000022, FBGN0022764, FBGN0002973, FBGN0001235, FBGN0000463, FBGN0002561, FBGN0004170, FBGN0003731, FBGN0002932, FBGN0003209	373	58	3506	2.75502	0.340859	0.00620185	0.383295
GOTERM_BP_FAT	GO:0007419~ventral cord development	9	1.53322	0.000250091	FBGN0259211, FBGN0002973, FBGN0000463, FBGN0002543, FBGN0002561, FBGN0004170, FBGN0001325, FBGN0001180, FBGN0000022	373	18	3506	4.69973	0.370277	0.00677803	0.425191
GOTERM_BP_FAT	GO:0007369~gastrulation	14	2.38501	0.000252445	FBGN0000606, FBGN0003719, FBGN0020251, FBGN0003041, FBGN0058005, FBGN0033075, FBGN0003430, FBGN0003079, FBGN0085432, FBGN0000659, FBGN0003731, FBGN0000719, FBGN0000251, FBGN0003256	373	42	3506	3.13315	0.373013	0.00674282	0.429186
INTERPRO	IPR017441:Protein kinase, ATP binding site	24	4.08859	0.000287289	FBGN0010379, FBGN0031696, FBGN0002466, FBGN0028360, FBGN0023083, FBGN0003716, FBGN0020386, FBGN0011300, FBGN0261387, FBGN0086899, FBGN0011817, FBGN0013984, FBGN0260798, FBGN0030018, FBGN0052666, FBGN0035001, FBGN0000489, FBGN0003079, FBGN0003731, FBGN0046692, FBGN0040056, FBGN0003256, FBGN0037093, FBGN0039908	478	112	4994	2.23879	0.198479	0.198479	0.437876
GOTERM_BP_FAT	GO:0035222~wing disc pattern formation	13	2.21465	0.000267759	FBGN0003415, FBGN0041604, FBGN0003716, FBGN0013718, FBGN0003866, FBGN0037021, FBGN0004837, FBGN0000463, FBGN0004859, FBGN0003731, FBGN0043364, FBGN0001169, FBGN0040071	373	37	3506	3.30251	0.390522	0.00704865	0.455165
GOTERM_BP_FAT	GO:0022604~regulation of cell morphogenesis	22	3.74787	0.000330013	FBGN0010379, FBGN0259211, FBGN0243512, FBGN0259212, FBGN0000606, FBGN0039532, FBGN0086899, FBGN0058005, FBGN0003041, FBGN0027587, FBGN0011202, FBGN0030018, FBGN0026192, FBGN0004921, FBGN0052666, FBGN0250789, FBGN0029944, FBGN0003254, FBGN0000719, FBGN0003209, FBGN0041781, FBGN0026379	373	90	3506	2.29765	0.45681	0.00855887	0.560712
GOTERM_MF_FAT	GO:0004674~protein serine/threonine kinase activity	27	4.59966	0.000388617	FBGN0031696, FBGN0000259, FBGN0028360, FBGN0003716, FBGN0023083, FBGN0020386, FBGN0011300, FBGN0086899, FBGN0011817, FBGN0260798, FBGN0052666, FBGN0003079, FBGN0003256, FBGN0039908, FBGN0010379, FBGN0002466, FBGN0261387, FBGN0027587, FBGN0030018, FBGN0035001, FBGN0259243, FBGN0045035, FBGN0000489, FBGN0037098, FBGN0046692, FBGN0040056, FBGN0037093	379	129	3731	2.06044	0.190589	0.0260848	0.564767
SP_PIR_KEYWORDS	neurogenesis	13	2.21465	0.000440573	FBGN0001139, FBGN0000413, FBGN0000022, FBGN0003326, FBGN0011259, FBGN0013984, FBGN0000463, FBGN0010768, FBGN0002561, FBGN0000180, FBGN0004170, FBGN0025740, FBGN0002932	557	41	5589	3.18155	0.0979784	0.0102587	0.564911
GOTERM_BP_FAT	GO:0009953~dorsal/ventral pattern formation	21	3.57751	0.000343359	FBGN0041604, FBGN0003415, FBGN0000382, FBGN0013718, FBGN0003716, FBGN0003866, FBGN0001137, FBGN0037021, FBGN0020224, FBGN0003719, FBGN0011763, FBGN0004837, FBGN0000463, FBGN0004054, FBGN0003079, FBGN0003731, FBGN0000250, FBGN0000533, FBGN0043364, FBGN0001169, FBGN0040071	373	84	3506	2.34987	0.470054	0.00878039	0.583325
GOTERM_MF_FAT	GO:0004672~protein kinase activity	32	5.45145	0.000406337	FBGN0031696, FBGN0000259, FBGN0028360, FBGN0023083, FBGN0003716, FBGN0020386, FBGN0011300, FBGN0086899, FBGN0011817, FBGN0260798, FBGN0052666, FBGN0021796, FBGN0003079, FBGN0003731, FBGN0003256, FBGN0039908, FBGN0010379, FBGN0002466, FBGN0004656, FBGN0051643, FBGN0261387, FBGN0027587, FBGN0013984, FBGN0030018, FBGN0035001, FBGN0259243, FBGN0045035, FBGN0000489, FBGN0037098, FBGN0046692, FBGN00400…	379	165	3731	1.9092	0.198357	0.0242665	0.590449
GOTERM_BP_FAT	GO:0001708~cell fate specification	11	1.87394	0.00036292	FBGN0003326, FBGN0004837, FBGN0002973, FBGN0040487, FBGN0000463, FBGN0002543, FBGN0000413, FBGN0001137, FBGN0003731, FBGN0001077, FBGN0040809	373	28	3506	3.69265	0.488885	0.00915184	0.616459
GOTERM_BP_FAT	GO:0009952~anterior/posterior pattern formation	23	3.91823	0.000367161	FBGN0000382, FBGN0001320, FBGN0004390, FBGN0003721, FBGN0003716, FBGN0000606, FBGN0001137, FBGN0003165, FBGN0003719, FBGN0003015, FBGN0001180, FBGN0004795, FBGN0000463, FBGN0004859, FBGN0003430, FBGN0026238, FBGN0003731, FBGN0000166, FBGN0000251, FBGN0000719, FBGN0003256, FBGN0001325, FBGN0002962	373	97	3506	2.22874	0.492879	0.00913377	0.623642
GOTERM_BP_FAT	GO:0008361~regulation of cell size	15	2.55537	0.000373527	FBGN0010379, FBGN0259212, FBGN0039532, FBGN0001085, FBGN0020386, FBGN0010315, FBGN0011204, FBGN0013984, FBGN0030018, FBGN0020622, FBGN0021796, FBGN0029944, FBGN0003209, FBGN0038197, FBGN0026379	373	49	3506	2.87739	0.498815	0.00916811	0.634423
GOTERM_BP_FAT	GO:0006029~proteoglycan metabolic process	7	1.1925	0.000398254	FBGN0066114, FBGN0034081, FBGN0015360, FBGN0036144, FBGN0027535, FBGN0038755, FBGN0020251	373	11	3506	5.98148	0.521222	0.00964423	0.676287
GOTERM_BP_FAT	GO:0035287~head segmentation	7	1.1925	0.000398254	FBGN0001235, FBGN0000606, FBGN0003430, FBGN0003866, FBGN0001077, FBGN0001180, FBGN0086655	373	11	3506	5.98148	0.521222	0.00964423	0.676287
GOTERM_BP_FAT	GO:0030166~proteoglycan biosynthetic process	7	1.1925	0.000398254	FBGN0066114, FBGN0034081, FBGN0015360, FBGN0036144, FBGN0027535, FBGN0038755, FBGN0020251	373	11	3506	5.98148	0.521222	0.00964423	0.676287
GOTERM_BP_FAT	GO:0035239~tube morphogenesis	16	2.72572	0.000405064	FBGN0259211, FBGN0000382, FBGN0004390, FBGN0038755, FBGN0020251, FBGN0003041, FBGN0002543, FBGN0002525, FBGN0003079, FBGN0000659, FBGN0003731, FBGN0003254, FBGN0000251, FBGN0010452, FBGN0003209, FBGN0001325	373	55	3506	2.73439	0.527215	0.00968159	0.687813
GOTERM_BP_FAT	GO:0010628~positive regulation of gene expression	21	3.57751	0.000406024	FBGN0026160, FBGN0000413, FBGN0000411, FBGN0002521, FBGN0001180, FBGN0000022, FBGN0011763, FBGN0259234, FBGN0004837, FBGN0004795, FBGN0004859, FBGN0039044, FBGN0013263, FBGN0013799, FBGN0000166, FBGN0010280, FBGN0043364, FBGN0000251, FBGN0030093, FBGN0022238, FBGN0040071	373	85	3506	2.32222	0.528054	0.00958062	0.689439
GOTERM_BP_FAT	GO:0035295~tube development	17	2.89608	0.000423565	FBGN0259211, FBGN0000382, FBGN0004390, FBGN0038755, FBGN0020251, FBGN0003041, FBGN0004921, FBGN0002543, FBGN0002525, FBGN0003079, FBGN0000659, FBGN0003731, FBGN0003254, FBGN0000251, FBGN0003209, FBGN0010452, FBGN0001325	373	61	3506	2.61952	0.543121	0.00986666	0.719122
GOTERM_BP_FAT	GO:0051253~negative regulation of RNA metabolic process	23	3.91823	0.000428029	FBGN0001320, FBGN0003042, FBGN0001139, FBGN0003866, FBGN0033846, FBGN0000411, FBGN0002521, FBGN0003165, FBGN0004837, FBGN0022764, FBGN0024250, FBGN0004795, FBGN0037802, FBGN0004859, FBGN0001215, FBGN0045035, FBGN0002525, FBGN0029800, FBGN0000659, FBGN0005624, FBGN0022238, FBGN0001325, FBGN0002962	373	98	3506	2.206	0.546878	0.00984613	0.726675
SP_PIR_KEYWORDS	DNA binding	19	3.2368	0.000578746	FBGN0001320, FBGN0000413, FBGN0003866, FBGN0004394, FBGN0001180, FBGN0000022, FBGN0004837, FBGN0002561, FBGN0004859, FBGN0001215, FBGN0004054, FBGN0003430, FBGN0000659, FBGN0013263, FBGN0005624, FBGN0002932, FBGN0000251, FBGN0004362, FBGN0001325	557	79	5589	2.41327	0.126691	0.0122395	0.741471
SP_PIR_KEYWORDS	signal	23	3.91823	0.000595026	FBGN0014007, FBGN0030964, FBGN0001137, FBGN0001085, FBGN0003719, FBGN0011204, FBGN0004648, FBGN0037963, FBGN0040890, FBGN0030522, FBGN0003326, FBGN0011259, FBGN0030090, FBGN0013984, FBGN0019948, FBGN0000463, FBGN0034803, FBGN0003731, FBGN0027343, FBGN0025740, FBGN0000533, FBGN0000719, FBGN0030766	557	106	5589	2.17721	0.130013	0.0115394	0.762255
GOTERM_BP_FAT	GO:0016481~negative regulation of transcription	24	4.08859	0.00046329	FBGN0001320, FBGN0003042, FBGN0001139, FBGN0003866, FBGN0033846, FBGN0000411, FBGN0002521, FBGN0003165, FBGN0011764, FBGN0003334, FBGN0004837, FBGN0022764, FBGN0024250, FBGN0004795, FBGN0037802, FBGN0045035, FBGN0004859, FBGN0002525, FBGN0029800, FBGN0000659, FBGN0005624, FBGN0022238, FBGN0001325, FBGN0002962	373	105	3506	2.14845	0.575491	0.0105223	0.786318
GOTERM_BP_FAT	GO:0048546~digestive tract morphogenesis	11	1.87394	0.000502475	FBGN0002525, FBGN0000411, FBGN0000659, FBGN0029006, FBGN0003731, FBGN0003254, FBGN0000251, FBGN0003041, FBGN0003209, FBGN0004956, FBGN0001325	373	29	3506	3.56531	0.605174	0.0112691	0.852555
GOTERM_BP_FAT	GO:0055123~digestive system development	11	1.87394	0.000502475	FBGN0002525, FBGN0000411, FBGN0000659, FBGN0029006, FBGN0003731, FBGN0003254, FBGN0000251, FBGN0003041, FBGN0003209, FBGN0004956, FBGN0001325	373	29	3506	3.56531	0.605174	0.0112691	0.852555
SP_PIR_KEYWORDS	glycosyltransferase	18	3.06644	0.000739266	FBGN0067102, FBGN0031491, FBGN0036842, FBGN0035639, FBGN0036144, FBGN0034025, FBGN0039273, FBGN0031988, FBGN0032078, FBGN0035375, FBGN0035558, FBGN0000109, FBGN0034081, FBGN0015360, FBGN0013750, FBGN0027535, FBGN0001404, FBGN0031738	557	74	5589	2.44073	0.158906	0.0132235	0.946224
GOTERM_BP_FAT	GO:0008069~dorsal/ventral axis specification, ovarian follicular epithelium	6	1.02215	0.000559214	FBGN0000382, FBGN0001137, FBGN0003079, FBGN0003731, FBGN0020224, FBGN0011763	373	8	3506	7.0496	0.644516	0.0123838	0.948394
GOTERM_BP_FAT	GO:0009792~embryonic development ending in birth or egg hatching	25	4.25894	0.000566381	FBGN0003716, FBGN0003866, FBGN0015286, FBGN0011225, FBGN0003165, FBGN0004956, FBGN0029006, FBGN0003731, FBGN0016059, FBGN0013799, FBGN0003254, FBGN0022238, FBGN0015396, FBGN0015790, FBGN0243512, FBGN0259212, FBGN0039532, FBGN0024555, FBGN0013984, FBGN0023130, FBGN0030018, FBGN0029944, FBGN0037207, FBGN0043364, FBGN0003209	373	113	3506	2.07953	0.649199	0.0123932	0.960494
INTERPRO	IPR008271:Serine/threonine protein kinase, active site	22	3.74787	0.000663061	FBGN0010379, FBGN0031696, FBGN0002466, FBGN0028360, FBGN0003716, FBGN0020386, FBGN0011300, FBGN0261387, FBGN0086899, FBGN0011817, FBGN0027587, FBGN0260798, FBGN0030018, FBGN0052666, FBGN0035001, FBGN0000489, FBGN0037098, FBGN0003079, FBGN0046692, FBGN0040056, FBGN0003256, FBGN0037093	478	104	4994	2.21009	0.39994	0.225365	1.00791
GOTERM_BP_FAT	GO:0045892~negative regulation of transcription, DNA-dependent	22	3.74787	0.000617998	FBGN0001320, FBGN0003042, FBGN0001139, FBGN0003866, FBGN0033846, FBGN0000411, FBGN0002521, FBGN0003165, FBGN0004837, FBGN0022764, FBGN0024250, FBGN0004795, FBGN0037802, FBGN0004859, FBGN0045035, FBGN0002525, FBGN0029800, FBGN0000659, FBGN0005624, FBGN0022238, FBGN0001325, FBGN0002962	373	94	3506	2.19987	0.681149	0.0133574	1.0476
SP_PIR_KEYWORDS	zinc	56	9.54003	0.000843404	FBGN0002521, FBGN0002283, FBGN0038296, FBGN0020224, FBGN0011837, FBGN0003719, FBGN0003334, FBGN0032169, FBGN0260003, FBGN0033459, FBGN0036398, FBGN0031091, FBGN0013799, FBGN0034410, FBGN0035849, FBGN0261238, FBGN0010531, FBGN0029885, FBGN0001320, FBGN0002466, FBGN0002566, FBGN0010768, FBGN0250903, FBGN0004859, FBGN0052581, FBGN0000524, FBGN0025381, FBGN0086655, FBGN0002962, FBGN0001325, FBGN00306…	557	364	5589	1.54371	0.179171	0.0140039	1.07885
KEGG_PATHWAY	dme04630:Jak-STAT signaling pathway	7	1.1925	0.00113281	FBGN0000382, FBGN0010379, FBGN0020622, FBGN0020224, FBGN0020767, FBGN0010315, FBGN0004956	105	16	1255	5.22917	0.0615009	0.0615009	1.11298
GOTERM_MF_FAT	GO:0016563~transcription activator activity	17	2.89608	0.000784688	FBGN0000413, FBGN0000411, FBGN0023097, FBGN0001180, FBGN0040020, FBGN0000022, FBGN0004837, FBGN0004795, FBGN0004859, FBGN0041092, FBGN0004170, FBGN0085432, FBGN0013263, FBGN0036581, FBGN0043364, FBGN0000251, FBGN0030093	379	67	3731	2.49781	0.347561	0.0418048	1.13731
SP_PIR_KEYWORDS	disulfide bond	19	3.2368	0.000926302	FBGN0014007, FBGN0001137, FBGN0001085, FBGN0034025, FBGN0032078, FBGN0003719, FBGN0020251, FBGN0011204, FBGN0035375, FBGN0003326, FBGN0011259, FBGN0013984, FBGN0019948, FBGN0000463, FBGN0259243, FBGN0027343, FBGN0000533, FBGN0037847, FBGN0030766	557	82	5589	2.32498	0.194953	0.014353	1.18431
GOTERM_BP_FAT	GO:0010557~positive regulation of macromolecule biosynthetic process	22	3.74787	0.000717394	FBGN0026160, FBGN0000413, FBGN0000411, FBGN0002521, FBGN0003165, FBGN0001180, FBGN0003015, FBGN0000022, FBGN0004837, FBGN0259234, FBGN0004795, FBGN0004859, FBGN0039044, FBGN0013263, FBGN0013799, FBGN0000166, FBGN0010280, FBGN0043364, FBGN0000251, FBGN0022238, FBGN0030093, FBGN0040071	373	95	3506	2.17672	0.734712	0.0153111	1.21512
GOTERM_BP_FAT	GO:0060541~respiratory system development	21	3.57751	0.000766934	FBGN0000382, FBGN0010379, FBGN0259211, FBGN0001320, FBGN0004390, FBGN0003716, FBGN0038755, FBGN0020251, FBGN0001180, FBGN0011202, FBGN0002543, FBGN0000463, FBGN0004859, FBGN0002525, FBGN0003079, FBGN0085432, FBGN0003731, FBGN0003254, FBGN0010452, FBGN0086655, FBGN0026379	373	89	3506	2.21785	0.757948	0.0161736	1.29851
GOTERM_BP_FAT	GO:0007424~open tracheal system development	21	3.57751	0.000766934	FBGN0000382, FBGN0010379, FBGN0259211, FBGN0001320, FBGN0004390, FBGN0003716, FBGN0038755, FBGN0020251, FBGN0001180, FBGN0011202, FBGN0002543, FBGN0000463, FBGN0004859, FBGN0002525, FBGN0003079, FBGN0085432, FBGN0003731, FBGN0003254, FBGN0010452, FBGN0086655, FBGN0026379	373	89	3506	2.21785	0.757948	0.0161736	1.29851
GOTERM_BP_FAT	GO:0007298~border follicle cell migration	14	2.38501	0.000848399	FBGN0243512, FBGN0003416, FBGN0030964, FBGN0001137, FBGN0011225, FBGN0020224, FBGN0004956, FBGN0026192, FBGN0000463, FBGN0041092, FBGN0003079, FBGN0003731, FBGN0086655, FBGN0001404	373	47	3506	2.79984	0.791821	0.0176755	1.43551
SP_PIR_KEYWORDS	serine/threonine-protein kinase	21	3.57751	0.00113653	FBGN0010379, FBGN0031696, FBGN0002466, FBGN0028360, FBGN0003716, FBGN0020386, FBGN0011300, FBGN0261387, FBGN0086899, FBGN0011817, FBGN0260798, FBGN0030018, FBGN0052666, FBGN0035001, FBGN0045035, FBGN0000489, FBGN0003079, FBGN0046692, FBGN0040056, FBGN0003256, FBGN0037093	557	97	5589	2.17233	0.233636	0.0164936	1.45128
GOTERM_BP_FAT	GO:0010558~negative regulation of macromolecule biosynthetic process	27	4.59966	0.000888368	FBGN0003042, FBGN0001139, FBGN0003866, FBGN0033846, FBGN0002521, FBGN0003165, FBGN0003334, FBGN0086691, FBGN0024250, FBGN0037802, FBGN0002525, FBGN0000659, FBGN0005624, FBGN0022238, FBGN0001320, FBGN0011666, FBGN0000411, FBGN0011764, FBGN0004837, FBGN0022764, FBGN0004795, FBGN0004859, FBGN0045035, FBGN0029800, FBGN0000166, FBGN0001325, FBGN0002962	373	130	3506	1.9522	0.806663	0.0182949	1.50265
GOTERM_BP_FAT	GO:0031327~negative regulation of cellular biosynthetic process	27	4.59966	0.000888368	FBGN0003042, FBGN0001139, FBGN0003866, FBGN0033846, FBGN0002521, FBGN0003165, FBGN0003334, FBGN0086691, FBGN0024250, FBGN0037802, FBGN0002525, FBGN0000659, FBGN0005624, FBGN0022238, FBGN0001320, FBGN0011666, FBGN0000411, FBGN0011764, FBGN0004837, FBGN0022764, FBGN0004795, FBGN0004859, FBGN0045035, FBGN0029800, FBGN0000166, FBGN0001325, FBGN0002962	373	130	3506	1.9522	0.806663	0.0182949	1.50265
GOTERM_BP_FAT	GO:0009890~negative regulation of biosynthetic process	27	4.59966	0.000888368	FBGN0003042, FBGN0001139, FBGN0003866, FBGN0033846, FBGN0002521, FBGN0003165, FBGN0003334, FBGN0086691, FBGN0024250, FBGN0037802, FBGN0002525, FBGN0000659, FBGN0005624, FBGN0022238, FBGN0001320, FBGN0011666, FBGN0000411, FBGN0011764, FBGN0004837, FBGN0022764, FBGN0004795, FBGN0004859, FBGN0045035, FBGN0029800, FBGN0000166, FBGN0001325, FBGN0002962	373	130	3506	1.9522	0.806663	0.0182949	1.50265
GOTERM_BP_FAT	GO:0001700~embryonic development via the syncytial blastoderm	24	4.08859	0.000926694	FBGN0015790, FBGN0243512, FBGN0259212, FBGN0003716, FBGN0003866, FBGN0039532, FBGN0015286, FBGN0011225, FBGN0003165, FBGN0024555, FBGN0004956, FBGN0023130, FBGN0013984, FBGN0030018, FBGN0029006, FBGN0016059, FBGN0003731, FBGN0043364, FBGN0029944, FBGN0003254, FBGN0037207, FBGN0003209, FBGN0022238, FBGN0015396	373	110	3506	2.05079	0.819902	0.018867	1.567
GOTERM_BP_FAT	GO:0007442~hindgut morphogenesis	10	1.70358	0.000932571	FBGN0000411, FBGN0000659, FBGN0029006, FBGN0003731, FBGN0003254, FBGN0000251, FBGN0003041, FBGN0003209, FBGN0004956, FBGN0001325	373	26	3506	3.61518	0.82185	0.0187789	1.57687
GOTERM_BP_FAT	GO:0045941~positive regulation of transcription	20	3.40716	0.000950839	FBGN0026160, FBGN0000413, FBGN0000411, FBGN0002521, FBGN0001180, FBGN0000022, FBGN0259234, FBGN0004837, FBGN0004795, FBGN0004859, FBGN0039044, FBGN0013263, FBGN0013799, FBGN0000166, FBGN0010280, FBGN0043364, FBGN0000251, FBGN0030093, FBGN0022238, FBGN0040071	373	84	3506	2.23797	0.827772	0.0189373	1.60752
GOTERM_BP_FAT	GO:0051172~negative regulation of nitrogen compound metabolic process	25	4.25894	0.000960354	FBGN0003042, FBGN0001139, FBGN0003866, FBGN0033846, FBGN0002521, FBGN0003165, FBGN0003334, FBGN0024250, FBGN0037802, FBGN0001215, FBGN0002525, FBGN0000659, FBGN0005624, FBGN0022238, FBGN0001320, FBGN0000411, FBGN0011764, FBGN0004837, FBGN0022764, FBGN0004795, FBGN0004859, FBGN0045035, FBGN0029800, FBGN0002962, FBGN0001325	373	117	3506	2.00843	0.830779	0.0189214	1.62348
GOTERM_BP_FAT	GO:0045934~negative regulation of nucleobase, nucleoside, nucleotide and nucleic acid metabolic process	25	4.25894	0.000960354	FBGN0003042, FBGN0001139, FBGN0003866, FBGN0033846, FBGN0002521, FBGN0003165, FBGN0003334, FBGN0024250, FBGN0037802, FBGN0001215, FBGN0002525, FBGN0000659, FBGN0005624, FBGN0022238, FBGN0001320, FBGN0000411, FBGN0011764, FBGN0004837, FBGN0022764, FBGN0004795, FBGN0004859, FBGN0045035, FBGN0029800, FBGN0002962, FBGN0001325	373	117	3506	2.00843	0.830779	0.0189214	1.62348
UP_SEQ_FEATURE	transmembrane region	43	7.32538	0.00111067	FBGN0024194, FBGN0036173, FBGN0014007, FBGN0029067, FBGN0031183, FBGN0037110, FBGN0001137, FBGN0013674, FBGN0004648, FBGN0011204, FBGN0040890, FBGN0037963, FBGN0030522, FBGN0011259, FBGN0000463, FBGN0003731, FBGN0027535, FBGN0035965, FBGN0030766, FBGN0011672, FBGN0029117, FBGN0036144, FBGN0001085, FBGN0004656, FBGN0034025, FBGN0025558, FBGN0032078, FBGN0020251, FBGN0035375, FBGN0040623, FBGN00139…	199	241	1774	1.59057	0.533947	0.141605	1.65779
INTERPRO	IPR000910:High mobility group, HMG1/HMG2	7	1.1925	0.00113286	FBGN0026582, FBGN0035238, FBGN0000411, FBGN0085432, FBGN0030093, FBGN0004362, FBGN0011764	478	14	4994	5.22385	0.58222	0.252435	1.7163
GOTERM_BP_FAT	GO:0040008~regulation of growth	18	3.06644	0.00105104	FBGN0041604, FBGN0010379, FBGN0003716, FBGN0003165, FBGN0020386, FBGN0010315, FBGN0011300, FBGN0024250, FBGN0013984, FBGN0032330, FBGN0021796, FBGN0020622, FBGN0250789, FBGN0003079, FBGN0029006, FBGN0250788, FBGN0038197, FBGN0026379	373	72	3506	2.34987	0.856926	0.0204725	1.7755
GOTERM_BP_FAT	GO:0016331~morphogenesis of embryonic epithelium	18	3.06644	0.00105104	FBGN0243512, FBGN0015790, FBGN0259212, FBGN0003716, FBGN0039532, FBGN0015286, FBGN0011225, FBGN0024555, FBGN0013984, FBGN0026192, FBGN0030018, FBGN0003731, FBGN0029944, FBGN0003254, FBGN0043364, FBGN0000719, FBGN0003209, FBGN0015396	373	72	3506	2.34987	0.856926	0.0204725	1.7755
GOTERM_BP_FAT	GO:0007400~neuroblast fate determination	8	1.36286	0.00108155	FBGN0002973, FBGN0002561, FBGN0004170, FBGN0001325, FBGN0040080, FBGN0001180, FBGN0000022, FBGN0015396	373	17	3506	4.42328	0.864783	0.0208416	1.8266
GOTERM_BP_FAT	GO:0014016~neuroblast differentiation	8	1.36286	0.00108155	FBGN0002973, FBGN0002561, FBGN0004170, FBGN0001325, FBGN0040080, FBGN0001180, FBGN0000022, FBGN0015396	373	17	3506	4.42328	0.864783	0.0208416	1.8266
GOTERM_BP_FAT	GO:0014017~neuroblast fate commitment	8	1.36286	0.00108155	FBGN0002973, FBGN0002561, FBGN0004170, FBGN0001325, FBGN0040080, FBGN0001180, FBGN0000022, FBGN0015396	373	17	3506	4.42328	0.864783	0.0208416	1.8266
GOTERM_BP_FAT	GO:0040003~chitin-based cuticle development	8	1.36286	0.00108155	FBGN0243512, FBGN0259211, FBGN0010379, FBGN0023083, FBGN0002525, FBGN0011225, FBGN0030343, FBGN0004648	373	17	3506	4.42328	0.864783	0.0208416	1.8266
SP_PIR_KEYWORDS	metal-binding	65	11.0733	0.00159114	FBGN0002521, FBGN0002283, FBGN0038296, FBGN0020224, FBGN0011837, FBGN0003719, FBGN0003334, FBGN0032169, FBGN0260003, FBGN0033459, FBGN0036398, FBGN0013799, FBGN0031091, FBGN0034410, FBGN0035849, FBGN0261238, FBGN0010531, FBGN0001320, FBGN0029885, FBGN0002466, FBGN0002566, FBGN0032078, FBGN0010768, FBGN0250903, FBGN0004859, FBGN0052581, FBGN0000524, FBGN0025381, FBGN0002962, FBGN0086655, FBGN00013…	557	450	5589	1.44937	0.311076	0.0216806	2.02634
GOTERM_BP_FAT	GO:0007450~dorsal/ventral pattern formation, imaginal disc	11	1.87394	0.00120864	FBGN0041604, FBGN0004837, FBGN0003415, FBGN0000463, FBGN0013718, FBGN0003866, FBGN0004054, FBGN0037021, FBGN0043364, FBGN0001169, FBGN0040071	373	32	3506	3.23107	0.893128	0.0230238	2.03915
INTERPRO	IPR000719:Protein kinase, core	25	4.25894	0.00135838	FBGN0031696, FBGN0028360, FBGN0003716, FBGN0023083, FBGN0020386, FBGN0011300, FBGN0086899, FBGN0011817, FBGN0260798, FBGN0052666, FBGN0003079, FBGN0003731, FBGN0003256, FBGN0039908, FBGN0010379, FBGN0002466, FBGN0261387, FBGN0027587, FBGN0013984, FBGN0030018, FBGN0035001, FBGN0000489, FBGN0046692, FBGN0040056, FBGN0037093	478	132	4994	1.97873	0.648892	0.230232	2.05465
GOTERM_BP_FAT	GO:0001667~ameboidal cell migration	7	1.1925	0.00122846	FBGN0001320, FBGN0000382, FBGN0010379, FBGN0003254, FBGN0003041, FBGN0020251, FBGN0001180	373	13	3506	5.06125	0.896978	0.0231587	2.07227
GOTERM_BP_FAT	GO:0007411~axon guidance	18	3.06644	0.00123982	FBGN0041604, FBGN0014007, FBGN0000606, FBGN0011300, FBGN0011259, FBGN0013984, FBGN0030090, FBGN0004795, FBGN0002543, FBGN0250789, FBGN0016059, FBGN0025741, FBGN0250788, FBGN0025740, FBGN0010105, FBGN0086655, FBGN0001404, FBGN0001325	373	73	3506	2.31768	0.899123	0.0231348	2.09124
INTERPRO	IPR017442:Serine/threonine protein kinase-related	22	3.74787	0.00141809	FBGN0010379, FBGN0031696, FBGN0002466, FBGN0028360, FBGN0023083, FBGN0003716, FBGN0020386, FBGN0011300, FBGN0261387, FBGN0086899, FBGN0011817, FBGN0027587, FBGN0260798, FBGN0052666, FBGN0035001, FBGN0000489, FBGN0003079, FBGN0046692, FBGN0040056, FBGN0003256, FBGN0037093, FBGN0039908	478	110	4994	2.08954	0.664691	0.196309	2.14406
GOTERM_BP_FAT	GO:0007391~dorsal closure	16	2.72572	0.00132156	FBGN0243512, FBGN0015790, FBGN0259212, FBGN0003716, FBGN0039532, FBGN0015286, FBGN0011225, FBGN0024555, FBGN0013984, FBGN0030018, FBGN0003731, FBGN0029944, FBGN0003254, FBGN0043364, FBGN0003209, FBGN0015396	373	61	3506	2.46543	0.91329	0.0243963	2.22766
KEGG_PATHWAY	dme00534:Heparan sulfate biosynthesis	5	0.851789	0.0024043	FBGN0066114, FBGN0034081, FBGN0015360, FBGN0027535, FBGN0038755	105	8	1255	7.47024	0.126112	0.06518	2.34892
GOTERM_BP_FAT	GO:0048565~gut development	12	2.04429	0.00140645	FBGN0013765, FBGN0003866, FBGN0000411, FBGN0000659, FBGN0029006, FBGN0003731, FBGN0003254, FBGN0000251, FBGN0003041, FBGN0003209, FBGN0004956, FBGN0001325	373	38	3506	2.96825	0.925902	0.0256879	2.36915
SP_PIR_KEYWORDS	differentiation	21	3.57751	0.00190909	FBGN0003742, FBGN0000413, FBGN0001139, FBGN0001137, FBGN0020386, FBGN0011204, FBGN0000022, FBGN0003326, FBGN0020306, FBGN0011259, FBGN0013984, FBGN0002561, FBGN0010768, FBGN0000463, FBGN0000180, FBGN0004170, FBGN0013263, FBGN0025740, FBGN0002932, FBGN0038197, FBGN0002962	557	101	5589	2.0863	0.360555	0.0245359	2.42669
GOTERM_BP_FAT	GO:0009948~anterior/posterior axis specification	20	3.40716	0.00148851	FBGN0000382, FBGN0001320, FBGN0004390, FBGN0003721, FBGN0000606, FBGN0001137, FBGN0003165, FBGN0003719, FBGN0001180, FBGN0003015, FBGN0000463, FBGN0003430, FBGN0026238, FBGN0003731, FBGN0000166, FBGN0000251, FBGN0000719, FBGN0003256, FBGN0001325, FBGN0002962	373	87	3506	2.1608	0.936347	0.0269019	2.50573
GOTERM_BP_FAT	GO:0032535~regulation of cellular component size	17	2.89608	0.0015267	FBGN0010379, FBGN0259212, FBGN0039532, FBGN0001085, FBGN0020386, FBGN0010315, FBGN0011204, FBGN0013984, FBGN0030018, FBGN0020622, FBGN0021796, FBGN0250789, FBGN0029944, FBGN0250788, FBGN0003209, FBGN0038197, FBGN0026379	373	68	3506	2.34987	0.940693	0.0273163	2.56923
GOTERM_BP_FAT	GO:0001654~eye development	29	4.94037	0.00157024	FBGN0041604, FBGN0003716, FBGN0003866, FBGN0011207, FBGN0086898, FBGN0000119, FBGN0011817, FBGN0013725, FBGN0001235, FBGN0043884, FBGN0000463, FBGN0002525, FBGN0003731, FBGN0002932, FBGN0003256, FBGN0015396, FBGN0041781, FBGN0015790, FBGN0243512, FBGN0000382, FBGN0259212, FBGN0000413, FBGN0001085, FBGN0003302, FBGN0003326, FBGN0004859, FBGN0043364, FBGN0038197, FBGN0001325	373	149	3506	1.82943	0.945287	0.0278161	2.64158
GOTERM_BP_FAT	GO:0007365~periodic partitioning	11	1.87394	0.00157365	FBGN0041604, FBGN0024194, FBGN0004859, FBGN0000606, FBGN0003430, FBGN0085432, FBGN0003731, FBGN0000166, FBGN0027535, FBGN0020251, FBGN0001077	373	33	3506	3.13315	0.945631	0.0276113	2.64724
GOTERM_CC_FAT	GO:0005794~Golgi apparatus	24	4.08859	0.00200342	FBGN0015790, FBGN0243512, FBGN0067102, FBGN0031491, FBGN0260860, FBGN0260861, FBGN0036144, FBGN0026634, FBGN0039132, FBGN0034025, FBGN0031988, FBGN0024994, FBGN0020251, FBGN0035375, FBGN0066114, FBGN0035558, FBGN0034081, FBGN0250789, FBGN0015360, FBGN0013750, FBGN0027535, FBGN0010105, FBGN0086674, FBGN0023527	236	123	2333	1.9289	0.470446	0.146944	2.66619
GOTERM_BP_FAT	GO:0007354~zygotic determination of anterior/posterior axis, embryo	8	1.36286	0.00161067	FBGN0001320, FBGN0000382, FBGN0000166, FBGN0003719, FBGN0000719, FBGN0003015, FBGN0001325, FBGN0001180	373	18	3506	4.17754	0.949234	0.0279869	2.70872
GOTERM_BP_FAT	GO:0048547~gut morphogenesis	10	1.70358	0.00170003	FBGN0000411, FBGN0000659, FBGN0029006, FBGN0003731, FBGN0003254, FBGN0000251, FBGN0003041, FBGN0003209, FBGN0004956, FBGN0001325	373	28	3506	3.35695	0.956978	0.0292435	2.85696
GOTERM_BP_FAT	GO:0048567~ectodermal gut morphogenesis	10	1.70358	0.00170003	FBGN0000411, FBGN0000659, FBGN0029006, FBGN0003731, FBGN0003254, FBGN0000251, FBGN0003041, FBGN0003209, FBGN0004956, FBGN0001325	373	28	3506	3.35695	0.956978	0.0292435	2.85696
GOTERM_BP_FAT	GO:0007439~ectodermal gut development	10	1.70358	0.00170003	FBGN0000411, FBGN0000659, FBGN0029006, FBGN0003731, FBGN0003254, FBGN0000251, FBGN0003041, FBGN0003209, FBGN0004956, FBGN0001325	373	28	3506	3.35695	0.956978	0.0292435	2.85696
GOTERM_BP_FAT	GO:0001763~morphogenesis of a branching structure	10	1.70358	0.00170003	FBGN0000382, FBGN0259211, FBGN0003716, FBGN0002525, FBGN0003079, FBGN0003254, FBGN0038755, FBGN0010452, FBGN0020251, FBGN0001180	373	28	3506	3.35695	0.956978	0.0292435	2.85696
GOTERM_BP_FAT	GO:0035272~exocrine system development	18	3.06644	0.00170456	FBGN0028360, FBGN0030964, FBGN0039532, FBGN0003866, FBGN0001085, FBGN0001180, FBGN0024250, FBGN0001235, FBGN0004795, FBGN0002543, FBGN0085432, FBGN0000659, FBGN0003731, FBGN0003254, FBGN0043364, FBGN0000719, FBGN0003209, FBGN0026379	373	75	3506	2.25587	0.957337	0.0290502	2.86446
GOTERM_BP_FAT	GO:0007431~salivary gland development	18	3.06644	0.00170456	FBGN0028360, FBGN0030964, FBGN0039532, FBGN0003866, FBGN0001085, FBGN0001180, FBGN0024250, FBGN0001235, FBGN0004795, FBGN0002543, FBGN0085432, FBGN0000659, FBGN0003731, FBGN0003254, FBGN0043364, FBGN0000719, FBGN0003209, FBGN0026379	373	75	3506	2.25587	0.957337	0.0290502	2.86446
GOTERM_BP_FAT	GO:0009891~positive regulation of biosynthetic process	23	3.91823	0.00170928	FBGN0026160, FBGN0000413, FBGN0000411, FBGN0002521, FBGN0003165, FBGN0001180, FBGN0003015, FBGN0000022, FBGN0004837, FBGN0259234, FBGN0004795, FBGN0004859, FBGN0039044, FBGN0013263, FBGN0013799, FBGN0000166, FBGN0010280, FBGN0000250, FBGN0043364, FBGN0000251, FBGN0022238, FBGN0030093, FBGN0040071	373	108	3506	2.00174	0.957708	0.0288638	2.8723
GOTERM_BP_FAT	GO:0031328~positive regulation of cellular biosynthetic process	23	3.91823	0.00170928	FBGN0026160, FBGN0000413, FBGN0000411, FBGN0002521, FBGN0003165, FBGN0001180, FBGN0003015, FBGN0000022, FBGN0004837, FBGN0259234, FBGN0004795, FBGN0004859, FBGN0039044, FBGN0013263, FBGN0013799, FBGN0000166, FBGN0010280, FBGN0000250, FBGN0043364, FBGN0000251, FBGN0022238, FBGN0030093, FBGN0040071	373	108	3506	2.00174	0.957708	0.0288638	2.8723
SP_PIR_KEYWORDS	repressor	16	2.72572	0.00229887	FBGN0003415, FBGN0001320, FBGN0001139, FBGN0003866, FBGN0033846, FBGN0002521, FBGN0003165, FBGN0025639, FBGN0003334, FBGN0011763, FBGN0032169, FBGN0004837, FBGN0085432, FBGN0013263, FBGN0022238, FBGN0086655	557	68	5589	2.36097	0.416409	0.0279471	2.91542
SP_PIR_KEYWORDS	Signal-anchor	10	1.70358	0.00242752	FBGN0066114, FBGN0034081, FBGN0015360, FBGN0036144, FBGN0034025, FBGN0027535, FBGN0032078, FBGN0020251, FBGN0086674, FBGN0035375	557	31	5589	3.23681	0.433756	0.028036	3.07623
GOTERM_BP_FAT	GO:0007351~tripartite regional subdivision	19	3.2368	0.00185394	FBGN0000382, FBGN0001320, FBGN0004390, FBGN0003721, FBGN0000606, FBGN0001137, FBGN0003165, FBGN0003719, FBGN0001180, FBGN0003015, FBGN0000463, FBGN0003430, FBGN0026238, FBGN0003731, FBGN0000166, FBGN0000719, FBGN0003256, FBGN0001325, FBGN0002962	373	82	3506	2.17792	0.967649	0.0309878	3.11178
GOTERM_BP_FAT	GO:0008595~determination of anterior/posterior axis, embryo	19	3.2368	0.00185394	FBGN0000382, FBGN0001320, FBGN0004390, FBGN0003721, FBGN0000606, FBGN0001137, FBGN0003165, FBGN0003719, FBGN0001180, FBGN0003015, FBGN0000463, FBGN0003430, FBGN0026238, FBGN0003731, FBGN0000166, FBGN0000719, FBGN0003256, FBGN0001325, FBGN0002962	373	82	3506	2.17792	0.967649	0.0309878	3.11178
GOTERM_BP_FAT	GO:0016476~regulation of embryonic cell shape	7	1.1925	0.00195971	FBGN0030018, FBGN0259212, FBGN0039532, FBGN0029944, FBGN0003209, FBGN0058005, FBGN0011202	373	14	3506	4.69973	0.973406	0.0324356	3.28654
GOTERM_BP_FAT	GO:0045935~positive regulation of nucleobase, nucleoside, nucleotide and nucleic acid metabolic process	20	3.40716	0.00197532	FBGN0026160, FBGN0000413, FBGN0000411, FBGN0002521, FBGN0001180, FBGN0000022, FBGN0259234, FBGN0004837, FBGN0004795, FBGN0004859, FBGN0039044, FBGN0013263, FBGN0013799, FBGN0000166, FBGN0010280, FBGN0043364, FBGN0000251, FBGN0030093, FBGN0022238, FBGN0040071	373	89	3506	2.11224	0.974164	0.0324002	3.3123
GOTERM_BP_FAT	GO:0051173~positive regulation of nitrogen compound metabolic process	20	3.40716	0.00197532	FBGN0026160, FBGN0000413, FBGN0000411, FBGN0002521, FBGN0001180, FBGN0000022, FBGN0259234, FBGN0004837, FBGN0004795, FBGN0004859, FBGN0039044, FBGN0013263, FBGN0013799, FBGN0000166, FBGN0010280, FBGN0043364, FBGN0000251, FBGN0030093, FBGN0022238, FBGN0040071	373	89	3506	2.11224	0.974164	0.0324002	3.3123
GOTERM_BP_FAT	GO:0007163~establishment or maintenance of cell polarity	18	3.06644	0.00198715	FBGN0000382, FBGN0243512, FBGN0259212, FBGN0033984, FBGN0001137, FBGN0001085, FBGN0020224, FBGN0086898, FBGN0011817, FBGN0011763, FBGN0003326, FBGN0026192, FBGN0000463, FBGN0003079, FBGN0003731, FBGN0027343, FBGN0040080, FBGN0001404	373	76	3506	2.22619	0.974724	0.0323051	3.33183
GOTERM_BP_FAT	GO:0007219~Notch signaling pathway	11	1.87394	0.00202322	FBGN0003326, FBGN0004837, FBGN0002973, FBGN0040487, FBGN0000463, FBGN0259212, FBGN0000180, FBGN0000524, FBGN0013725, FBGN0001169, FBGN0040809	373	34	3506	3.041	0.976358	0.0325961	3.39133
INTERPRO	IPR002017:Spectrin repeat	5	0.851789	0.00227508	FBGN0260003, FBGN0250789, FBGN0000667, FBGN0004167, FBGN0250788	478	7	4994	7.46264	0.826886	0.253456	3.41886
UP_SEQ_FEATURE	compositionally biased region:Poly-Gln	15	2.55537	0.00239606	FBGN0003415, FBGN0001320, FBGN0004390, FBGN0004394, FBGN0003165, FBGN0001180, FBGN0020306, FBGN0052666, FBGN0010768, FBGN0259228, FBGN0013799, FBGN0010280, FBGN0002962, FBGN0086655, FBGN0038043	199	56	1774	2.38783	0.807579	0.240183	3.54433
SP_PIR_KEYWORDS	kinase	26	4.4293	0.00280703	FBGN0031696, FBGN0035266, FBGN0003716, FBGN0020386, FBGN0086899, FBGN0028741, FBGN0011817, FBGN0260798, FBGN0015278, FBGN0021796, FBGN0020622, FBGN0052666, FBGN0003079, FBGN0003731, FBGN0003256, FBGN0010379, FBGN0002466, FBGN0013984, FBGN0030018, FBGN0035001, FBGN0259243, FBGN0045035, FBGN0000489, FBGN0046692, FBGN0029944, FBGN0037093	557	141	5589	1.85026	0.481994	0.0308369	3.54919
SP_PIR_KEYWORDS	wnt signaling pathway	9	1.53322	0.00281337	FBGN0000259, FBGN0001139, FBGN0034081, FBGN0003866, FBGN0085432, FBGN0001085, FBGN0027343, FBGN0027535, FBGN0020251	557	26	5589	3.47335	0.482764	0.0295217	3.55708
SMART	SM00398:HMG	7	1.1925	0.00296628	FBGN0026582, FBGN0035238, FBGN0000411, FBGN0085432, FBGN0030093, FBGN0004362, FBGN0011764	264	14	2284	4.32576	0.403634	0.403634	3.57302
KEGG_PATHWAY	dme04013:MAPK signaling pathway	6	1.02215	0.00388327	FBGN0000382, FBGN0004390, FBGN0001137, FBGN0003079, FBGN0003731, FBGN0003256	105	14	1255	5.12245	0.195783	0.0700541	3.76909
GOTERM_BP_FAT	GO:0032870~cellular response to hormone stimulus	8	1.36286	0.00232128	FBGN0010379, FBGN0013984, FBGN0020622, FBGN0000541, FBGN0020386, FBGN0038197, FBGN0030486, FBGN0026379	373	19	3506	3.95767	0.986391	0.0369918	3.88169
GOTERM_BP_FAT	GO:0007297~ovarian follicle cell migration	14	2.38501	0.00233833	FBGN0243512, FBGN0003416, FBGN0030964, FBGN0001137, FBGN0011225, FBGN0020224, FBGN0004956, FBGN0026192, FBGN0000463, FBGN0041092, FBGN0003079, FBGN0003731, FBGN0086655, FBGN0001404	373	52	3506	2.53062	0.986815	0.0369408	3.90967
KEGG_PATHWAY	dme04144:Endocytosis	13	2.21465	0.00405004	FBGN0015790, FBGN0043012, FBGN0013718, FBGN0020224, FBGN0011300, FBGN0028741, FBGN0033075, FBGN0260798, FBGN0026192, FBGN0029006, FBGN0013750, FBGN0003731, FBGN0026179	105	63	1255	2.46636	0.203289	0.0552318	3.92805
GOTERM_BP_FAT	GO:0016333~morphogenesis of follicular epithelium	9	1.53322	0.00236885	FBGN0000382, FBGN0001137, FBGN0003079, FBGN0011225, FBGN0003731, FBGN0020224, FBGN0003334, FBGN0001404, FBGN0011763	373	24	3506	3.5248	0.98754	0.0370978	3.95973
UP_SEQ_FEATURE	compositionally biased region:Ala-rich	13	2.21465	0.00273185	FBGN0003415, FBGN0023441, FBGN0000606, FBGN0004394, FBGN0003165, FBGN0024555, FBGN0003334, FBGN0034308, FBGN0033737, FBGN0043884, FBGN0035424, FBGN0001169, FBGN0086655	199	45	1774	2.57532	0.847311	0.235458	4.03156
GOTERM_BP_FAT	GO:0010629~negative regulation of gene expression	28	4.77002	0.00241942	FBGN0003042, FBGN0001139, FBGN0003866, FBGN0033846, FBGN0002521, FBGN0003165, FBGN0011837, FBGN0003334, FBGN0020306, FBGN0024250, FBGN0037802, FBGN0002525, FBGN0000659, FBGN0002652, FBGN0005624, FBGN0022238, FBGN0001320, FBGN0000411, FBGN0036534, FBGN0011764, FBGN0004837, FBGN0022764, FBGN0004795, FBGN0004859, FBGN0045035, FBGN0029800, FBGN0001325, FBGN0002962	373	146	3506	1.80264	0.988654	0.037558	4.04263
GOTERM_CC_FAT	GO:0005938~cell cortex	14	2.38501	0.0033716	FBGN0002466, FBGN0259212, FBGN0001085, FBGN0011225, FBGN0023388, FBGN0011202, FBGN0015600, FBGN0002973, FBGN0026192, FBGN0250789, FBGN0004167, FBGN0029944, FBGN0250788, FBGN0040080	236	57	2333	2.42804	0.657198	0.192749	4.449
GOTERM_BP_FAT	GO:0048749~compound eye development	27	4.59966	0.00272693	FBGN0041604, FBGN0003716, FBGN0003866, FBGN0011207, FBGN0086898, FBGN0000119, FBGN0011817, FBGN0013725, FBGN0001235, FBGN0043884, FBGN0000463, FBGN0002525, FBGN0003731, FBGN0002932, FBGN0003256, FBGN0041781, FBGN0015396, FBGN0015790, FBGN0243512, FBGN0000382, FBGN0259212, FBGN0000413, FBGN0001085, FBGN0003302, FBGN0003326, FBGN0038197, FBGN0001325	373	140	3506	1.81275	0.993584	0.0418855	4.54529
UP_SEQ_FEATURE	topological domain:Extracellular	17	2.89608	0.00322794	FBGN0014007, FBGN0001137, FBGN0001085, FBGN0004648, FBGN0011204, FBGN0037963, FBGN0040890, FBGN0011259, FBGN0013984, FBGN0000463, FBGN0000180, FBGN0003731, FBGN0027343, FBGN0041585, FBGN0025740, FBGN0030766, FBGN0010105	199	70	1774	2.16497	0.891519	0.242436	4.7472
GOTERM_BP_FAT	GO:0010647~positive regulation of cell communication	10	1.70358	0.00290544	FBGN0041604, FBGN0003415, FBGN0030018, FBGN0250789, FBGN0250788, FBGN0000524, FBGN0025740, FBGN0003719, FBGN0002932, FBGN0004956	373	30	3506	3.13315	0.995392	0.0442031	4.83594
INTERPRO	IPR001092:Basic helix-loop-helix dimerisation region bHLH	8	1.36286	0.00331009	FBGN0259938, FBGN0002561, FBGN0000413, FBGN0041092, FBGN0004170, FBGN0001994, FBGN0002931, FBGN0000022	478	22	4994	3.79916	0.922152	0.305605	4.93779
GOTERM_BP_FAT	GO:0007409~axonogenesis	22	3.74787	0.00309349	FBGN0041604, FBGN0014007, FBGN0023083, FBGN0000606, FBGN0001085, FBGN0011300, FBGN0003334, FBGN0011259, FBGN0013984, FBGN0030090, FBGN0004795, FBGN0002543, FBGN0250789, FBGN0016059, FBGN0025741, FBGN0250788, FBGN0025740, FBGN0010105, FBGN0001325, FBGN0086655, FBGN0001404, FBGN0041781	373	106	3506	1.95083	0.996749	0.0466178	5.14124
GOTERM_BP_FAT	GO:0000578~embryonic axis specification	19	3.2368	0.00324138	FBGN0000382, FBGN0001320, FBGN0004390, FBGN0003721, FBGN0000606, FBGN0001137, FBGN0003165, FBGN0003719, FBGN0001180, FBGN0003015, FBGN0000463, FBGN0003430, FBGN0026238, FBGN0003731, FBGN0000166, FBGN0000719, FBGN0003256, FBGN0001325, FBGN0002962	373	86	3506	2.07663	0.997529	0.0484014	5.38069
GOTERM_BP_FAT	GO:0048619~embryonic hindgut morphogenesis	8	1.36286	0.00325116	FBGN0000659, FBGN0029006, FBGN0003731, FBGN0003254, FBGN0000251, FBGN0003041, FBGN0003209, FBGN0001325	373	20	3506	3.75979	0.997573	0.0481559	5.3965
GOTERM_BP_FAT	GO:0046620~regulation of organ growth	8	1.36286	0.00325116	FBGN0041604, FBGN0010379, FBGN0013984, FBGN0021796, FBGN0020622, FBGN0003716, FBGN0020386, FBGN0026379	373	20	3506	3.75979	0.997573	0.0481559	5.3965
INTERPRO	IPR017970:Homeobox, conserved site	7	1.1925	0.00363989	FBGN0001235, FBGN0000606, FBGN0004054, FBGN0004394, FBGN0000166, FBGN0000251, FBGN0001077	478	17	4994	4.30199	0.939664	0.296001	5.41707
GOTERM_BP_FAT	GO:0008356~asymmetric cell division	13	2.21465	0.00341462	FBGN0011666, FBGN0003716, FBGN0001085, FBGN0011207, FBGN0003165, FBGN0004956, FBGN0004837, FBGN0002973, FBGN0013984, FBGN0000463, FBGN0002932, FBGN0040080, FBGN0002962	373	48	3506	2.54569	0.998208	0.0501186	5.66044
GOTERM_BP_FAT	GO:0043434~response to peptide hormone stimulus	6	1.02215	0.00351741	FBGN0010379, FBGN0013984, FBGN0020622, FBGN0020386, FBGN0038197, FBGN0026379	373	11	3506	5.12698	0.998519	0.0511852	5.82607
GOTERM_BP_FAT	GO:0032868~response to insulin stimulus	6	1.02215	0.00351741	FBGN0010379, FBGN0013984, FBGN0020622, FBGN0020386, FBGN0038197, FBGN0026379	373	11	3506	5.12698	0.998519	0.0511852	5.82607
GOTERM_BP_FAT	GO:0007428~primary branching, open tracheal system	6	1.02215	0.00351741	FBGN0000382, FBGN0259211, FBGN0003079, FBGN0003254, FBGN0038755, FBGN0020251	373	11	3506	5.12698	0.998519	0.0511852	5.82607
GOTERM_BP_FAT	GO:0032869~cellular response to insulin stimulus	6	1.02215	0.00351741	FBGN0010379, FBGN0013984, FBGN0020622, FBGN0020386, FBGN0038197, FBGN0026379	373	11	3506	5.12698	0.998519	0.0511852	5.82607
GOTERM_BP_FAT	GO:0010631~epithelial cell migration	6	1.02215	0.00351741	FBGN0001320, FBGN0000382, FBGN0010379, FBGN0003254, FBGN0020251, FBGN0001180	373	11	3506	5.12698	0.998519	0.0511852	5.82607
GOTERM_BP_FAT	GO:0007427~epithelial cell migration, open tracheal system	6	1.02215	0.00351741	FBGN0001320, FBGN0000382, FBGN0010379, FBGN0003254, FBGN0020251, FBGN0001180	373	11	3506	5.12698	0.998519	0.0511852	5.82607
GOTERM_BP_FAT	GO:0008286~insulin receptor signaling pathway	6	1.02215	0.00351741	FBGN0010379, FBGN0013984, FBGN0020622, FBGN0020386, FBGN0038197, FBGN0026379	373	11	3506	5.12698	0.998519	0.0511852	5.82607
GOTERM_BP_FAT	GO:0048732~gland development	19	3.2368	0.00369866	FBGN0028360, FBGN0003866, FBGN0030964, FBGN0039532, FBGN0001085, FBGN0001180, FBGN0024250, FBGN0001235, FBGN0004795, FBGN0002543, FBGN0003079, FBGN0085432, FBGN0000659, FBGN0003731, FBGN0003254, FBGN0043364, FBGN0000719, FBGN0003209, FBGN0026379	373	87	3506	2.05276	0.998942	0.0533368	6.11744
UP_SEQ_FEATURE	compositionally biased region:Poly-Thr	8	1.36286	0.00422258	FBGN0052666, FBGN0000541, FBGN0030608, FBGN0259228, FBGN0029006, FBGN0011818, FBGN0000719, FBGN0010105	199	20	1774	3.56583	0.945364	0.276031	6.16702
SP_PIR_KEYWORDS	nucleus	79	13.4583	0.00499287	FBGN0001139, FBGN0023441, FBGN0005648, FBGN0033846, FBGN0002521, FBGN0011837, FBGN0003334, FBGN0001077, FBGN0032169, FBGN0001235, FBGN0003430, FBGN0002525, FBGN0033459, FBGN0085432, FBGN0000659, FBGN0013799, FBGN0036581, FBGN0010280, FBGN0034410, FBGN0015396, FBGN0038043, FBGN0035849, FBGN0001320, FBGN0026324, FBGN0031977, FBGN0011764, FBGN0011763, FBGN0004795, FBGN0010768, FBGN0045035, FBGN00048…	557	595	5589	1.33226	0.690023	0.0496493	6.2321
INTERPRO	IPR018159:Spectrin/alpha-actinin	5	0.851789	0.00420854	FBGN0260003, FBGN0250789, FBGN0000667, FBGN0004167, FBGN0250788	478	8	4994	6.52981	0.961126	0.302898	6.23819
GOTERM_BP_FAT	GO:0048813~dendrite morphogenesis	17	2.89608	0.00384708	FBGN0001320, FBGN0014007, FBGN0000541, FBGN0001139, FBGN0003721, FBGN0003165, FBGN0023097, FBGN0011300, FBGN0022764, FBGN0011259, FBGN0010768, FBGN0004859, FBGN0010280, FBGN0004362, FBGN0010105, FBGN0002962, FBGN0015396	373	74	3506	2.15934	0.999197	0.0549933	6.35542
GOTERM_BP_FAT	GO:0016358~dendrite development	17	2.89608	0.00384708	FBGN0001320, FBGN0014007, FBGN0000541, FBGN0001139, FBGN0003721, FBGN0003165, FBGN0023097, FBGN0011300, FBGN0022764, FBGN0011259, FBGN0010768, FBGN0004859, FBGN0010280, FBGN0004362, FBGN0010105, FBGN0002962, FBGN0015396	373	74	3506	2.15934	0.999197	0.0549933	6.35542
UP_SEQ_FEATURE	signal peptide	22	3.74787	0.00441748	FBGN0014007, FBGN0030964, FBGN0001137, FBGN0001085, FBGN0003719, FBGN0011204, FBGN0004648, FBGN0037963, FBGN0040890, FBGN0030522, FBGN0003326, FBGN0011259, FBGN0013984, FBGN0019948, FBGN0000463, FBGN0034803, FBGN0003731, FBGN0027343, FBGN0025740, FBGN0000533, FBGN0000719, FBGN0030766	199	105	1774	1.86782	0.952238	0.262252	6.4429
GOTERM_MF_FAT	GO:0016566~specific transcriptional repressor activity	8	1.36286	0.00458793	FBGN0001320, FBGN0004837, FBGN0024250, FBGN0003716, FBGN0085432, FBGN0029006, FBGN0003719, FBGN0001325	379	22	3731	3.57976	0.918044	0.203411	6.48096
GOTERM_BP_FAT	GO:0016055~Wnt receptor signaling pathway	12	2.04429	0.0041289	FBGN0041604, FBGN0000259, FBGN0001139, FBGN0034081, FBGN0003866, FBGN0085432, FBGN0001085, FBGN0027343, FBGN0027535, FBGN0000524, FBGN0000119, FBGN0020251	373	43	3506	2.62311	0.999524	0.0584589	6.80572
GOTERM_BP_FAT	GO:0051301~cell division	29	4.94037	0.00422392	FBGN0013765, FBGN0003716, FBGN0011225, FBGN0011207, FBGN0003165, FBGN0003041, FBGN0004956, FBGN0011202, FBGN0002973, FBGN0004921, FBGN0000463, FBGN0259876, FBGN0031090, FBGN0004167, FBGN0013263, FBGN0002932, FBGN0034231, FBGN0040080, FBGN0011666, FBGN0002466, FBGN0013718, FBGN0001085, FBGN0010315, FBGN0004837, FBGN0036059, FBGN0013984, FBGN0035001, FBGN0013750, FBGN0002962	373	159	3506	1.71437	0.999601	0.0593133	6.95709
GOTERM_BP_FAT	GO:0016318~ommatidial rotation	7	1.1925	0.00434527	FBGN0243512, FBGN0003326, FBGN0000463, FBGN0259212, FBGN0001085, FBGN0003731, FBGN0011817	373	16	3506	4.11227	0.999682	0.0605098	7.15006
GOTERM_BP_FAT	GO:0016334~establishment or maintenance of polarity of follicular epithelium	7	1.1925	0.00434527	FBGN0000382, FBGN0001137, FBGN0003079, FBGN0003731, FBGN0020224, FBGN0001404, FBGN0011763	373	16	3506	4.11227	0.999682	0.0605098	7.15006
GOTERM_BP_FAT	GO:0006468~protein amino acid phosphorylation	28	4.77002	0.00436184	FBGN0031696, FBGN0000259, FBGN0028360, FBGN0023083, FBGN0003716, FBGN0020386, FBGN0011300, FBGN0086899, FBGN0011817, FBGN0260798, FBGN0052666, FBGN0020622, FBGN0003079, FBGN0003731, FBGN0003256, FBGN0039908, FBGN0010379, FBGN0002466, FBGN0261387, FBGN0027587, FBGN0013984, FBGN0030018, FBGN0035001, FBGN0000489, FBGN0037098, FBGN0046692, FBGN0040056, FBGN0037093	373	152	3506	1.73148	0.999691	0.0602812	7.17639
GOTERM_BP_FAT	GO:0007380~specification of segmental identity, head	4	0.681431	0.0043689	FBGN0001235, FBGN0003430, FBGN0003866, FBGN0086655	373	4	3506	9.39946	0.999695	0.0599291	7.1876
GOTERM_BP_FAT	GO:0022610~biological adhesion	17	2.89608	0.0044281	FBGN0014007, FBGN0001085, FBGN0086899, FBGN0003041, FBGN0031969, FBGN0037963, FBGN0027587, FBGN0004921, FBGN0026192, FBGN0052666, FBGN0000463, FBGN0000180, FBGN0250789, FBGN0003731, FBGN0010452, FBGN0001404, FBGN0026379	373	75	3506	2.13055	0.999727	0.0602719	7.28156
GOTERM_BP_FAT	GO:0007155~cell adhesion	17	2.89608	0.0044281	FBGN0014007, FBGN0001085, FBGN0086899, FBGN0003041, FBGN0031969, FBGN0037963, FBGN0027587, FBGN0004921, FBGN0026192, FBGN0052666, FBGN0000463, FBGN0000180, FBGN0250789, FBGN0003731, FBGN0010452, FBGN0001404, FBGN0026379	373	75	3506	2.13055	0.999727	0.0602719	7.28156
UP_SEQ_FEATURE	repeat:Spectrin 4	4	0.681431	0.00503372	FBGN0260003, FBGN0250789, FBGN0000667, FBGN0250788	199	4	1774	8.91457	0.968786	0.270337	7.31026
UP_SEQ_FEATURE	repeat:Spectrin 2	4	0.681431	0.00503372	FBGN0260003, FBGN0250789, FBGN0000667, FBGN0250788	199	4	1774	8.91457	0.968786	0.270337	7.31026
UP_SEQ_FEATURE	repeat:Spectrin 1	4	0.681431	0.00503372	FBGN0260003, FBGN0250789, FBGN0000667, FBGN0250788	199	4	1774	8.91457	0.968786	0.270337	7.31026
UP_SEQ_FEATURE	repeat:Spectrin 3	4	0.681431	0.00503372	FBGN0260003, FBGN0250789, FBGN0000667, FBGN0250788	199	4	1774	8.91457	0.968786	0.270337	7.31026
UP_SEQ_FEATURE	mutagenesis site	27	4.59966	0.00508294	FBGN0003742, FBGN0002781, FBGN0025638, FBGN0003165, FBGN0003334, FBGN0001077, FBGN0013725, FBGN0002973, FBGN0021796, FBGN0029006, FBGN0003731, FBGN0027535, FBGN0000533, FBGN0025866, FBGN0037847, FBGN0034410, FBGN0010379, FBGN0026257, FBGN0004837, FBGN0013984, FBGN0030018, FBGN0000180, FBGN0000524, FBGN0003206, FBGN0038197, FBGN0010105, FBGN0002962	199	141	1774	1.70705	0.969829	0.253037	7.3792
INTERPRO	IPR011598:Helix-loop-helix DNA-binding	7	1.1925	0.0050268	FBGN0259938, FBGN0002561, FBGN0000413, FBGN0004170, FBGN0001994, FBGN0002931, FBGN0000022	478	18	4994	4.06299	0.979357	0.321614	7.40801
INTERPRO	IPR001356:Homeobox	7	1.1925	0.0050268	FBGN0001235, FBGN0000606, FBGN0004054, FBGN0004394, FBGN0000166, FBGN0000251, FBGN0001077	478	18	4994	4.06299	0.979357	0.321614	7.40801
SP_PIR_KEYWORDS	transferase	71	12.0954	0.00625783	FBGN0031696, FBGN0024194, FBGN0031491, FBGN0039273, FBGN0031043, FBGN0260972, FBGN0037610, FBGN0035558, FBGN0052666, FBGN0021796, FBGN0000109, FBGN0032222, FBGN0038903, FBGN0027535, FBGN0010379, FBGN0002466, FBGN0036842, FBGN0034025, FBGN0032078, FBGN0020251, FBGN0004797, FBGN0030018, FBGN0045035, FBGN0259243, FBGN0000489, FBGN0013750, FBGN0030486, FBGN0034261, FBGN0031738, FBGN0035266, FBGN00671…	557	529	5589	1.34673	0.769829	0.0593702	7.75311
UP_SEQ_FEATURE	disulfide bond	18	3.06644	0.00542634	FBGN0014007, FBGN0001137, FBGN0001085, FBGN0034025, FBGN0003719, FBGN0020251, FBGN0011204, FBGN0035375, FBGN0003326, FBGN0011259, FBGN0013984, FBGN0019948, FBGN0000463, FBGN0259243, FBGN0027343, FBGN0000533, FBGN0037847, FBGN0030766	199	80	1774	2.00578	0.9762	0.249895	7.85894
UP_SEQ_FEATURE	compositionally biased region:Poly-Ala	15	2.55537	0.00558042	FBGN0003415, FBGN0259211, FBGN0001320, FBGN0004390, FBGN0000541, FBGN0003866, FBGN0000411, FBGN0003165, FBGN0011764, FBGN0020306, FBGN0010768, FBGN0003430, FBGN0259228, FBGN0010105, FBGN0001169	199	61	1774	2.19211	0.978603	0.240129	8.07343
GOTERM_BP_FAT	GO:0010605~negative regulation of macromolecule metabolic process	32	5.45145	0.00576746	FBGN0003042, FBGN0001139, FBGN0003866, FBGN0033846, FBGN0002521, FBGN0003165, FBGN0011837, FBGN0003334, FBGN0086691, FBGN0020306, FBGN0024250, FBGN0037802, FBGN0001215, FBGN0002525, FBGN0000659, FBGN0002652, FBGN0005624, FBGN0022238, FBGN0001320, FBGN0011666, FBGN0000411, FBGN0036534, FBGN0011764, FBGN0004837, FBGN0022764, FBGN0004795, FBGN0004859, FBGN0045035, FBGN0029800, FBGN0000166, FBGN00013…	373	185	3506	1.62585	0.999977	0.0772646	9.38373
GOTERM_BP_FAT	GO:0007498~mesoderm development	10	1.70358	0.00587493	FBGN0000382, FBGN0000463, FBGN0003430, FBGN0000180, FBGN0085432, FBGN0002932, FBGN0000719, FBGN0003041, FBGN0020251, FBGN0001077	373	33	3506	2.84832	0.999981	0.078087	9.55046
GOTERM_BP_FAT	GO:0007367~segment polarity determination	8	1.36286	0.00593112	FBGN0041604, FBGN0024194, FBGN0004859, FBGN0085432, FBGN0003731, FBGN0000166, FBGN0027535, FBGN0020251	373	22	3506	3.41799	0.999983	0.0782454	9.63751
SMART	SM00150:SPEC	5	0.851789	0.00825703	FBGN0260003, FBGN0250789, FBGN0000667, FBGN0004167, FBGN0250788	264	8	2284	5.4072	0.763708	0.513902	9.65637
GOTERM_BP_FAT	GO:0048592~eye morphogenesis	23	3.91823	0.00599758	FBGN0015790, FBGN0000382, FBGN0243512, FBGN0259212, FBGN0000413, FBGN0003716, FBGN0001085, FBGN0011207, FBGN0086898, FBGN0000119, FBGN0011817, FBGN0013725, FBGN0003326, FBGN0001235, FBGN0043884, FBGN0000463, FBGN0004859, FBGN0002525, FBGN0003731, FBGN0043364, FBGN0038197, FBGN0003256, FBGN0041781	373	119	3506	1.8167	0.999985	0.0785309	9.74037
GOTERM_BP_FAT	GO:0042981~regulation of apoptosis	15	2.55537	0.00599929	FBGN0010379, FBGN0243512, FBGN0067102, FBGN0002781, FBGN0020386, FBGN0011763, FBGN0011704, FBGN0004797, FBGN0030028, FBGN0039044, FBGN0004170, FBGN0000659, FBGN0003731, FBGN0003256, FBGN0002962	373	64	3506	2.203	0.999985	0.0780021	9.74301
GOTERM_CC_FAT	GO:0044448~cell cortex part	9	1.53322	0.00771199	FBGN0002973, FBGN0026192, FBGN0002466, FBGN0250789, FBGN0004167, FBGN0250788, FBGN0023388, FBGN0040080, FBGN0011202	236	30	2333	2.96568	0.914066	0.335705	9.90668
GOTERM_BP_FAT	GO:0007443~Malpighian tubule morphogenesis	7	1.1925	0.00612548	FBGN0000659, FBGN0003731, FBGN0003254, FBGN0000251, FBGN0003041, FBGN0003209, FBGN0001325	373	17	3506	3.87037	0.999988	0.0790273	9.93801
GOTERM_BP_FAT	GO:0040014~regulation of multicellular organism growth	7	1.1925	0.00612548	FBGN0010379, FBGN0013984, FBGN0021796, FBGN0003079, FBGN0011300, FBGN0038197, FBGN0026379	373	17	3506	3.87037	0.999988	0.0790273	9.93801
GOTERM_CC_FAT	GO:0044459~plasma membrane part	26	4.4293	0.00774264	FBGN0033984, FBGN0015286, FBGN0026634, FBGN0011300, FBGN0031969, FBGN0037963, FBGN0011202, FBGN0260003, FBGN0026192, FBGN0004921, FBGN0000463, FBGN0004167, FBGN0027660, FBGN0003731, FBGN0250788, FBGN0003256, FBGN0011672, FBGN0259212, FBGN0001085, FBGN0058005, FBGN0013984, FBGN0000180, FBGN0000667, FBGN0041585, FBGN0003206, FBGN0001404	236	152	2333	1.69096	0.914903	0.296717	9.94416
UP_SEQ_FEATURE	topological domain:Lumenal	12	2.04429	0.00697766	FBGN0066114, FBGN0034081, FBGN0015360, FBGN0036144, FBGN0034025, FBGN0027535, FBGN0032078, FBGN0020251, FBGN0035965, FBGN0086674, FBGN0035375, FBGN0040623	199	44	1774	2.43125	0.991856	0.274357	9.99736
GOTERM_BP_FAT	GO:0031644~regulation of neurological system process	5	0.851789	0.00616689	FBGN0260003, FBGN0250789, FBGN0003165, FBGN0250788, FBGN0003256	373	8	3506	5.87466	0.999989	0.0789923	10.0019
GOTERM_BP_FAT	GO:0051969~regulation of transmission of nerve impulse	5	0.851789	0.00616689	FBGN0260003, FBGN0250789, FBGN0003165, FBGN0250788, FBGN0003256	373	8	3506	5.87466	0.999989	0.0789923	10.0019
GOTERM_BP_FAT	GO:0035289~posterior head segmentation	5	0.851789	0.00616689	FBGN0000606, FBGN0003430, FBGN0001077, FBGN0001180, FBGN0086655	373	8	3506	5.87466	0.999989	0.0789923	10.0019
GOTERM_BP_FAT	GO:0050804~regulation of synaptic transmission	5	0.851789	0.00616689	FBGN0260003, FBGN0250789, FBGN0003165, FBGN0250788, FBGN0003256	373	8	3506	5.87466	0.999989	0.0789923	10.0019
GOTERM_BP_FAT	GO:0015012~heparan sulfate proteoglycan biosynthetic process	5	0.851789	0.00616689	FBGN0034081, FBGN0015360, FBGN0027535, FBGN0038755, FBGN0020251	373	8	3506	5.87466	0.999989	0.0789923	10.0019
GOTERM_BP_FAT	GO:0030201~heparan sulfate proteoglycan metabolic process	5	0.851789	0.00616689	FBGN0034081, FBGN0015360, FBGN0027535, FBGN0038755, FBGN0020251	373	8	3506	5.87466	0.999989	0.0789923	10.0019
SP_PIR_KEYWORDS	Homeobox	7	1.1925	0.00826388	FBGN0001235, FBGN0000606, FBGN0004054, FBGN0004394, FBGN0000166, FBGN0000251, FBGN0001077	557	19	5589	3.69678	0.856552	0.0747315	10.1186
SP_PIR_KEYWORDS	actin binding	4	0.681431	0.00839999	FBGN0250789, FBGN0000667, FBGN0011225, FBGN0250788	557	5	5589	8.02729	0.861086	0.0731089	10.2771
SP_PIR_KEYWORDS	growth regulation	4	0.681431	0.00839999	FBGN0010379, FBGN0013984, FBGN0020386, FBGN0038197	557	5	5589	8.02729	0.861086	0.0731089	10.2771
GOTERM_BP_FAT	GO:0048190~wing disc dorsal/ventral pattern formation	9	1.53322	0.0068492	FBGN0041604, FBGN0004837, FBGN0003415, FBGN0000463, FBGN0013718, FBGN0037021, FBGN0043364, FBGN0001169, FBGN0040071	373	28	3506	3.02126	0.999997	0.0867719	11.0487
GOTERM_BP_FAT	GO:0006350~transcription	47	8.00681	0.00698834	FBGN0003415, FBGN0001139, FBGN0033846, FBGN0003866, FBGN0002781, FBGN0042092, FBGN0002521, FBGN0025639, FBGN0260401, FBGN0003334, FBGN0001077, FBGN0040020, FBGN0020306, FBGN0259938, FBGN0003430, FBGN0033459, FBGN0085432, FBGN0000659, FBGN0013263, FBGN0038903, FBGN0013799, FBGN0036581, FBGN0010280, FBGN0000251, FBGN0022238, FBGN0034410, FBGN0015396, FBGN0035849, FBGN0001320, FBGN0259211, FBGN00005…	373	305	3506	1.44844	0.999998	0.0878613	11.2608
GOTERM_BP_FAT	GO:0045927~positive regulation of growth	8	1.36286	0.00776603	FBGN0010379, FBGN0013984, FBGN0021796, FBGN0020622, FBGN0003716, FBGN0020386, FBGN0010315, FBGN0011300	373	23	3506	3.26938	0.999999	0.0965343	12.4373
GOTERM_BP_FAT	GO:0008037~cell recognition	8	1.36286	0.00776603	FBGN0011259, FBGN0014007, FBGN0023083, FBGN0250789, FBGN0025741, FBGN0250788, FBGN0010105, FBGN0041781	373	23	3506	3.26938	0.999999	0.0965343	12.4373
GOTERM_BP_FAT	GO:0008038~neuron recognition	8	1.36286	0.00776603	FBGN0011259, FBGN0014007, FBGN0023083, FBGN0250789, FBGN0025741, FBGN0250788, FBGN0010105, FBGN0041781	373	23	3506	3.26938	0.999999	0.0965343	12.4373
SP_PIR_KEYWORDS	golgi apparatus	14	2.38501	0.0104038	FBGN0036144, FBGN0026634, FBGN0034025, FBGN0031988, FBGN0020251, FBGN0035375, FBGN0066114, FBGN0035558, FBGN0034081, FBGN0250789, FBGN0015360, FBGN0013750, FBGN0027535, FBGN0086674	557	65	5589	2.16119	0.913469	0.0866526	12.5803

## Sheet: Part B
Additional File 8, Part B (note that data is contained within multiple worksheets in this file).
B. Results of gene annotation enrichment analysis of the subset PUM-associated mRNAs not associated with BRAT.
Output of DAVID functional annotation tool is shown for terms enriched with an FDR < 10% or Benjamini P-value < 0.1.
Category	Term	Count	%	PValue	Genes	List Total	Pop Hits	Pop Total	Fold Enrichment	Bonferroni	Benjamini	FDR
GOTERM_BP_FAT	GO:0007389~pattern specification process	50	12.1065	8.82895e-11	FBGN0024194, FBGN0003165, FBGN0020224, FBGN0003719, FBGN0001077, FBGN0024250, FBGN0260003, FBGN0001235, FBGN0003430, FBGN0085432, FBGN0000659, FBGN0027535, FBGN0243512, FBGN0013718, FBGN0003326, FBGN0040487, FBGN0004795, FBGN0004859, FBGN0026238, FBGN0043364, FBGN0001325, FBGN0002962, FBGN0040071, FBGN0001169, FBGN0086655, FBGN0003415, FBGN0003042, FBGN0003866, FBGN0011817, FBGN0004956, FBGN00137…	258	257	3506	2.6438	1.42058e-07	1.42058e-07	1.47941e-07
GOTERM_BP_FAT	GO:0003002~regionalization	47	11.3801	1.97536e-10	FBGN0024194, FBGN0003415, FBGN0003042, FBGN0003866, FBGN0003165, FBGN0020224, FBGN0003719, FBGN0004956, FBGN0011817, FBGN0001077, FBGN0013725, FBGN0040809, FBGN0260003, FBGN0002973, FBGN0024250, FBGN0001235, FBGN0000463, FBGN0003430, FBGN0003079, FBGN0085432, FBGN0000659, FBGN0003731, FBGN0027535, FBGN0000250, FBGN0000533, FBGN0003256, FBGN0015790, FBGN0003721, FBGN0000606, FBGN0013718, FBGN00004…	258	237	3506	2.69489	3.17836e-07	1.58918e-07	3.30998e-07
SP_PIR_KEYWORDS	developmental protein	55	13.3172	2.43155e-09	FBGN0024194, FBGN0003742, FBGN0001139, FBGN0011225, FBGN0002521, FBGN0003165, FBGN0003719, FBGN0003334, FBGN0001077, FBGN0043884, FBGN0001235, FBGN0003430, FBGN0085432, FBGN0000659, FBGN0027535, FBGN0010379, FBGN0058005, FBGN0003326, FBGN0004795, FBGN0030018, FBGN0010768, FBGN0004859, FBGN0001325, FBGN0086655, FBGN0002962, FBGN0001169, FBGN0003415, FBGN0003866, FBGN0025638, FBGN0020386, FBGN00118…	394	333	5589	2.34291	4.64426e-07	4.64426e-07	3.02471e-06
GOTERM_BP_FAT	GO:0010160~formation of organ boundary	13	3.1477	6.26144e-09	FBGN0015790, FBGN0013718, FBGN0001085, FBGN0013725, FBGN0040809, FBGN0004837, FBGN0024250, FBGN0040487, FBGN0002973, FBGN0001235, FBGN0002543, FBGN0000659, FBGN0001169	258	22	3506	8.02995	1.00746e-05	3.35821e-06	1.04919e-05
GOTERM_BP_FAT	GO:0048645~organ formation	13	3.1477	6.26144e-09	FBGN0015790, FBGN0013718, FBGN0001085, FBGN0013725, FBGN0040809, FBGN0004837, FBGN0024250, FBGN0040487, FBGN0002973, FBGN0001235, FBGN0002543, FBGN0000659, FBGN0001169	258	22	3506	8.02995	1.00746e-05	3.35821e-06	1.04919e-05
GOTERM_BP_FAT	GO:0048859~formation of anatomical boundary	13	3.1477	1.22461e-08	FBGN0015790, FBGN0013718, FBGN0001085, FBGN0013725, FBGN0040809, FBGN0004837, FBGN0024250, FBGN0040487, FBGN0002973, FBGN0001235, FBGN0002543, FBGN0000659, FBGN0001169	258	23	3506	7.68082	1.97038e-05	4.92598e-06	2.052e-05
GOTERM_BP_FAT	GO:0007166~cell surface receptor linked signal transduction	40	9.68523	2.86788e-08	FBGN0024194, FBGN0000259, FBGN0001139, FBGN0003866, FBGN0025638, FBGN0020224, FBGN0020386, FBGN0038755, FBGN0003719, FBGN0013725, FBGN0040809, FBGN0259234, FBGN0024250, FBGN0002973, FBGN0004921, FBGN0043884, FBGN0000463, FBGN0003079, FBGN0085432, FBGN0003731, FBGN0027535, FBGN0000250, FBGN0000533, FBGN0003256, FBGN0030766, FBGN0026379, FBGN0010379, FBGN0259212, FBGN0001085, FBGN0058005, FBGN00048…	258	212	3506	2.56399	4.61432e-05	9.22881e-06	4.80552e-05
GOTERM_BP_FAT	GO:0045165~cell fate commitment	31	7.50605	4.66603e-08	FBGN0003415, FBGN0011225, FBGN0003165, FBGN0001077, FBGN0013725, FBGN0040809, FBGN0002973, FBGN0001235, FBGN0004921, FBGN0000463, FBGN0034803, FBGN0250789, FBGN0085432, FBGN0003731, FBGN0003256, FBGN0040080, FBGN0026379, FBGN0015790, FBGN0259211, FBGN0000413, FBGN0013718, FBGN0000606, FBGN0001085, FBGN0004837, FBGN0003326, FBGN0040487, FBGN0002543, FBGN0001325, FBGN0001169, FBGN0002962, FBGN00014…	258	141	3506	2.98768	7.50736e-05	1.25127e-05	7.81855e-05
GOTERM_BP_FAT	GO:0048729~tissue morphogenesis	31	7.50605	9.13097e-08	FBGN0003866, FBGN0015286, FBGN0011225, FBGN0038755, FBGN0020224, FBGN0086898, FBGN0003334, FBGN0003041, FBGN0011817, FBGN0000463, FBGN0002525, FBGN0003430, FBGN0003079, FBGN0085432, FBGN0003731, FBGN0027660, FBGN0003254, FBGN0015790, FBGN0243512, FBGN0259211, FBGN0259212, FBGN0039532, FBGN0001085, FBGN0058005, FBGN0003326, FBGN0013984, FBGN0030018, FBGN0043364, FBGN0003209, FBGN0010452, FBGN00014…	258	145	3506	2.90527	0.000146907	2.0988e-05	0.000153001
GOTERM_BP_FAT	GO:0045449~regulation of transcription	60	14.5278	7.05096e-07	FBGN0001139, FBGN0033846, FBGN0002521, FBGN0003165, FBGN0003334, FBGN0001077, FBGN0024250, FBGN0001235, FBGN0003430, FBGN0002525, FBGN0033459, FBGN0085432, FBGN0000659, FBGN0036581, FBGN0013799, FBGN0010280, FBGN0034410, FBGN0035849, FBGN0033998, FBGN0026324, FBGN0011764, FBGN0004795, FBGN0010768, FBGN0004859, FBGN0029800, FBGN0001994, FBGN0043364, FBGN0030093, FBGN0086655, FBGN0030486, FBGN00029…	258	435	3506	1.87437	0.00113386	0.000141802	0.00118147
GOTERM_BP_FAT	GO:0006928~cell motion	32	7.74818	7.23296e-07	FBGN0014007, FBGN0033846, FBGN0002781, FBGN0011225, FBGN0003165, FBGN0020224, FBGN0003041, FBGN0001077, FBGN0004956, FBGN0011259, FBGN0086690, FBGN0002973, FBGN0000463, FBGN0250789, FBGN0003079, FBGN0003731, FBGN0016059, FBGN0003254, FBGN0250788, FBGN0243512, FBGN0010379, FBGN0000606, FBGN0039532, FBGN0013984, FBGN0004795, FBGN0002543, FBGN0041092, FBGN0010452, FBGN0001325, FBGN0001404, FBGN00029…	258	167	3506	2.60391	0.00116311	0.000129301	0.00121197
GOTERM_BP_FAT	GO:0007444~imaginal disc development	38	9.20097	7.4565e-07	FBGN0003415, FBGN0003866, FBGN0011225, FBGN0086898, FBGN0020224, FBGN0003719, FBGN0004956, FBGN0011817, FBGN0024250, FBGN0260003, FBGN0001235, FBGN0000463, FBGN0003079, FBGN0085432, FBGN0003731, FBGN0250786, FBGN0013263, FBGN0003256, FBGN0261238, FBGN0243512, FBGN0013718, FBGN0001085, FBGN0037021, FBGN0003302, FBGN0011764, FBGN0004837, FBGN0003326, FBGN0013984, FBGN0030018, FBGN0004859, FBGN00004…	258	220	3506	2.34722	0.00119903	0.000119968	0.00124943
GOTERM_BP_FAT	GO:0016360~sensory organ precursor cell fate determination	9	2.17918	1.5281e-06	FBGN0015790, FBGN0004837, FBGN0002973, FBGN0040487, FBGN0013718, FBGN0001085, FBGN0013725, FBGN0001169, FBGN0040809	258	14	3506	8.73588	0.0024557	0.000223495	0.00256051
GOTERM_BP_FAT	GO:0008052~sensory organ boundary specification	9	2.17918	1.5281e-06	FBGN0015790, FBGN0004837, FBGN0002973, FBGN0040487, FBGN0013718, FBGN0001085, FBGN0013725, FBGN0001169, FBGN0040809	258	14	3506	8.73588	0.0024557	0.000223495	0.00256051
SP_PIR_KEYWORDS	transcription regulation	39	9.4431	2.16428e-06	FBGN0003415, FBGN0001139, FBGN0003866, FBGN0033846, FBGN0002781, FBGN0002521, FBGN0025639, FBGN0260401, FBGN0003334, FBGN0001077, FBGN0020306, FBGN0032169, FBGN0003430, FBGN0033459, FBGN0085432, FBGN0000659, FBGN0250786, FBGN0013263, FBGN0036581, FBGN0013799, FBGN0010280, FBGN0022238, FBGN0034410, FBGN0035849, FBGN0259211, FBGN0000413, FBGN0000606, FBGN0004394, FBGN0026324, FBGN0004837, FBGN00047…	394	245	5589	2.25806	0.000413293	0.000206668	0.00269221
GOTERM_BP_FAT	GO:0048598~embryonic morphogenesis	26	6.2954	2.65104e-06	FBGN0003866, FBGN0015286, FBGN0011225, FBGN0003165, FBGN0003719, FBGN0003041, FBGN0086690, FBGN0003430, FBGN0003079, FBGN0085432, FBGN0000659, FBGN0003731, FBGN0003254, FBGN0003256, FBGN0015790, FBGN0243512, FBGN0259212, FBGN0000606, FBGN0039532, FBGN0058005, FBGN0013984, FBGN0030018, FBGN0043364, FBGN0003209, FBGN0001404, FBGN0001325	258	126	3506	2.80411	0.00425645	0.000355398	0.00444208
GOTERM_BP_FAT	GO:0032989~cellular component morphogenesis	43	10.4116	2.95643e-06	FBGN0014007, FBGN0023083, FBGN0001139, FBGN0033846, FBGN0003165, FBGN0086898, FBGN0020224, FBGN0003334, FBGN0011817, FBGN0011259, FBGN0000463, FBGN0250789, FBGN0003079, FBGN0002652, FBGN0003731, FBGN0016059, FBGN0010280, FBGN0000250, FBGN0250788, FBGN0040080, FBGN0041781, FBGN0243512, FBGN0259212, FBGN0003721, FBGN0000606, FBGN0039532, FBGN0001085, FBGN0022764, FBGN0003326, FBGN0013984, FBGN00047…	258	280	3506	2.0869	0.00474561	0.000365849	0.00495378
SP_PIR_KEYWORDS	dna-binding	35	8.47458	4.95491e-06	FBGN0003866, FBGN0033846, FBGN0002521, FBGN0011837, FBGN0001077, FBGN0020306, FBGN0032169, FBGN0001235, FBGN0003430, FBGN0033459, FBGN0085432, FBGN0000659, FBGN0250786, FBGN0013263, FBGN0005624, FBGN0013799, FBGN0022238, FBGN0035849, FBGN0259211, FBGN0000413, FBGN0000606, FBGN0004394, FBGN0000411, FBGN0031977, FBGN0011764, FBGN0004837, FBGN0004795, FBGN0041092, FBGN0004859, FBGN0004054, FBGN00001…	394	215	5589	2.30923	0.000945943	0.000315414	0.00616345
GOTERM_BP_FAT	GO:0001709~cell fate determination	21	5.08475	3.8241e-06	FBGN0015790, FBGN0259211, FBGN0000606, FBGN0013718, FBGN0001085, FBGN0011225, FBGN0003165, FBGN0013725, FBGN0040809, FBGN0004837, FBGN0040487, FBGN0002973, FBGN0034803, FBGN0250789, FBGN0085432, FBGN0003731, FBGN0001325, FBGN0001169, FBGN0040080, FBGN0002962, FBGN0026379	258	89	3506	3.20643	0.0061341	0.000439402	0.00640759
GOTERM_BP_FAT	GO:0048870~cell motility	23	5.56901	4.2712e-06	FBGN0010379, FBGN0243512, FBGN0039532, FBGN0033846, FBGN0002781, FBGN0011225, FBGN0003165, FBGN0020224, FBGN0003041, FBGN0001077, FBGN0004956, FBGN0086690, FBGN0002973, FBGN0002543, FBGN0000463, FBGN0041092, FBGN0003079, FBGN0003731, FBGN0003254, FBGN0010452, FBGN0001404, FBGN0086655, FBGN0002962	258	105	3506	2.97667	0.00684882	0.000458054	0.00715672
GOTERM_BP_FAT	GO:0060429~epithelium development	28	6.77966	4.30849e-06	FBGN0023083, FBGN0015286, FBGN0011225, FBGN0038755, FBGN0020224, FBGN0086898, FBGN0003334, FBGN0011817, FBGN0000463, FBGN0002525, FBGN0003079, FBGN0003731, FBGN0027660, FBGN0003254, FBGN0015790, FBGN0243512, FBGN0259211, FBGN0259212, FBGN0039532, FBGN0001085, FBGN0058005, FBGN0003326, FBGN0013984, FBGN0030018, FBGN0043364, FBGN0003209, FBGN0010452, FBGN0001404	258	146	3506	2.60614	0.0069084	0.00043318	0.0072192
GOTERM_BP_FAT	GO:0002009~morphogenesis of an epithelium	27	6.53753	5.2723e-06	FBGN0015286, FBGN0011225, FBGN0038755, FBGN0020224, FBGN0086898, FBGN0003334, FBGN0011817, FBGN0000463, FBGN0002525, FBGN0003079, FBGN0003731, FBGN0027660, FBGN0003254, FBGN0015790, FBGN0243512, FBGN0259211, FBGN0259212, FBGN0039532, FBGN0001085, FBGN0058005, FBGN0003326, FBGN0013984, FBGN0030018, FBGN0043364, FBGN0010452, FBGN0003209, FBGN0001404	258	139	3506	2.63962	0.00844727	0.000498884	0.00883407
GOTERM_BP_FAT	GO:0000902~cell morphogenesis	39	9.4431	5.61218e-06	FBGN0014007, FBGN0023083, FBGN0001139, FBGN0003165, FBGN0086898, FBGN0020224, FBGN0003334, FBGN0011817, FBGN0011259, FBGN0000463, FBGN0250789, FBGN0003079, FBGN0003731, FBGN0016059, FBGN0010280, FBGN0250788, FBGN0040080, FBGN0041781, FBGN0243512, FBGN0259212, FBGN0003721, FBGN0000606, FBGN0039532, FBGN0001085, FBGN0022764, FBGN0003326, FBGN0013984, FBGN0004795, FBGN0030018, FBGN0002543, FBGN00107…	258	248	3506	2.137	0.00898937	0.000501542	0.00940353
UP_SEQ_FEATURE	compositionally biased region:Gln-rich	23	5.56901	6.57385e-06	FBGN0003415, FBGN0259211, FBGN0001139, FBGN0033846, FBGN0002781, FBGN0003165, FBGN0020386, FBGN0011837, FBGN0011764, FBGN0004837, FBGN0003326, FBGN0020306, FBGN0013984, FBGN0260003, FBGN0030018, FBGN0043884, FBGN0010768, FBGN0013263, FBGN0085442, FBGN0035424, FBGN0038197, FBGN0086674, FBGN0086655	142	102	1774	2.81704	0.00340602	0.00340602	0.00951583
SP_PIR_KEYWORDS	Transcription	39	9.4431	8.42928e-06	FBGN0003415, FBGN0001139, FBGN0003866, FBGN0033846, FBGN0002781, FBGN0002521, FBGN0025639, FBGN0260401, FBGN0003334, FBGN0001077, FBGN0020306, FBGN0032169, FBGN0003430, FBGN0033459, FBGN0085432, FBGN0000659, FBGN0250786, FBGN0013263, FBGN0036581, FBGN0013799, FBGN0010280, FBGN0022238, FBGN0034410, FBGN0035849, FBGN0259211, FBGN0000413, FBGN0000606, FBGN0004394, FBGN0026324, FBGN0004837, FBGN00047…	394	259	5589	2.13601	0.0016087	0.000402419	0.010485
GOTERM_BP_FAT	GO:0035220~wing disc development	28	6.77966	6.44576e-06	FBGN0003415, FBGN0003866, FBGN0020224, FBGN0086898, FBGN0003719, FBGN0011817, FBGN0024250, FBGN0260003, FBGN0001235, FBGN0000463, FBGN0003079, FBGN0085432, FBGN0003731, FBGN0250786, FBGN0013263, FBGN0003256, FBGN0013718, FBGN0001085, FBGN0037021, FBGN0004837, FBGN0003326, FBGN0004859, FBGN0000489, FBGN0043364, FBGN0001169, FBGN0040071, FBGN0030486, FBGN0086655	258	149	3506	2.55367	0.0103177	0.000545707	0.0108002
GOTERM_BP_FAT	GO:0051674~localization of cell	23	5.56901	1.29307e-05	FBGN0010379, FBGN0243512, FBGN0039532, FBGN0033846, FBGN0002781, FBGN0011225, FBGN0003165, FBGN0020224, FBGN0003041, FBGN0001077, FBGN0004956, FBGN0086690, FBGN0002973, FBGN0002543, FBGN0000463, FBGN0041092, FBGN0003079, FBGN0003731, FBGN0003254, FBGN0010452, FBGN0001404, FBGN0086655, FBGN0002962	258	112	3506	2.79063	0.0205906	0.00103974	0.0216648
GOTERM_MF_FAT	GO:0030528~transcription regulator activity	49	11.8644	1.68765e-05	FBGN0001139, FBGN0002521, FBGN0003719, FBGN0003334, FBGN0001077, FBGN0024250, FBGN0001235, FBGN0003430, FBGN0000659, FBGN0085432, FBGN0036581, FBGN0013799, FBGN0010280, FBGN0035849, FBGN0261238, FBGN0026324, FBGN0011764, FBGN0004795, FBGN0010768, FBGN0004859, FBGN0043364, FBGN0001994, FBGN0030093, FBGN0001325, FBGN0086655, FBGN0030486, FBGN0001169, FBGN0003415, FBGN0003042, FBGN0003866, FBGN00027…	267	370	3731	1.85058	0.00711339	0.00711339	0.0237283
GOTERM_BP_FAT	GO:0016481~negative regulation of transcription	22	5.32688	1.53379e-05	FBGN0003042, FBGN0001139, FBGN0003866, FBGN0033846, FBGN0000411, FBGN0002521, FBGN0003165, FBGN0011764, FBGN0003334, FBGN0004837, FBGN0022764, FBGN0024250, FBGN0004795, FBGN0037802, FBGN0004859, FBGN0002525, FBGN0029800, FBGN0000659, FBGN0005624, FBGN0022238, FBGN0001325, FBGN0002962	258	105	3506	2.84725	0.0243769	0.0011745	0.0256976
GOTERM_BP_FAT	GO:0006355~regulation of transcription, DNA-dependent	44	10.6538	1.77611e-05	FBGN0026160, FBGN0003415, FBGN0003042, FBGN0001139, FBGN0033846, FBGN0003866, FBGN0002521, FBGN0003165, FBGN0001077, FBGN0024250, FBGN0001235, FBGN0037802, FBGN0002525, FBGN0003430, FBGN0085432, FBGN0000659, FBGN0013263, FBGN0013799, FBGN0005624, FBGN0036581, FBGN0010280, FBGN0003256, FBGN0022238, FBGN0035849, FBGN0033998, FBGN0259211, FBGN0000413, FBGN0000606, FBGN0004394, FBGN0000411, FBGN00227…	258	310	3506	1.92878	0.0281734	0.00129815	0.029757
GOTERM_BP_FAT	GO:0051253~negative regulation of RNA metabolic process	21	5.08475	1.80091e-05	FBGN0003042, FBGN0001139, FBGN0003866, FBGN0033846, FBGN0000411, FBGN0002521, FBGN0003165, FBGN0004837, FBGN0022764, FBGN0024250, FBGN0004795, FBGN0037802, FBGN0004859, FBGN0001215, FBGN0002525, FBGN0029800, FBGN0000659, FBGN0005624, FBGN0022238, FBGN0001325, FBGN0002962	258	98	3506	2.91196	0.0285612	0.00125908	0.0301724
GOTERM_BP_FAT	GO:0051252~regulation of RNA metabolic process	49	11.8644	2.16265e-05	FBGN0003742, FBGN0001139, FBGN0033846, FBGN0002521, FBGN0003165, FBGN0001077, FBGN0024250, FBGN0001235, FBGN0028474, FBGN0002525, FBGN0003430, FBGN0000659, FBGN0085432, FBGN0036581, FBGN0013799, FBGN0010280, FBGN0035849, FBGN0033998, FBGN0004795, FBGN0004859, FBGN0029800, FBGN0030093, FBGN0001325, FBGN0002962, FBGN0040071, FBGN0026160, FBGN0003415, FBGN0003042, FBGN0003866, FBGN0020306, FBGN00378…	258	364	3506	1.82931	0.034199	0.00144884	0.0362319
GOTERM_BP_FAT	GO:0051172~negative regulation of nitrogen compound metabolic process	23	5.56901	2.6707e-05	FBGN0003042, FBGN0001139, FBGN0003866, FBGN0033846, FBGN0000411, FBGN0002521, FBGN0003165, FBGN0011764, FBGN0003334, FBGN0004837, FBGN0022764, FBGN0024250, FBGN0004795, FBGN0037802, FBGN0004859, FBGN0001215, FBGN0002525, FBGN0029800, FBGN0000659, FBGN0005624, FBGN0022238, FBGN0001325, FBGN0002962	258	117	3506	2.67137	0.0420619	0.00171741	0.0447417
GOTERM_BP_FAT	GO:0045934~negative regulation of nucleobase, nucleoside, nucleotide and nucleic acid metabolic process	23	5.56901	2.6707e-05	FBGN0003042, FBGN0001139, FBGN0003866, FBGN0033846, FBGN0000411, FBGN0002521, FBGN0003165, FBGN0011764, FBGN0003334, FBGN0004837, FBGN0022764, FBGN0024250, FBGN0004795, FBGN0037802, FBGN0004859, FBGN0001215, FBGN0002525, FBGN0029800, FBGN0000659, FBGN0005624, FBGN0022238, FBGN0001325, FBGN0002962	258	117	3506	2.67137	0.0420619	0.00171741	0.0447417
GOTERM_BP_FAT	GO:0016477~cell migration	21	5.08475	3.34302e-05	FBGN0010379, FBGN0243512, FBGN0039532, FBGN0002781, FBGN0011225, FBGN0003165, FBGN0020224, FBGN0003041, FBGN0001077, FBGN0004956, FBGN0002973, FBGN0002543, FBGN0000463, FBGN0041092, FBGN0003079, FBGN0003731, FBGN0003254, FBGN0010452, FBGN0001404, FBGN0086655, FBGN0002962	258	102	3506	2.79777	0.0523691	0.00206671	0.056002
GOTERM_BP_FAT	GO:0045892~negative regulation of transcription, DNA-dependent	20	4.84262	3.38927e-05	FBGN0003042, FBGN0001139, FBGN0003866, FBGN0033846, FBGN0000411, FBGN0002521, FBGN0003165, FBGN0004837, FBGN0022764, FBGN0024250, FBGN0004795, FBGN0037802, FBGN0004859, FBGN0002525, FBGN0000659, FBGN0029800, FBGN0005624, FBGN0022238, FBGN0001325, FBGN0002962	258	94	3506	2.89131	0.053074	0.00201775	0.0567766
SP_PIR_KEYWORDS	zinc-finger	33	7.99031	5.87254e-05	FBGN0030693, FBGN0003866, FBGN0002781, FBGN0002521, FBGN0025638, FBGN0002283, FBGN0038296, FBGN0020224, FBGN0027866, FBGN0011837, FBGN0028741, FBGN0003334, FBGN0032169, FBGN0260003, FBGN0031848, FBGN0033459, FBGN0003079, FBGN0013263, FBGN0031091, FBGN0005624, FBGN0013799, FBGN0034410, FBGN0035849, FBGN0029885, FBGN0002566, FBGN0010768, FBGN0250903, FBGN0004859, FBGN0052581, FBGN0000524, FBGN00013…	394	221	5589	2.11816	0.0111542	0.00224086	0.0730264
GOTERM_BP_FAT	GO:0031327~negative regulation of cellular biosynthetic process	24	5.81114	4.83436e-05	FBGN0003042, FBGN0001139, FBGN0003866, FBGN0033846, FBGN0000411, FBGN0002521, FBGN0003165, FBGN0011764, FBGN0003334, FBGN0086691, FBGN0004837, FBGN0022764, FBGN0024250, FBGN0004795, FBGN0037802, FBGN0004859, FBGN0002525, FBGN0029800, FBGN0000659, FBGN0005624, FBGN0000166, FBGN0022238, FBGN0001325, FBGN0002962	258	130	3506	2.50877	0.0748382	0.00277424	0.0809752
GOTERM_BP_FAT	GO:0009890~negative regulation of biosynthetic process	24	5.81114	4.83436e-05	FBGN0003042, FBGN0001139, FBGN0003866, FBGN0033846, FBGN0000411, FBGN0002521, FBGN0003165, FBGN0011764, FBGN0003334, FBGN0086691, FBGN0004837, FBGN0022764, FBGN0024250, FBGN0004795, FBGN0037802, FBGN0004859, FBGN0002525, FBGN0029800, FBGN0000659, FBGN0005624, FBGN0000166, FBGN0022238, FBGN0001325, FBGN0002962	258	130	3506	2.50877	0.0748382	0.00277424	0.0809752
GOTERM_BP_FAT	GO:0010558~negative regulation of macromolecule biosynthetic process	24	5.81114	4.83436e-05	FBGN0003042, FBGN0001139, FBGN0003866, FBGN0033846, FBGN0000411, FBGN0002521, FBGN0003165, FBGN0011764, FBGN0003334, FBGN0086691, FBGN0004837, FBGN0022764, FBGN0024250, FBGN0004795, FBGN0037802, FBGN0004859, FBGN0002525, FBGN0029800, FBGN0000659, FBGN0005624, FBGN0000166, FBGN0022238, FBGN0001325, FBGN0002962	258	130	3506	2.50877	0.0748382	0.00277424	0.0809752
GOTERM_MF_FAT	GO:0003702~RNA polymerase II transcription factor activity	26	6.2954	6.44356e-05	FBGN0003415, FBGN0003866, FBGN0002781, FBGN0003334, FBGN0260401, FBGN0259234, FBGN0020306, FBGN0024250, FBGN0003430, FBGN0036581, FBGN0013799, FBGN0013263, FBGN0010280, FBGN0022238, FBGN0259211, FBGN0000413, FBGN0004394, FBGN0026324, FBGN0004837, FBGN0022764, FBGN0004859, FBGN0040339, FBGN0000166, FBGN0001994, FBGN0030093, FBGN0001325	267	154	3731	2.35921	0.026889	0.0135361	0.090568
GOTERM_BP_FAT	GO:0007447~imaginal disc pattern formation	14	3.38983	6.19643e-05	FBGN0003415, FBGN0013718, FBGN0003866, FBGN0037021, FBGN0004837, FBGN0001235, FBGN0000463, FBGN0004859, FBGN0004054, FBGN0003731, FBGN0043364, FBGN0001169, FBGN0086655, FBGN0040071	258	52	3506	3.65862	0.0948944	0.00343215	0.103779
SP_PIR_KEYWORDS	glycoprotein	25	6.05327	8.45943e-05	FBGN0014007, FBGN0003719, FBGN0011204, FBGN0040890, FBGN0037963, FBGN0011259, FBGN0019948, FBGN0000463, FBGN0034803, FBGN0003731, FBGN0027535, FBGN0030766, FBGN0036144, FBGN0001085, FBGN0034025, FBGN0032078, FBGN0035375, FBGN0003326, FBGN0066114, FBGN0013984, FBGN0020312, FBGN0034081, FBGN0027343, FBGN0085442, FBGN0086674	394	148	5589	2.39616	0.0160284	0.00268941	0.10518
GOTERM_BP_FAT	GO:0007350~blastoderm segmentation	23	5.56901	6.79559e-05	FBGN0024194, FBGN0003042, FBGN0003721, FBGN0000606, FBGN0003866, FBGN0000411, FBGN0003165, FBGN0003719, FBGN0001077, FBGN0004956, FBGN0001235, FBGN0000463, FBGN0004859, FBGN0003430, FBGN0026238, FBGN0085432, FBGN0003731, FBGN0027535, FBGN0000166, FBGN0003256, FBGN0001325, FBGN0086655, FBGN0002962	258	124	3506	2.52057	0.103579	0.00363819	0.113808
GOTERM_BP_FAT	GO:0009880~embryonic pattern specification	24	5.81114	7.01573e-05	FBGN0024194, FBGN0003042, FBGN0003721, FBGN0000606, FBGN0003866, FBGN0000411, FBGN0003165, FBGN0003719, FBGN0001077, FBGN0004956, FBGN0004795, FBGN0001235, FBGN0000463, FBGN0004859, FBGN0003430, FBGN0026238, FBGN0085432, FBGN0003731, FBGN0027535, FBGN0000166, FBGN0003256, FBGN0001325, FBGN0086655, FBGN0002962	258	133	3506	2.45218	0.106748	0.0036349	0.117493
GOTERM_BP_FAT	GO:0030182~neuron differentiation	35	8.47458	7.55e-05	FBGN0014007, FBGN0003042, FBGN0023083, FBGN0001139, FBGN0003165, FBGN0003334, FBGN0013725, FBGN0011259, FBGN0043884, FBGN0001235, FBGN0000463, FBGN0250789, FBGN0003731, FBGN0016059, FBGN0010280, FBGN0250788, FBGN0003256, FBGN0041781, FBGN0015790, FBGN0000413, FBGN0003721, FBGN0000606, FBGN0001085, FBGN0022764, FBGN0003326, FBGN0013984, FBGN0004795, FBGN0002543, FBGN0010768, FBGN0004859, FBGN00043…	258	237	3506	2.00684	0.114395	0.00378918	0.126435
GOTERM_BP_FAT	GO:0007242~intracellular signaling cascade	28	6.77966	9.44096e-05	FBGN0015286, FBGN0050440, FBGN0024150, FBGN0028741, FBGN0004956, FBGN0013725, FBGN0030028, FBGN0015278, FBGN0015789, FBGN0003079, FBGN0031090, FBGN0026376, FBGN0003256, FBGN0015790, FBGN0243512, FBGN0010379, FBGN0002466, FBGN0259212, FBGN0039532, FBGN0261387, FBGN0010315, FBGN0037364, FBGN0030018, FBGN0026238, FBGN0043364, FBGN0003206, FBGN0016701, FBGN0030486	258	172	3506	2.21219	0.140936	0.00459282	0.158078
GOTERM_BP_FAT	GO:0008360~regulation of cell shape	17	4.11622	0.000101442	FBGN0010379, FBGN0259211, FBGN0243512, FBGN0259212, FBGN0039532, FBGN0086899, FBGN0003041, FBGN0058005, FBGN0027587, FBGN0011202, FBGN0030018, FBGN0004921, FBGN0250789, FBGN0003254, FBGN0003209, FBGN0041781, FBGN0026379	258	77	3506	3.0002	0.150602	0.00478932	0.169843
GOTERM_BP_FAT	GO:0002165~instar larval or pupal development	33	7.99031	0.000104717	FBGN0028360, FBGN0003866, FBGN0011225, FBGN0020224, FBGN0086898, FBGN0003719, FBGN0011817, FBGN0004956, FBGN0020306, FBGN0024250, FBGN0260003, FBGN0001235, FBGN0000463, FBGN0250789, FBGN0003079, FBGN0085432, FBGN0003731, FBGN0250786, FBGN0013263, FBGN0003256, FBGN0026379, FBGN0261238, FBGN0243512, FBGN0000411, FBGN0001085, FBGN0003302, FBGN0003326, FBGN0030018, FBGN0000489, FBGN0043364, FBGN00032…	258	221	3506	2.02915	0.155067	0.00480265	0.175322
GOTERM_BP_FAT	GO:0001708~cell fate specification	10	2.42131	0.000106294	FBGN0003326, FBGN0004837, FBGN0002973, FBGN0040487, FBGN0000463, FBGN0002543, FBGN0000413, FBGN0003731, FBGN0001077, FBGN0040809	258	28	3506	4.85327	0.157209	0.00473973	0.177961
GOTERM_BP_FAT	GO:0010629~negative regulation of gene expression	25	6.05327	0.000112511	FBGN0003042, FBGN0001139, FBGN0003866, FBGN0033846, FBGN0002521, FBGN0003165, FBGN0011837, FBGN0003334, FBGN0020306, FBGN0024250, FBGN0037802, FBGN0002525, FBGN0000659, FBGN0002652, FBGN0005624, FBGN0022238, FBGN0000411, FBGN0011764, FBGN0004837, FBGN0022764, FBGN0004795, FBGN0004859, FBGN0029800, FBGN0002962, FBGN0001325	258	146	3506	2.32691	0.165598	0.00488102	0.18836
GOTERM_BP_FAT	GO:0007423~sensory organ development	30	7.26392	0.00011584	FBGN0003415, FBGN0003866, FBGN0011207, FBGN0086898, FBGN0011817, FBGN0013725, FBGN0040809, FBGN0002973, FBGN0043884, FBGN0001235, FBGN0000463, FBGN0002525, FBGN0003731, FBGN0003256, FBGN0041781, FBGN0015790, FBGN0243512, FBGN0259212, FBGN0000413, FBGN0013718, FBGN0001085, FBGN0003302, FBGN0004837, FBGN0003326, FBGN0040487, FBGN0004859, FBGN0043364, FBGN0038197, FBGN0001325, FBGN0001169	258	193	3506	2.1123	0.170057	0.0048932	0.193929
GOTERM_MF_FAT	GO:0016564~transcription repressor activity	15	3.63196	0.000165462	FBGN0003042, FBGN0001139, FBGN0003866, FBGN0003719, FBGN0011764, FBGN0003334, FBGN0022764, FBGN0004837, FBGN0024250, FBGN0004795, FBGN0004859, FBGN0085432, FBGN0001169, FBGN0086655, FBGN0001325	267	66	3731	3.17586	0.0676025	0.0230619	0.232413
GOTERM_BP_FAT	GO:0008361~regulation of cell size	13	3.1477	0.000147962	FBGN0010379, FBGN0259212, FBGN0039532, FBGN0001085, FBGN0020386, FBGN0010315, FBGN0011204, FBGN0013984, FBGN0030018, FBGN0021796, FBGN0038197, FBGN0003209, FBGN0026379	258	49	3506	3.60528	0.211867	0.00608624	0.247641
GOTERM_BP_FAT	GO:0009886~post-embryonic morphogenesis	29	7.02179	0.000148077	FBGN0028360, FBGN0003866, FBGN0011225, FBGN0020224, FBGN0086898, FBGN0003719, FBGN0011817, FBGN0004956, FBGN0024250, FBGN0260003, FBGN0001235, FBGN0000463, FBGN0003079, FBGN0085432, FBGN0003731, FBGN0250786, FBGN0013263, FBGN0003256, FBGN0026379, FBGN0243512, FBGN0000411, FBGN0001085, FBGN0003302, FBGN0003326, FBGN0030018, FBGN0000489, FBGN0043364, FBGN0003209, FBGN0086655	258	186	3506	2.11874	0.212013	0.00593913	0.247833
INTERPRO	IPR000910:High mobility group, HMG1/HMG2	7	1.69492	0.000173387	FBGN0026582, FBGN0035238, FBGN0000411, FBGN0085432, FBGN0030093, FBGN0004362, FBGN0011764	339	14	4994	7.36578	0.0967782	0.0967782	0.255009
UP_SEQ_FEATURE	glycosylation site:N-linked (GlcNAc...)	25	6.05327	0.00017976	FBGN0014007, FBGN0003719, FBGN0011204, FBGN0040890, FBGN0037963, FBGN0011259, FBGN0019948, FBGN0000463, FBGN0034803, FBGN0003731, FBGN0027535, FBGN0030766, FBGN0036144, FBGN0001085, FBGN0034025, FBGN0032078, FBGN0035375, FBGN0003326, FBGN0066114, FBGN0013984, FBGN0020312, FBGN0034081, FBGN0027343, FBGN0085442, FBGN0086674	142	142	1774	2.19946	0.0890831	0.0455803	0.259903
GOTERM_CC_FAT	GO:0005886~plasma membrane	35	8.47458	0.000215335	FBGN0024194, FBGN0014007, FBGN0002781, FBGN0015286, FBGN0030703, FBGN0026634, FBGN0020386, FBGN0031969, FBGN0037963, FBGN0011202, FBGN0011259, FBGN0260003, FBGN0004921, FBGN0000463, FBGN0250789, FBGN0004167, FBGN0027660, FBGN0003731, FBGN0016059, FBGN0250788, FBGN0003256, FBGN0030766, FBGN0010379, FBGN0259212, FBGN0001085, FBGN0058005, FBGN0013984, FBGN0066114, FBGN0002543, FBGN0000667, FBGN00041…	159	275	2333	1.86747	0.0558788	0.0558788	0.282266
GOTERM_MF_FAT	GO:0003677~DNA binding	58	14.0436	0.000206665	FBGN0001139, FBGN0033846, FBGN0002521, FBGN0051865, FBGN0011837, FBGN0001077, FBGN0024250, FBGN0001235, FBGN0003430, FBGN0033459, FBGN0085432, FBGN0000659, FBGN0013799, FBGN0010280, FBGN0037922, FBGN0034410, FBGN0032858, FBGN0035849, FBGN0261238, FBGN0033998, FBGN0034976, FBGN0031977, FBGN0011764, FBGN0004795, FBGN0010768, FBGN0004859, FBGN0030710, FBGN0030093, FBGN0004362, FBGN0001325, FBGN00866…	267	510	3731	1.58918	0.0837153	0.0216199	0.29021
GOTERM_BP_FAT	GO:0009791~post-embryonic development	33	7.99031	0.000176053	FBGN0028360, FBGN0003866, FBGN0011225, FBGN0020224, FBGN0086898, FBGN0003719, FBGN0011817, FBGN0004956, FBGN0020306, FBGN0024250, FBGN0260003, FBGN0001235, FBGN0000463, FBGN0250789, FBGN0003079, FBGN0085432, FBGN0003731, FBGN0250786, FBGN0013263, FBGN0003256, FBGN0026379, FBGN0261238, FBGN0243512, FBGN0000411, FBGN0001085, FBGN0003302, FBGN0003326, FBGN0030018, FBGN0000489, FBGN0043364, FBGN00032…	258	227	3506	1.97551	0.246702	0.00688579	0.294591
GOTERM_BP_FAT	GO:0035282~segmentation	23	5.56901	0.000178235	FBGN0024194, FBGN0003042, FBGN0003721, FBGN0000606, FBGN0003866, FBGN0000411, FBGN0003165, FBGN0003719, FBGN0001077, FBGN0004956, FBGN0001235, FBGN0000463, FBGN0004859, FBGN0003430, FBGN0026238, FBGN0085432, FBGN0003731, FBGN0027535, FBGN0000166, FBGN0003256, FBGN0001325, FBGN0086655, FBGN0002962	258	132	3506	2.36781	0.249342	0.00680543	0.298237
GOTERM_MF_FAT	GO:0003700~transcription factor activity	25	6.05327	0.000238018	FBGN0002521, FBGN0001077, FBGN0259234, FBGN0024250, FBGN0001235, FBGN0003430, FBGN0000659, FBGN0013799, FBGN0003254, FBGN0010280, FBGN0261238, FBGN0035849, FBGN0000606, FBGN0000413, FBGN0000411, FBGN0004394, FBGN0004837, FBGN0022764, FBGN0004795, FBGN0010768, FBGN0004859, FBGN0004054, FBGN0000166, FBGN0038197, FBGN0086655	267	157	3731	2.22512	0.0957901	0.0199373	0.33417
GOTERM_BP_FAT	GO:0022604~regulation of cell morphogenesis	18	4.35835	0.000213422	FBGN0010379, FBGN0259211, FBGN0243512, FBGN0259212, FBGN0000606, FBGN0039532, FBGN0086899, FBGN0003041, FBGN0058005, FBGN0027587, FBGN0011202, FBGN0030018, FBGN0004921, FBGN0250789, FBGN0003254, FBGN0003209, FBGN0041781, FBGN0026379	258	90	3506	2.71783	0.290669	0.00795499	0.357016
GOTERM_BP_FAT	GO:0035222~wing disc pattern formation	11	2.66344	0.00022243	FBGN0004837, FBGN0003415, FBGN0000463, FBGN0004859, FBGN0013718, FBGN0003866, FBGN0037021, FBGN0003731, FBGN0043364, FBGN0001169, FBGN0040071	258	37	3506	4.04002	0.300878	0.00810178	0.372059
GOTERM_BP_FAT	GO:0048563~post-embryonic organ morphogenesis	24	5.81114	0.00024493	FBGN0243512, FBGN0003866, FBGN0001085, FBGN0011225, FBGN0086898, FBGN0020224, FBGN0003719, FBGN0003302, FBGN0011817, FBGN0004956, FBGN0003326, FBGN0024250, FBGN0260003, FBGN0030018, FBGN0001235, FBGN0000463, FBGN0000489, FBGN0003079, FBGN0085432, FBGN0003731, FBGN0250786, FBGN0013263, FBGN0003256, FBGN0086655	258	144	3506	2.26486	0.325741	0.00872045	0.409622
GOTERM_BP_FAT	GO:0007560~imaginal disc morphogenesis	24	5.81114	0.00024493	FBGN0243512, FBGN0003866, FBGN0001085, FBGN0011225, FBGN0086898, FBGN0020224, FBGN0003719, FBGN0003302, FBGN0011817, FBGN0004956, FBGN0003326, FBGN0024250, FBGN0260003, FBGN0030018, FBGN0001235, FBGN0000463, FBGN0000489, FBGN0003079, FBGN0085432, FBGN0003731, FBGN0250786, FBGN0013263, FBGN0003256, FBGN0086655	258	144	3506	2.26486	0.325741	0.00872045	0.409622
GOTERM_BP_FAT	GO:0048736~appendage development	21	5.08475	0.000279931	FBGN0003866, FBGN0000411, FBGN0001085, FBGN0086898, FBGN0020224, FBGN0003719, FBGN0011817, FBGN0003326, FBGN0024250, FBGN0260003, FBGN0001235, FBGN0000463, FBGN0000489, FBGN0003079, FBGN0085432, FBGN0003731, FBGN0250786, FBGN0013263, FBGN0003256, FBGN0086655, FBGN0261238	258	118	3506	2.41841	0.362673	0.00974509	0.468029
GOTERM_BP_FAT	GO:0032535~regulation of cellular component size	15	3.63196	0.000306535	FBGN0010379, FBGN0259212, FBGN0039532, FBGN0001085, FBGN0020386, FBGN0010315, FBGN0011204, FBGN0013984, FBGN0030018, FBGN0021796, FBGN0250789, FBGN0250788, FBGN0003209, FBGN0038197, FBGN0026379	258	68	3506	2.99761	0.389386	0.0104406	0.512401
GOTERM_BP_FAT	GO:0010605~negative regulation of macromolecule metabolic process	28	6.77966	0.000329955	FBGN0003042, FBGN0001139, FBGN0003866, FBGN0033846, FBGN0002521, FBGN0003165, FBGN0011837, FBGN0003334, FBGN0020306, FBGN0086691, FBGN0024250, FBGN0037802, FBGN0001215, FBGN0002525, FBGN0000659, FBGN0002652, FBGN0005624, FBGN0022238, FBGN0000411, FBGN0011764, FBGN0004837, FBGN0022764, FBGN0004795, FBGN0004859, FBGN0029800, FBGN0000166, FBGN0001325, FBGN0002962	258	185	3506	2.05674	0.411975	0.0110012	0.551449
GOTERM_BP_FAT	GO:0007450~dorsal/ventral pattern formation, imaginal disc	10	2.42131	0.000332515	FBGN0004837, FBGN0003415, FBGN0000463, FBGN0013718, FBGN0003866, FBGN0004054, FBGN0037021, FBGN0043364, FBGN0001169, FBGN0040071	258	32	3506	4.24661	0.414392	0.0108611	0.555715
GOTERM_BP_FAT	GO:0048569~post-embryonic organ development	24	5.81114	0.000370472	FBGN0243512, FBGN0003866, FBGN0001085, FBGN0011225, FBGN0086898, FBGN0020224, FBGN0003719, FBGN0003302, FBGN0011817, FBGN0004956, FBGN0003326, FBGN0024250, FBGN0260003, FBGN0030018, FBGN0001235, FBGN0000463, FBGN0000489, FBGN0003079, FBGN0085432, FBGN0003731, FBGN0250786, FBGN0013263, FBGN0003256, FBGN0086655	258	148	3506	2.20365	0.449099	0.0118532	0.618966
SMART	SM00398:HMG	7	1.69492	0.000537567	FBGN0026582, FBGN0035238, FBGN0000411, FBGN0085432, FBGN0030093, FBGN0004362, FBGN0011764	192	14	2284	5.94792	0.072017	0.072017	0.631645
GOTERM_BP_FAT	GO:0007552~metamorphosis	28	6.77966	0.000394257	FBGN0028360, FBGN0003866, FBGN0011225, FBGN0020224, FBGN0086898, FBGN0003719, FBGN0011817, FBGN0004956, FBGN0260003, FBGN0024250, FBGN0001235, FBGN0000463, FBGN0003079, FBGN0085432, FBGN0003731, FBGN0250786, FBGN0013263, FBGN0003256, FBGN0026379, FBGN0243512, FBGN0001085, FBGN0003302, FBGN0003326, FBGN0030018, FBGN0000489, FBGN0043364, FBGN0003209, FBGN0086655	258	187	3506	2.03474	0.469791	0.0123638	0.658582
GOTERM_BP_FAT	GO:0048666~neuron development	29	7.02179	0.000400013	FBGN0014007, FBGN0003042, FBGN0001139, FBGN0023083, FBGN0003165, FBGN0003334, FBGN0013725, FBGN0011259, FBGN0250789, FBGN0016059, FBGN0010280, FBGN0250788, FBGN0003256, FBGN0041781, FBGN0015790, FBGN0003721, FBGN0000606, FBGN0001085, FBGN0022764, FBGN0013984, FBGN0004795, FBGN0002543, FBGN0010768, FBGN0004859, FBGN0004362, FBGN0001325, FBGN0002962, FBGN0086655, FBGN0001404	258	197	3506	2.00043	0.474681	0.0123035	0.668166
GOTERM_BP_FAT	GO:0007292~female gamete generation	39	9.4431	0.000412313	FBGN0001099, FBGN0033846, FBGN0002781, FBGN0011225, FBGN0011207, FBGN0003165, FBGN0020224, FBGN0020386, FBGN0003719, FBGN0003334, FBGN0004956, FBGN0020306, FBGN0000463, FBGN0250789, FBGN0003079, FBGN0002652, FBGN0004167, FBGN0003731, FBGN0250786, FBGN0013263, FBGN0000250, FBGN0000533, FBGN0041781, FBGN0243512, FBGN0015790, FBGN0000413, FBGN0003721, FBGN0028377, FBGN0031977, FBGN0013984, FBGN00047…	258	300	3506	1.76659	0.48498	0.0124417	0.688646
GOTERM_BP_FAT	GO:0030030~cell projection organization	28	6.77966	0.00043038	FBGN0014007, FBGN0001139, FBGN0023083, FBGN0003165, FBGN0086898, FBGN0003334, FBGN0011259, FBGN0250789, FBGN0016059, FBGN0003731, FBGN0010280, FBGN0250788, FBGN0041781, FBGN0003721, FBGN0000606, FBGN0039532, FBGN0001085, FBGN0022764, FBGN0013984, FBGN0004795, FBGN0002543, FBGN0010768, FBGN0004859, FBGN0004362, FBGN0002962, FBGN0086655, FBGN0001404, FBGN0001325	258	188	3506	2.02392	0.499742	0.0127446	0.718719
GOTERM_BP_FAT	GO:0009792~embryonic development ending in birth or egg hatching	20	4.84262	0.000442351	FBGN0015790, FBGN0243512, FBGN0259212, FBGN0039532, FBGN0003866, FBGN0015286, FBGN0011225, FBGN0003165, FBGN0004956, FBGN0023130, FBGN0013984, FBGN0030018, FBGN0016059, FBGN0003731, FBGN0013799, FBGN0003254, FBGN0037207, FBGN0043364, FBGN0003209, FBGN0022238	258	113	3506	2.40516	0.509289	0.0128602	0.73864
GOTERM_BP_FAT	GO:0000904~cell morphogenesis involved in differentiation	26	6.2954	0.000448549	FBGN0014007, FBGN0001139, FBGN0023083, FBGN0003165, FBGN0003334, FBGN0011259, FBGN0000463, FBGN0250789, FBGN0016059, FBGN0010280, FBGN0250788, FBGN0041781, FBGN0003721, FBGN0000606, FBGN0001085, FBGN0022764, FBGN0013984, FBGN0004795, FBGN0010768, FBGN0002543, FBGN0004859, FBGN0004362, FBGN0002962, FBGN0086655, FBGN0001404, FBGN0001325	258	169	3506	2.09064	0.514161	0.0128079	0.748953
GOTERM_BP_FAT	GO:0035120~post-embryonic appendage morphogenesis	20	4.84262	0.00049633	FBGN0003866, FBGN0000411, FBGN0001085, FBGN0020224, FBGN0086898, FBGN0003719, FBGN0011817, FBGN0003326, FBGN0024250, FBGN0260003, FBGN0001235, FBGN0000463, FBGN0000489, FBGN0003079, FBGN0085432, FBGN0003731, FBGN0250786, FBGN0013263, FBGN0003256, FBGN0086655	258	114	3506	2.38406	0.550129	0.0139162	0.828423
GOTERM_BP_FAT	GO:0048667~cell morphogenesis involved in neuron differentiation	25	6.05327	0.000521333	FBGN0014007, FBGN0001139, FBGN0023083, FBGN0003165, FBGN0003334, FBGN0011259, FBGN0250789, FBGN0016059, FBGN0250788, FBGN0010280, FBGN0041781, FBGN0003721, FBGN0000606, FBGN0001085, FBGN0022764, FBGN0013984, FBGN0004795, FBGN0010768, FBGN0002543, FBGN0004859, FBGN0004362, FBGN0002962, FBGN0086655, FBGN0001404, FBGN0001325	258	161	3506	2.11012	0.567876	0.0143621	0.869983
GOTERM_BP_FAT	GO:0048812~neuron projection morphogenesis	25	6.05327	0.000521333	FBGN0014007, FBGN0001139, FBGN0023083, FBGN0003165, FBGN0003334, FBGN0011259, FBGN0250789, FBGN0016059, FBGN0250788, FBGN0010280, FBGN0041781, FBGN0003721, FBGN0000606, FBGN0001085, FBGN0022764, FBGN0013984, FBGN0004795, FBGN0010768, FBGN0002543, FBGN0004859, FBGN0004362, FBGN0002962, FBGN0086655, FBGN0001404, FBGN0001325	258	161	3506	2.11012	0.567876	0.0143621	0.869983
GOTERM_MF_FAT	GO:0043565~sequence-specific DNA binding	17	4.11622	0.000638403	FBGN0043001, FBGN0000606, FBGN0004394, FBGN0000411, FBGN0001077, FBGN0004837, FBGN0259234, FBGN0001235, FBGN0001215, FBGN0004054, FBGN0003430, FBGN0000659, FBGN0013799, FBGN0000166, FBGN0038197, FBGN0004362, FBGN0035849	267	92	3731	2.58211	0.23672	0.0440233	0.893957
INTERPRO	IPR002017:Spectrin repeat	5	1.21065	0.000612613	FBGN0260003, FBGN0250789, FBGN0000667, FBGN0004167, FBGN0250788	339	7	4994	10.5225	0.302124	0.16461	0.898287
GOTERM_BP_FAT	GO:0007219~Notch signaling pathway	10	2.42131	0.000545881	FBGN0003326, FBGN0004837, FBGN0002973, FBGN0040487, FBGN0000463, FBGN0259212, FBGN0000524, FBGN0013725, FBGN0001169, FBGN0040809	258	34	3506	3.99681	0.584621	0.0147806	0.910773
GOTERM_BP_FAT	GO:0048707~instar larval or pupal morphogenesis	27	6.53753	0.000549992	FBGN0028360, FBGN0003866, FBGN0011225, FBGN0020224, FBGN0086898, FBGN0003719, FBGN0011817, FBGN0004956, FBGN0260003, FBGN0024250, FBGN0001235, FBGN0000463, FBGN0003079, FBGN0085432, FBGN0003731, FBGN0250786, FBGN0013263, FBGN0003256, FBGN0243512, FBGN0001085, FBGN0003302, FBGN0003326, FBGN0030018, FBGN0000489, FBGN0043364, FBGN0003209, FBGN0086655	258	181	3506	2.02711	0.58736	0.0146447	0.917602
SP_PIR_KEYWORDS	repressor	14	3.38983	0.000751925	FBGN0003415, FBGN0001139, FBGN0033846, FBGN0003866, FBGN0002521, FBGN0003165, FBGN0025639, FBGN0003334, FBGN0032169, FBGN0004837, FBGN0085432, FBGN0013263, FBGN0022238, FBGN0086655	394	68	5589	2.9205	0.133828	0.0203153	0.931339
GOTERM_BP_FAT	GO:0031175~neuron projection development	25	6.05327	0.000572131	FBGN0014007, FBGN0001139, FBGN0023083, FBGN0003165, FBGN0003334, FBGN0011259, FBGN0250789, FBGN0016059, FBGN0250788, FBGN0010280, FBGN0041781, FBGN0003721, FBGN0000606, FBGN0001085, FBGN0022764, FBGN0013984, FBGN0004795, FBGN0010768, FBGN0002543, FBGN0004859, FBGN0004362, FBGN0002962, FBGN0086655, FBGN0001404, FBGN0001325	258	162	3506	2.09709	0.601808	0.0149821	0.954372
SP_PIR_KEYWORDS	zinc	43	10.4116	0.000793354	FBGN0030693, FBGN0003866, FBGN0002781, FBGN0002521, FBGN0025638, FBGN0002283, FBGN0038296, FBGN0027866, FBGN0020224, FBGN0011837, FBGN0003719, FBGN0028741, FBGN0003334, FBGN0042125, FBGN0032169, FBGN0260003, FBGN0031848, FBGN0003079, FBGN0033459, FBGN0036398, FBGN0013263, FBGN0031091, FBGN0005624, FBGN0013799, FBGN0033636, FBGN0034410, FBGN0261238, FBGN0035849, FBGN0010531, FBGN0029885, FBGN00024…	394	364	5589	1.67573	0.14066	0.0187704	0.98242
GOTERM_BP_FAT	GO:0035107~appendage morphogenesis	20	4.84262	0.000621638	FBGN0003866, FBGN0000411, FBGN0001085, FBGN0020224, FBGN0086898, FBGN0003719, FBGN0011817, FBGN0003326, FBGN0024250, FBGN0260003, FBGN0001235, FBGN0000463, FBGN0000489, FBGN0003079, FBGN0085432, FBGN0003731, FBGN0250786, FBGN0013263, FBGN0003256, FBGN0086655	258	116	3506	2.34296	0.632314	0.016008	1.03655
GOTERM_BP_FAT	GO:0048737~imaginal disc-derived appendage development	20	4.84262	0.000621638	FBGN0003866, FBGN0001085, FBGN0020224, FBGN0086898, FBGN0003719, FBGN0011817, FBGN0003326, FBGN0024250, FBGN0260003, FBGN0001235, FBGN0000463, FBGN0000489, FBGN0003079, FBGN0085432, FBGN0003731, FBGN0250786, FBGN0013263, FBGN0003256, FBGN0086655, FBGN0261238	258	116	3506	2.34296	0.632314	0.016008	1.03655
GOTERM_BP_FAT	GO:0016318~ommatidial rotation	7	1.69492	0.000625975	FBGN0243512, FBGN0003326, FBGN0000463, FBGN0259212, FBGN0001085, FBGN0003731, FBGN0011817	258	16	3506	5.94525	0.634872	0.015865	1.04375
SP_PIR_KEYWORDS	alternative splicing	43	10.4116	0.000872263	FBGN0003742, FBGN0000259, FBGN0014007, FBGN0001139, FBGN0003866, FBGN0033846, FBGN0002781, FBGN0011225, FBGN0003165, FBGN0025639, FBGN0027866, FBGN0020386, FBGN0011837, FBGN0260401, FBGN0020306, FBGN0260003, FBGN0001235, FBGN0001215, FBGN0003079, FBGN0085432, FBGN0003731, FBGN0013263, FBGN0010280, FBGN0000250, FBGN0003256, FBGN0035965, FBGN0259211, FBGN0003721, FBGN0004394, FBGN0036144, FBGN00011…	394	366	5589	1.66658	0.153525	0.018349	1.07965
GOTERM_BP_FAT	GO:0035287~head segmentation	6	1.45278	0.000651591	FBGN0001235, FBGN0000606, FBGN0003430, FBGN0003866, FBGN0001077, FBGN0086655	258	11	3506	7.41226	0.649625	0.0162532	1.08624
GOTERM_BP_FAT	GO:0030707~ovarian follicle cell development	20	4.84262	0.000773408	FBGN0243512, FBGN0000413, FBGN0033846, FBGN0011225, FBGN0020224, FBGN0003334, FBGN0004956, FBGN0030018, FBGN0000463, FBGN0004859, FBGN0041092, FBGN0250789, FBGN0026238, FBGN0003079, FBGN0003731, FBGN0004167, FBGN0002652, FBGN0000250, FBGN0001404, FBGN0086655	258	118	3506	2.30325	0.712029	0.01897	1.28808
GOTERM_BP_FAT	GO:0048477~oogenesis	38	9.20097	0.000788095	FBGN0001099, FBGN0033846, FBGN0002781, FBGN0011225, FBGN0011207, FBGN0003165, FBGN0020224, FBGN0020386, FBGN0003719, FBGN0003334, FBGN0004956, FBGN0020306, FBGN0000463, FBGN0250789, FBGN0003079, FBGN0002652, FBGN0004167, FBGN0003731, FBGN0250786, FBGN0013263, FBGN0000250, FBGN0000533, FBGN0041781, FBGN0015790, FBGN0243512, FBGN0000413, FBGN0003721, FBGN0028377, FBGN0031977, FBGN0004795, FBGN00300…	258	299	3506	1.72705	0.718759	0.0190368	1.31239
GOTERM_BP_FAT	GO:0003006~reproductive developmental process	36	8.71671	0.000792569	FBGN0003742, FBGN0001139, FBGN0033846, FBGN0011225, FBGN0011207, FBGN0003165, FBGN0020224, FBGN0020386, FBGN0003719, FBGN0003334, FBGN0011204, FBGN0001077, FBGN0004956, FBGN0011202, FBGN0021796, FBGN0000463, FBGN0002525, FBGN0250789, FBGN0003079, FBGN0002652, FBGN0004167, FBGN0003731, FBGN0000250, FBGN0000533, FBGN0243512, FBGN0015790, FBGN0000413, FBGN0003721, FBGN0013984, FBGN0030018, FBGN00410…	258	278	3506	1.75975	0.720778	0.0188609	1.31979
SP_PIR_KEYWORDS	metal-binding	50	12.1065	0.00110375	FBGN0002521, FBGN0002283, FBGN0020224, FBGN0038296, FBGN0003719, FBGN0011837, FBGN0003334, FBGN0032169, FBGN0260003, FBGN0033459, FBGN0036398, FBGN0031091, FBGN0013799, FBGN0034410, FBGN0035849, FBGN0261238, FBGN0029885, FBGN0010531, FBGN0002466, FBGN0002566, FBGN0032078, FBGN0010768, FBGN0250903, FBGN0004859, FBGN0052581, FBGN0000524, FBGN0025381, FBGN0086655, FBGN0002962, FBGN0001325, FBGN00306…	394	450	5589	1.57614	0.190172	0.0208724	1.36437
GOTERM_BP_FAT	GO:0048546~digestive tract morphogenesis	9	2.17918	0.000826492	FBGN0002525, FBGN0000411, FBGN0000659, FBGN0003731, FBGN0003254, FBGN0003041, FBGN0003209, FBGN0004956, FBGN0001325	258	29	3506	4.21732	0.735622	0.0193742	1.37592
GOTERM_BP_FAT	GO:0055123~digestive system development	9	2.17918	0.000826492	FBGN0002525, FBGN0000411, FBGN0000659, FBGN0003731, FBGN0003254, FBGN0003041, FBGN0003209, FBGN0004956, FBGN0001325	258	29	3506	4.21732	0.735622	0.0193742	1.37592
GOTERM_BP_FAT	GO:0048592~eye morphogenesis	20	4.84262	0.000860582	FBGN0015790, FBGN0243512, FBGN0259212, FBGN0000413, FBGN0001085, FBGN0011207, FBGN0086898, FBGN0011817, FBGN0013725, FBGN0003326, FBGN0001235, FBGN0043884, FBGN0000463, FBGN0004859, FBGN0002525, FBGN0003731, FBGN0043364, FBGN0038197, FBGN0003256, FBGN0041781	258	119	3506	2.28389	0.749744	0.0198762	1.43228
GOTERM_BP_FAT	GO:0001700~embryonic development via the syncytial blastoderm	19	4.60048	0.000873756	FBGN0243512, FBGN0015790, FBGN0259212, FBGN0039532, FBGN0003866, FBGN0015286, FBGN0011225, FBGN0003165, FBGN0004956, FBGN0023130, FBGN0013984, FBGN0030018, FBGN0016059, FBGN0003731, FBGN0003254, FBGN0037207, FBGN0043364, FBGN0003209, FBGN0022238	258	110	3506	2.34722	0.754998	0.0198922	1.45406
GOTERM_BP_FAT	GO:0007476~imaginal disc-derived wing morphogenesis	19	4.60048	0.000873756	FBGN0003866, FBGN0001085, FBGN0020224, FBGN0086898, FBGN0003719, FBGN0011817, FBGN0003326, FBGN0024250, FBGN0260003, FBGN0001235, FBGN0000463, FBGN0000489, FBGN0003079, FBGN0085432, FBGN0003731, FBGN0250786, FBGN0013263, FBGN0003256, FBGN0086655	258	110	3506	2.34722	0.754998	0.0198922	1.45406
GOTERM_BP_FAT	GO:0007431~salivary gland development	15	3.63196	0.000874862	FBGN0028360, FBGN0039532, FBGN0003866, FBGN0001085, FBGN0024250, FBGN0001235, FBGN0004795, FBGN0002543, FBGN0085432, FBGN0000659, FBGN0003731, FBGN0003254, FBGN0043364, FBGN0003209, FBGN0026379	258	75	3506	2.71783	0.755434	0.0196394	1.45589
GOTERM_BP_FAT	GO:0035272~exocrine system development	15	3.63196	0.000874862	FBGN0028360, FBGN0039532, FBGN0003866, FBGN0001085, FBGN0024250, FBGN0001235, FBGN0004795, FBGN0002543, FBGN0085432, FBGN0000659, FBGN0003731, FBGN0003254, FBGN0043364, FBGN0003209, FBGN0026379	258	75	3506	2.71783	0.755434	0.0196394	1.45589
GOTERM_BP_FAT	GO:0006357~regulation of transcription from RNA polymerase II promoter	22	5.32688	0.000888912	FBGN0003415, FBGN0259211, FBGN0001139, FBGN0003866, FBGN0033846, FBGN0000411, FBGN0001077, FBGN0004837, FBGN0024250, FBGN0004795, FBGN0001235, FBGN0004859, FBGN0040339, FBGN0029800, FBGN0000659, FBGN0013263, FBGN0036581, FBGN0013799, FBGN0000166, FBGN0010280, FBGN0022238, FBGN0001325	258	138	3506	2.16639	0.760905	0.0196774	1.4791
GOTERM_BP_FAT	GO:0048858~cell projection morphogenesis	25	6.05327	0.000896541	FBGN0014007, FBGN0001139, FBGN0023083, FBGN0003165, FBGN0003334, FBGN0011259, FBGN0250789, FBGN0016059, FBGN0250788, FBGN0010280, FBGN0041781, FBGN0003721, FBGN0000606, FBGN0001085, FBGN0022764, FBGN0013984, FBGN0004795, FBGN0010768, FBGN0002543, FBGN0004859, FBGN0004362, FBGN0002962, FBGN0086655, FBGN0001404, FBGN0001325	258	167	3506	2.0343	0.763825	0.0195755	1.49171
GOTERM_BP_FAT	GO:0051240~positive regulation of multicellular organismal process	7	1.69492	0.000908663	FBGN0010379, FBGN0013984, FBGN0021796, FBGN0250789, FBGN0003079, FBGN0250788, FBGN0003256	258	17	3506	5.59553	0.768391	0.0195722	1.51173
GOTERM_CC_FAT	GO:0005794~Golgi apparatus	19	4.60048	0.00117693	FBGN0015790, FBGN0243512, FBGN0260860, FBGN0031491, FBGN0260861, FBGN0036144, FBGN0026634, FBGN0039132, FBGN0034025, FBGN0031988, FBGN0024994, FBGN0035375, FBGN0066114, FBGN0035558, FBGN0034081, FBGN0250789, FBGN0027535, FBGN0086674, FBGN0023527	159	123	2333	2.26655	0.269791	0.145477	1.53378
SP_PIR_KEYWORDS	nucleus	62	15.0121	0.00124551	FBGN0001139, FBGN0033846, FBGN0002521, FBGN0011837, FBGN0003334, FBGN0001077, FBGN0032169, FBGN0001235, FBGN0002525, FBGN0003430, FBGN0033459, FBGN0085432, FBGN0000659, FBGN0036581, FBGN0013799, FBGN0010280, FBGN0034410, FBGN0038043, FBGN0035849, FBGN0026324, FBGN0031977, FBGN0011764, FBGN0004795, FBGN0010768, FBGN0004859, FBGN0004362, FBGN0001325, FBGN0086655, FBGN0001169, FBGN0030486, FBGN00034…	394	595	5589	1.47813	0.211829	0.0214076	1.53835
GOTERM_BP_FAT	GO:0045941~positive regulation of transcription	16	3.87409	0.000934363	FBGN0026160, FBGN0000413, FBGN0000411, FBGN0002521, FBGN0259234, FBGN0004837, FBGN0004795, FBGN0004859, FBGN0013263, FBGN0013799, FBGN0000166, FBGN0010280, FBGN0043364, FBGN0030093, FBGN0022238, FBGN0040071	258	84	3506	2.58841	0.777781	0.0198548	1.55418
GOTERM_BP_FAT	GO:0009953~dorsal/ventral pattern formation	16	3.87409	0.000934363	FBGN0003415, FBGN0013718, FBGN0003866, FBGN0037021, FBGN0020224, FBGN0003719, FBGN0004837, FBGN0000463, FBGN0004054, FBGN0003079, FBGN0003731, FBGN0000533, FBGN0043364, FBGN0000250, FBGN0001169, FBGN0040071	258	84	3506	2.58841	0.777781	0.0198548	1.55418
GOTERM_BP_FAT	GO:0007472~wing disc morphogenesis	19	4.60048	0.000975226	FBGN0003866, FBGN0001085, FBGN0020224, FBGN0086898, FBGN0003719, FBGN0011817, FBGN0003326, FBGN0024250, FBGN0260003, FBGN0001235, FBGN0000463, FBGN0000489, FBGN0003079, FBGN0085432, FBGN0003731, FBGN0250786, FBGN0013263, FBGN0003256, FBGN0086655	258	111	3506	2.32607	0.791935	0.0204447	1.62162
GOTERM_BP_FAT	GO:0001654~eye development	23	5.56901	0.00101909	FBGN0015790, FBGN0243512, FBGN0259212, FBGN0000413, FBGN0003866, FBGN0001085, FBGN0011207, FBGN0086898, FBGN0003302, FBGN0011817, FBGN0013725, FBGN0003326, FBGN0001235, FBGN0043884, FBGN0000463, FBGN0004859, FBGN0002525, FBGN0003731, FBGN0043364, FBGN0038197, FBGN0003256, FBGN0001325, FBGN0041781	258	149	3506	2.09765	0.806127	0.0210805	1.69398
INTERPRO	IPR018159:Spectrin/alpha-actinin	5	1.21065	0.00116006	FBGN0260003, FBGN0250789, FBGN0000667, FBGN0004167, FBGN0250788	339	8	4994	9.20723	0.494065	0.203172	1.69465
GOTERM_BP_FAT	GO:0010628~positive regulation of gene expression	16	3.87409	0.00106137	FBGN0026160, FBGN0000413, FBGN0000411, FBGN0002521, FBGN0259234, FBGN0004837, FBGN0004795, FBGN0004859, FBGN0013263, FBGN0013799, FBGN0000166, FBGN0010280, FBGN0043364, FBGN0030093, FBGN0022238, FBGN0040071	258	85	3506	2.55796	0.818891	0.0216677	1.76368
GOTERM_BP_FAT	GO:0007276~gamete generation	44	10.6538	0.00109382	FBGN0001099, FBGN0003742, FBGN0033846, FBGN0002781, FBGN0011225, FBGN0011207, FBGN0003165, FBGN0020224, FBGN0020386, FBGN0003719, FBGN0003334, FBGN0004956, FBGN0011204, FBGN0001077, FBGN0011202, FBGN0020306, FBGN0000463, FBGN0250789, FBGN0003079, FBGN0002652, FBGN0004167, FBGN0003731, FBGN0250786, FBGN0013263, FBGN0000250, FBGN0000533, FBGN0041781, FBGN0243512, FBGN0015790, FBGN0000413, FBGN00037…	258	370	3506	1.61601	0.828114	0.0220436	1.81713
SP_PIR_KEYWORDS	disulfide bond	15	3.63196	0.00152695	FBGN0014007, FBGN0001085, FBGN0034025, FBGN0032078, FBGN0003719, FBGN0011204, FBGN0035375, FBGN0003326, FBGN0011259, FBGN0013984, FBGN0019948, FBGN0000463, FBGN0027343, FBGN0000533, FBGN0030766	394	82	5589	2.59487	0.253135	0.0240291	1.88294
GOTERM_BP_FAT	GO:0006350~transcription	38	9.20097	0.00114118	FBGN0003415, FBGN0001139, FBGN0003866, FBGN0033846, FBGN0002781, FBGN0042092, FBGN0002521, FBGN0025639, FBGN0260401, FBGN0003334, FBGN0001077, FBGN0020306, FBGN0003430, FBGN0033459, FBGN0085432, FBGN0000659, FBGN0013263, FBGN0036581, FBGN0013799, FBGN0010280, FBGN0022238, FBGN0034410, FBGN0035849, FBGN0259211, FBGN0000413, FBGN0000606, FBGN0004394, FBGN0026324, FBGN0004837, FBGN0004795, FBGN00107…	258	305	3506	1.69307	0.840739	0.0227035	1.89511
SP_PIR_KEYWORDS	wnt signaling pathway	8	1.93705	0.00164154	FBGN0000259, FBGN0001139, FBGN0034081, FBGN0003866, FBGN0085432, FBGN0001085, FBGN0027343, FBGN0027535	394	26	5589	4.3647	0.269329	0.0238489	2.02292
GOTERM_BP_FAT	GO:0010557~positive regulation of macromolecule biosynthetic process	17	4.11622	0.00122763	FBGN0026160, FBGN0000413, FBGN0000411, FBGN0002521, FBGN0003165, FBGN0259234, FBGN0004837, FBGN0004795, FBGN0004859, FBGN0013263, FBGN0013799, FBGN0000166, FBGN0010280, FBGN0043364, FBGN0030093, FBGN0022238, FBGN0040071	258	95	3506	2.43174	0.861444	0.0241057	2.03729
GOTERM_BP_FAT	GO:0035295~tube development	13	3.1477	0.00126244	FBGN0259211, FBGN0038755, FBGN0003041, FBGN0004921, FBGN0002543, FBGN0002525, FBGN0003079, FBGN0000659, FBGN0003731, FBGN0003254, FBGN0010452, FBGN0003209, FBGN0001325	258	61	3506	2.89605	0.868998	0.0244825	2.09447
SP_PIR_KEYWORDS	glycosyltransferase	14	3.38983	0.00170594	FBGN0031491, FBGN0036842, FBGN0035639, FBGN0036144, FBGN0034025, FBGN0032078, FBGN0031988, FBGN0035375, FBGN0035558, FBGN0000109, FBGN0034081, FBGN0027535, FBGN0001404, FBGN0031738	394	74	5589	2.6837	0.278276	0.0230245	2.1015
GOTERM_MF_FAT	GO:0003704~specific RNA polymerase II transcription factor activity	10	2.42131	0.00159262	FBGN0259211, FBGN0004859, FBGN0000413, FBGN0003866, FBGN0004394, FBGN0013263, FBGN0000166, FBGN0022238, FBGN0003334, FBGN0001325	267	40	3731	3.49345	0.490445	0.0918236	2.21632
GOTERM_BP_FAT	GO:0035114~imaginal disc-derived appendage morphogenesis	19	4.60048	0.00134225	FBGN0003866, FBGN0001085, FBGN0020224, FBGN0086898, FBGN0003719, FBGN0011817, FBGN0003326, FBGN0024250, FBGN0260003, FBGN0001235, FBGN0000463, FBGN0000489, FBGN0003079, FBGN0085432, FBGN0003731, FBGN0250786, FBGN0013263, FBGN0003256, FBGN0086655	258	114	3506	2.26486	0.884805	0.0257016	2.22549
GOTERM_BP_FAT	GO:0048732~gland development	16	3.87409	0.00135951	FBGN0028360, FBGN0039532, FBGN0003866, FBGN0001085, FBGN0024250, FBGN0001235, FBGN0004795, FBGN0002543, FBGN0003079, FBGN0085432, FBGN0000659, FBGN0003731, FBGN0003254, FBGN0043364, FBGN0003209, FBGN0026379	258	87	3506	2.49915	0.887964	0.0257221	2.2538
GOTERM_BP_FAT	GO:0032990~cell part morphogenesis	25	6.05327	0.00137026	FBGN0014007, FBGN0001139, FBGN0023083, FBGN0003165, FBGN0003334, FBGN0011259, FBGN0250789, FBGN0016059, FBGN0250788, FBGN0010280, FBGN0041781, FBGN0003721, FBGN0000606, FBGN0001085, FBGN0022764, FBGN0013984, FBGN0004795, FBGN0010768, FBGN0002543, FBGN0004859, FBGN0004362, FBGN0002962, FBGN0086655, FBGN0001404, FBGN0001325	258	172	3506	1.97517	0.889889	0.0256221	2.27144
GOTERM_BP_FAT	GO:0016568~chromatin modification	17	4.11622	0.00137795	FBGN0026160, FBGN0002781, FBGN0002521, FBGN0025639, FBGN0086899, FBGN0003334, FBGN0020306, FBGN0250786, FBGN0013263, FBGN0005624, FBGN0033636, FBGN0022238, FBGN0030093, FBGN0034410, FBGN0030486, FBGN0086655, FBGN0040071	258	96	3506	2.40641	0.891245	0.0254684	2.28405
UP_SEQ_FEATURE	topological domain:Cytoplasmic	21	5.08475	0.00168147	FBGN0014007, FBGN0036144, FBGN0001085, FBGN0034025, FBGN0032078, FBGN0011204, FBGN0035375, FBGN0037963, FBGN0040890, FBGN0040623, FBGN0011259, FBGN0013984, FBGN0066114, FBGN0000463, FBGN0034081, FBGN0003731, FBGN0027343, FBGN0027535, FBGN0035965, FBGN0030766, FBGN0086674	142	127	1774	2.06576	0.582478	0.252589	2.4067
GOTERM_BP_FAT	GO:0007380~specification of segmental identity, head	4	0.968523	0.00147375	FBGN0001235, FBGN0003430, FBGN0003866, FBGN0086655	258	4	3506	13.5891	0.906801	0.0269074	2.441
KEGG_PATHWAY	dme04330:Notch signaling pathway	6	1.45278	0.00257824	FBGN0004837, FBGN0002973, FBGN0000463, FBGN0001139, FBGN0000524, FBGN0001169	73	18	1255	5.73059	0.121095	0.121095	2.45576
GOTERM_BP_FAT	GO:0050804~regulation of synaptic transmission	5	1.21065	0.0015599	FBGN0260003, FBGN0250789, FBGN0003165, FBGN0250788, FBGN0003256	258	8	3506	8.49322	0.918881	0.0281401	2.58194
GOTERM_BP_FAT	GO:0051969~regulation of transmission of nerve impulse	5	1.21065	0.0015599	FBGN0260003, FBGN0250789, FBGN0003165, FBGN0250788, FBGN0003256	258	8	3506	8.49322	0.918881	0.0281401	2.58194
GOTERM_BP_FAT	GO:0031644~regulation of neurological system process	5	1.21065	0.0015599	FBGN0260003, FBGN0250789, FBGN0003165, FBGN0250788, FBGN0003256	258	8	3506	8.49322	0.918881	0.0281401	2.58194
GOTERM_BP_FAT	GO:0042067~establishment of ommatidial polarity	8	1.93705	0.00159873	FBGN0243512, FBGN0003326, FBGN0000463, FBGN0259212, FBGN0001085, FBGN0003731, FBGN0086898, FBGN0011817	258	25	3506	4.34853	0.923801	0.0285116	2.6454
UP_SEQ_FEATURE	repeat:Spectrin 2	4	0.968523	0.00185414	FBGN0260003, FBGN0250789, FBGN0000667, FBGN0250788	142	4	1774	12.493	0.618328	0.214	2.65077
UP_SEQ_FEATURE	repeat:Spectrin 4	4	0.968523	0.00185414	FBGN0260003, FBGN0250789, FBGN0000667, FBGN0250788	142	4	1774	12.493	0.618328	0.214	2.65077
UP_SEQ_FEATURE	repeat:Spectrin 1	4	0.968523	0.00185414	FBGN0260003, FBGN0250789, FBGN0000667, FBGN0250788	142	4	1774	12.493	0.618328	0.214	2.65077
UP_SEQ_FEATURE	repeat:Spectrin 3	4	0.968523	0.00185414	FBGN0260003, FBGN0250789, FBGN0000667, FBGN0250788	142	4	1774	12.493	0.618328	0.214	2.65077
GOTERM_BP_FAT	GO:0032504~multicellular organism reproduction	44	10.6538	0.0016964	FBGN0001099, FBGN0003742, FBGN0033846, FBGN0002781, FBGN0011225, FBGN0011207, FBGN0003165, FBGN0020224, FBGN0020386, FBGN0003719, FBGN0003334, FBGN0004956, FBGN0011204, FBGN0001077, FBGN0011202, FBGN0020306, FBGN0000463, FBGN0250789, FBGN0003079, FBGN0002652, FBGN0004167, FBGN0003731, FBGN0250786, FBGN0013263, FBGN0000250, FBGN0000533, FBGN0041781, FBGN0243512, FBGN0015790, FBGN0000413, FBGN00037…	258	378	3506	1.58181	0.934899	0.0298975	2.80486
GOTERM_BP_FAT	GO:0048609~reproductive process in a multicellular organism	44	10.6538	0.0016964	FBGN0001099, FBGN0003742, FBGN0033846, FBGN0002781, FBGN0011225, FBGN0011207, FBGN0003165, FBGN0020224, FBGN0020386, FBGN0003719, FBGN0003334, FBGN0004956, FBGN0011204, FBGN0001077, FBGN0011202, FBGN0020306, FBGN0000463, FBGN0250789, FBGN0003079, FBGN0002652, FBGN0004167, FBGN0003731, FBGN0250786, FBGN0013263, FBGN0000250, FBGN0000533, FBGN0041781, FBGN0243512, FBGN0015790, FBGN0000413, FBGN00037…	258	378	3506	1.58181	0.934899	0.0298975	2.80486
GOTERM_BP_FAT	GO:0010604~positive regulation of macromolecule metabolic process	18	4.35835	0.00169721	FBGN0026160, FBGN0000413, FBGN0000411, FBGN0029840, FBGN0002521, FBGN0003165, FBGN0259234, FBGN0004837, FBGN0004795, FBGN0004859, FBGN0013263, FBGN0013799, FBGN0000166, FBGN0010280, FBGN0043364, FBGN0030093, FBGN0022238, FBGN0040071	258	107	3506	2.28602	0.934985	0.0295879	2.8062
GOTERM_BP_FAT	GO:0045935~positive regulation of nucleobase, nucleoside, nucleotide and nucleic acid metabolic process	16	3.87409	0.0017251	FBGN0026160, FBGN0000413, FBGN0000411, FBGN0002521, FBGN0259234, FBGN0004837, FBGN0004795, FBGN0004859, FBGN0013263, FBGN0013799, FBGN0000166, FBGN0010280, FBGN0043364, FBGN0030093, FBGN0022238, FBGN0040071	258	89	3506	2.44299	0.937843	0.0297452	2.85168
GOTERM_BP_FAT	GO:0051173~positive regulation of nitrogen compound metabolic process	16	3.87409	0.0017251	FBGN0026160, FBGN0000413, FBGN0000411, FBGN0002521, FBGN0259234, FBGN0004837, FBGN0004795, FBGN0004859, FBGN0013263, FBGN0013799, FBGN0000166, FBGN0010280, FBGN0043364, FBGN0030093, FBGN0022238, FBGN0040071	258	89	3506	2.44299	0.937843	0.0297452	2.85168
GOTERM_BP_FAT	GO:0035239~tube morphogenesis	12	2.90557	0.00174092	FBGN0259211, FBGN0002543, FBGN0002525, FBGN0003079, FBGN0000659, FBGN0003731, FBGN0003254, FBGN0038755, FBGN0003041, FBGN0010452, FBGN0003209, FBGN0001325	258	55	3506	2.9649	0.939408	0.0296962	2.87748
UP_SEQ_FEATURE	splice variant	44	10.6538	0.0020234	FBGN0003742, FBGN0000259, FBGN0014007, FBGN0001139, FBGN0003866, FBGN0033846, FBGN0002781, FBGN0011225, FBGN0003165, FBGN0025639, FBGN0027866, FBGN0020386, FBGN0011837, FBGN0260401, FBGN0020306, FBGN0002973, FBGN0260003, FBGN0001235, FBGN0001215, FBGN0003079, FBGN0085432, FBGN0003731, FBGN0013263, FBGN0010280, FBGN0000250, FBGN0035965, FBGN0003256, FBGN0010379, FBGN0259211, FBGN0003721, FBGN00361…	142	362	1774	1.51848	0.650486	0.189612	2.88946
SMART	SM00150:SPEC	5	1.21065	0.00253771	FBGN0260003, FBGN0250789, FBGN0000667, FBGN0004167, FBGN0250788	192	8	2284	7.4349	0.297557	0.161881	2.9499
GOTERM_BP_FAT	GO:0009891~positive regulation of biosynthetic process	18	4.35835	0.00188394	FBGN0026160, FBGN0000413, FBGN0000411, FBGN0002521, FBGN0003165, FBGN0259234, FBGN0004837, FBGN0004795, FBGN0004859, FBGN0013263, FBGN0013799, FBGN0000166, FBGN0010280, FBGN0000250, FBGN0043364, FBGN0030093, FBGN0022238, FBGN0040071	258	108	3506	2.26486	0.951883	0.0317625	3.11037
GOTERM_BP_FAT	GO:0031328~positive regulation of cellular biosynthetic process	18	4.35835	0.00188394	FBGN0026160, FBGN0000413, FBGN0000411, FBGN0002521, FBGN0003165, FBGN0259234, FBGN0004837, FBGN0004795, FBGN0004859, FBGN0013263, FBGN0013799, FBGN0000166, FBGN0010280, FBGN0000250, FBGN0043364, FBGN0030093, FBGN0022238, FBGN0040071	258	108	3506	2.26486	0.951883	0.0317625	3.11037
GOTERM_BP_FAT	GO:0019953~sexual reproduction	44	10.6538	0.00188644	FBGN0001099, FBGN0003742, FBGN0033846, FBGN0002781, FBGN0011225, FBGN0011207, FBGN0003165, FBGN0020224, FBGN0020386, FBGN0003719, FBGN0003334, FBGN0004956, FBGN0011204, FBGN0001077, FBGN0011202, FBGN0020306, FBGN0000463, FBGN0250789, FBGN0003079, FBGN0002652, FBGN0004167, FBGN0003731, FBGN0250786, FBGN0013263, FBGN0000250, FBGN0000533, FBGN0041781, FBGN0243512, FBGN0015790, FBGN0000413, FBGN00037…	258	380	3506	1.57348	0.952076	0.0314745	3.11443
GOTERM_BP_FAT	GO:0048610~reproductive cellular process	35	8.47458	0.00205104	FBGN0033846, FBGN0002781, FBGN0011225, FBGN0011207, FBGN0003165, FBGN0020224, FBGN0003719, FBGN0003334, FBGN0011204, FBGN0001077, FBGN0004956, FBGN0011202, FBGN0000463, FBGN0250789, FBGN0003079, FBGN0002652, FBGN0004167, FBGN0003731, FBGN0250786, FBGN0000250, FBGN0000533, FBGN0041781, FBGN0243512, FBGN0015790, FBGN0000413, FBGN0003721, FBGN0031977, FBGN0013984, FBGN0030018, FBGN0041092, FBGN00048…	258	282	3506	1.6866	0.963246	0.0338263	3.38181
GOTERM_BP_FAT	GO:0007442~hindgut morphogenesis	8	1.93705	0.00205324	FBGN0000411, FBGN0000659, FBGN0003731, FBGN0003254, FBGN0003041, FBGN0003209, FBGN0004956, FBGN0001325	258	26	3506	4.18128	0.963376	0.0335188	3.38539
GOTERM_BP_FAT	GO:0007365~periodic partitioning	9	2.17918	0.00206729	FBGN0024194, FBGN0004859, FBGN0000606, FBGN0003430, FBGN0085432, FBGN0003731, FBGN0000166, FBGN0027535, FBGN0001077	258	33	3506	3.70613	0.964197	0.033406	3.40817
SP_PIR_KEYWORDS	actin binding	4	0.968523	0.00310067	FBGN0250789, FBGN0000667, FBGN0011225, FBGN0250788	394	5	5589	11.3482	0.447415	0.0387715	3.78938
SP_PIR_KEYWORDS	growth regulation	4	0.968523	0.00310067	FBGN0010379, FBGN0013984, FBGN0020386, FBGN0038197	394	5	5589	11.3482	0.447415	0.0387715	3.78938
GOTERM_BP_FAT	GO:0016476~regulation of embryonic cell shape	6	1.45278	0.00235055	FBGN0030018, FBGN0259212, FBGN0039532, FBGN0003209, FBGN0058005, FBGN0011202	258	14	3506	5.82392	0.977325	0.0375252	3.86656
GOTERM_BP_FAT	GO:0048749~compound eye development	21	5.08475	0.00258446	FBGN0015790, FBGN0243512, FBGN0259212, FBGN0000413, FBGN0003866, FBGN0001085, FBGN0011207, FBGN0086898, FBGN0003302, FBGN0011817, FBGN0013725, FBGN0003326, FBGN0001235, FBGN0043884, FBGN0000463, FBGN0002525, FBGN0003731, FBGN0038197, FBGN0003256, FBGN0001325, FBGN0041781	258	140	3506	2.03837	0.984451	0.0407829	4.24355
GOTERM_BP_FAT	GO:0022610~biological adhesion	14	3.38983	0.00268195	FBGN0014007, FBGN0001085, FBGN0086899, FBGN0003041, FBGN0031969, FBGN0037963, FBGN0027587, FBGN0004921, FBGN0000463, FBGN0250789, FBGN0003731, FBGN0010452, FBGN0001404, FBGN0026379	258	75	3506	2.53664	0.986714	0.0418805	4.40025
GOTERM_BP_FAT	GO:0007155~cell adhesion	14	3.38983	0.00268195	FBGN0014007, FBGN0001085, FBGN0086899, FBGN0003041, FBGN0031969, FBGN0037963, FBGN0027587, FBGN0004921, FBGN0000463, FBGN0250789, FBGN0003731, FBGN0010452, FBGN0001404, FBGN0026379	258	75	3506	2.53664	0.986714	0.0418805	4.40025
GOTERM_BP_FAT	GO:0007369~gastrulation	10	2.42131	0.0027615	FBGN0000606, FBGN0003430, FBGN0003079, FBGN0085432, FBGN0000659, FBGN0003731, FBGN0003719, FBGN0003041, FBGN0003256, FBGN0058005	258	42	3506	3.23551	0.988315	0.0426839	4.52795
GOTERM_BP_FAT	GO:0001745~compound eye morphogenesis	18	4.35835	0.00281289	FBGN0243512, FBGN0015790, FBGN0259212, FBGN0000413, FBGN0001085, FBGN0011207, FBGN0086898, FBGN0011817, FBGN0013725, FBGN0003326, FBGN0001235, FBGN0043884, FBGN0000463, FBGN0002525, FBGN0003731, FBGN0038197, FBGN0003256, FBGN0041781	258	112	3506	2.18397	0.989244	0.043049	4.61035
INTERPRO	IPR017441:Protein kinase, ATP binding site	17	4.11622	0.00326525	FBGN0010379, FBGN0002466, FBGN0028360, FBGN0023083, FBGN0020386, FBGN0261387, FBGN0086899, FBGN0011817, FBGN0260798, FBGN0013984, FBGN0030018, FBGN0000489, FBGN0003079, FBGN0003731, FBGN0003256, FBGN0037093, FBGN0039908	339	112	4994	2.23604	0.85337	0.381192	4.70181
GOTERM_BP_FAT	GO:0007167~enzyme linked receptor protein signaling pathway	15	3.63196	0.00305062	FBGN0010379, FBGN0038755, FBGN0020224, FBGN0020386, FBGN0003719, FBGN0024250, FBGN0013984, FBGN0043884, FBGN0034081, FBGN0003079, FBGN0003731, FBGN0027535, FBGN0003256, FBGN0038197, FBGN0026379	258	85	3506	2.39808	0.992671	0.0461689	4.99069
GOTERM_BP_FAT	GO:0007439~ectodermal gut development	8	1.93705	0.00325612	FBGN0000411, FBGN0000659, FBGN0003731, FBGN0003254, FBGN0003041, FBGN0003209, FBGN0004956, FBGN0001325	258	28	3506	3.88261	0.99474	0.0487492	5.31831
GOTERM_BP_FAT	GO:0048547~gut morphogenesis	8	1.93705	0.00325612	FBGN0000411, FBGN0000659, FBGN0003731, FBGN0003254, FBGN0003041, FBGN0003209, FBGN0004956, FBGN0001325	258	28	3506	3.88261	0.99474	0.0487492	5.31831
GOTERM_BP_FAT	GO:0048567~ectodermal gut morphogenesis	8	1.93705	0.00325612	FBGN0000411, FBGN0000659, FBGN0003731, FBGN0003254, FBGN0003041, FBGN0003209, FBGN0004956, FBGN0001325	258	28	3506	3.88261	0.99474	0.0487492	5.31831
GOTERM_BP_FAT	GO:0048190~wing disc dorsal/ventral pattern formation	8	1.93705	0.00325612	FBGN0004837, FBGN0003415, FBGN0000463, FBGN0013718, FBGN0037021, FBGN0043364, FBGN0001169, FBGN0040071	258	28	3506	3.88261	0.99474	0.0487492	5.31831
GOTERM_BP_FAT	GO:0000122~negative regulation of transcription from RNA polymerase II promoter	10	2.42131	0.00327379	FBGN0024250, FBGN0004795, FBGN0001139, FBGN0004859, FBGN0033846, FBGN0003866, FBGN0000411, FBGN0029800, FBGN0000659, FBGN0001325	258	43	3506	3.16027	0.994888	0.0485567	5.34644
GOTERM_BP_FAT	GO:0007474~imaginal disc-derived wing vein specification	6	1.45278	0.00331755	FBGN0260003, FBGN0000463, FBGN0003731, FBGN0003256, FBGN0011817, FBGN0086655	258	15	3506	5.43566	0.995237	0.0487422	5.41604
SP_PIR_KEYWORDS	membrane	46	11.138	0.0047684	FBGN0024194, FBGN0036173, FBGN0014007, FBGN0033391, FBGN0031183, FBGN0015286, FBGN0026634, FBGN0032120, FBGN0066101, FBGN0036199, FBGN0024150, FBGN0031988, FBGN0028741, FBGN0011204, FBGN0040890, FBGN0037963, FBGN0011259, FBGN0260003, FBGN0004921, FBGN0035558, FBGN0000463, FBGN0003731, FBGN0027535, FBGN0035965, FBGN0030766, FBGN0010379, FBGN0039532, FBGN0036144, FBGN0001085, FBGN0034025, FBGN00320…	394	435	5589	1.50005	0.598659	0.0554616	5.77249
SP_PIR_KEYWORDS	Signal-anchor	8	1.93705	0.00483538	FBGN0066114, FBGN0034081, FBGN0036144, FBGN0034025, FBGN0027535, FBGN0032078, FBGN0086674, FBGN0035375	394	31	5589	3.66072	0.603785	0.0530024	5.85135
GOTERM_BP_FAT	GO:0001736~establishment of planar polarity	9	2.17918	0.00371758	FBGN0243512, FBGN0003326, FBGN0000463, FBGN0259212, FBGN0001085, FBGN0003731, FBGN0043364, FBGN0086898, FBGN0011817	258	36	3506	3.39729	0.997503	0.0539769	6.05016
GOTERM_BP_FAT	GO:0007164~establishment of tissue polarity	9	2.17918	0.00371758	FBGN0243512, FBGN0003326, FBGN0000463, FBGN0259212, FBGN0001085, FBGN0003731, FBGN0043364, FBGN0086898, FBGN0011817	258	36	3506	3.39729	0.997503	0.0539769	6.05016
INTERPRO	IPR017970:Homeobox, conserved site	6	1.45278	0.0043279	FBGN0001235, FBGN0000606, FBGN0004054, FBGN0004394, FBGN0000166, FBGN0001077	339	17	4994	5.19938	0.921605	0.399023	6.18697
GOTERM_BP_FAT	GO:0007391~dorsal closure	12	2.90557	0.0041048	FBGN0015790, FBGN0243512, FBGN0013984, FBGN0030018, FBGN0259212, FBGN0039532, FBGN0015286, FBGN0011225, FBGN0003731, FBGN0003254, FBGN0043364, FBGN0003209	258	61	3506	2.67327	0.998664	0.058911	6.66014
GOTERM_BP_FAT	GO:0035290~trunk segmentation	5	1.21065	0.00415987	FBGN0003042, FBGN0000606, FBGN0003866, FBGN0001077, FBGN0001325	258	10	3506	6.79457	0.998778	0.0591527	6.74658
GOTERM_CC_FAT	GO:0044459~plasma membrane part	20	4.84262	0.00556662	FBGN0259212, FBGN0015286, FBGN0026634, FBGN0001085, FBGN0058005, FBGN0031969, FBGN0037963, FBGN0011202, FBGN0013984, FBGN0260003, FBGN0004921, FBGN0000463, FBGN0000667, FBGN0003731, FBGN0027660, FBGN0004167, FBGN0250788, FBGN0003206, FBGN0003256, FBGN0001404	159	152	2333	1.93065	0.774727	0.391534	7.06482
SP_PIR_KEYWORDS	activator	14	3.38983	0.0059549	FBGN0003415, FBGN0000413, FBGN0033846, FBGN0003866, FBGN0004394, FBGN0260401, FBGN0004837, FBGN0004795, FBGN0040339, FBGN0085432, FBGN0036581, FBGN0013263, FBGN0022238, FBGN0038197	394	85	5589	2.3364	0.680432	0.0614104	7.1604
GOTERM_BP_FAT	GO:0009968~negative regulation of signal transduction	12	2.90557	0.00467408	FBGN0243512, FBGN0002973, FBGN0024250, FBGN0001139, FBGN0015286, FBGN0085432, FBGN0020224, FBGN0000524, FBGN0038197, FBGN0011817, FBGN0001169, FBGN0026379	258	62	3506	2.63016	0.999468	0.0656573	7.55017
GOTERM_BP_FAT	GO:0010648~negative regulation of cell communication	12	2.90557	0.00467408	FBGN0243512, FBGN0002973, FBGN0024250, FBGN0001139, FBGN0015286, FBGN0085432, FBGN0020224, FBGN0000524, FBGN0038197, FBGN0011817, FBGN0001169, FBGN0026379	258	62	3506	2.63016	0.999468	0.0656573	7.55017
GOTERM_BP_FAT	GO:0007169~transmembrane receptor protein tyrosine kinase signaling pathway	12	2.90557	0.00467408	FBGN0010379, FBGN0013984, FBGN0043884, FBGN0003079, FBGN0003731, FBGN0020224, FBGN0020386, FBGN0038755, FBGN0003719, FBGN0038197, FBGN0003256, FBGN0026379	258	62	3506	2.63016	0.999468	0.0656573	7.55017
GOTERM_BP_FAT	GO:0060541~respiratory system development	15	3.63196	0.0047007	FBGN0010379, FBGN0259211, FBGN0038755, FBGN0011202, FBGN0000463, FBGN0002543, FBGN0004859, FBGN0002525, FBGN0003079, FBGN0085432, FBGN0003731, FBGN0003254, FBGN0010452, FBGN0086655, FBGN0026379	258	89	3506	2.29031	0.99949	0.0654497	7.59159
GOTERM_BP_FAT	GO:0007424~open tracheal system development	15	3.63196	0.0047007	FBGN0010379, FBGN0259211, FBGN0038755, FBGN0011202, FBGN0000463, FBGN0002543, FBGN0004859, FBGN0002525, FBGN0003079, FBGN0085432, FBGN0003731, FBGN0003254, FBGN0010452, FBGN0086655, FBGN0026379	258	89	3506	2.29031	0.99949	0.0654497	7.59159
KEGG_PATHWAY	dme00534:Heparan sulfate biosynthesis	4	0.968523	0.00823661	FBGN0066114, FBGN0034081, FBGN0027535, FBGN0038755	73	8	1255	8.59589	0.338692	0.186792	7.65685
INTERPRO	IPR001356:Homeobox	6	1.45278	0.00566569	FBGN0001235, FBGN0000606, FBGN0004054, FBGN0004394, FBGN0000166, FBGN0001077	339	18	4994	4.91052	0.964393	0.426427	8.026
SP_PIR_KEYWORDS	signal	16	3.87409	0.00681726	FBGN0014007, FBGN0001085, FBGN0003719, FBGN0011204, FBGN0037963, FBGN0040890, FBGN0003326, FBGN0011259, FBGN0013984, FBGN0019948, FBGN0000463, FBGN0034803, FBGN0003731, FBGN0027343, FBGN0000533, FBGN0030766	394	106	5589	2.14117	0.729249	0.066455	8.15733
SP_PIR_KEYWORDS	transmembrane	38	9.20097	0.00689123	FBGN0024194, FBGN0036173, FBGN0014007, FBGN0033391, FBGN0031183, FBGN0032120, FBGN0036199, FBGN0024150, FBGN0031988, FBGN0011204, FBGN0040890, FBGN0037963, FBGN0011259, FBGN0035558, FBGN0000463, FBGN0027660, FBGN0003731, FBGN0027535, FBGN0035965, FBGN0030766, FBGN0036144, FBGN0001085, FBGN0034025, FBGN0032078, FBGN0024994, FBGN0039741, FBGN0035375, FBGN0040623, FBGN0013984, FBGN0066114, FBGN00340…	394	349	5589	1.54453	0.733073	0.0639057	8.24238
UP_SEQ_FEATURE	mutagenesis site	21	5.08475	0.00600062	FBGN0010379, FBGN0003742, FBGN0002781, FBGN0025638, FBGN0003165, FBGN0003334, FBGN0001077, FBGN0013725, FBGN0004837, FBGN0013984, FBGN0002973, FBGN0030018, FBGN0021796, FBGN0003731, FBGN0027535, FBGN0000533, FBGN0000524, FBGN0003206, FBGN0038197, FBGN0034410, FBGN0002962	142	141	1774	1.86065	0.956006	0.405846	8.34385
GOTERM_BP_FAT	GO:0048565~gut development	9	2.17918	0.00528684	FBGN0003866, FBGN0000411, FBGN0000659, FBGN0003731, FBGN0003254, FBGN0003041, FBGN0003209, FBGN0004956, FBGN0001325	258	38	3506	3.21848	0.999802	0.0727005	8.49925
GOTERM_BP_FAT	GO:0051301~cell division	22	5.32688	0.00529796	FBGN0002466, FBGN0013718, FBGN0001085, FBGN0011225, FBGN0011207, FBGN0003165, FBGN0010315, FBGN0003041, FBGN0004956, FBGN0011202, FBGN0004837, FBGN0013984, FBGN0036059, FBGN0002973, FBGN0004921, FBGN0000463, FBGN0259876, FBGN0031090, FBGN0004167, FBGN0013263, FBGN0040080, FBGN0002962	258	159	3506	1.88026	0.999806	0.0722327	8.51639
GOTERM_BP_FAT	GO:0045893~positive regulation of transcription, DNA-dependent	12	2.90557	0.00530436	FBGN0004837, FBGN0026160, FBGN0004859, FBGN0000411, FBGN0002521, FBGN0013263, FBGN0000166, FBGN0013799, FBGN0010280, FBGN0030093, FBGN0022238, FBGN0040071	258	63	3506	2.58841	0.999808	0.0717112	8.52624
GOTERM_BP_FAT	GO:0040008~regulation of growth	13	3.1477	0.0053942	FBGN0010379, FBGN0003165, FBGN0020386, FBGN0010315, FBGN0024250, FBGN0013984, FBGN0032330, FBGN0021796, FBGN0250789, FBGN0003079, FBGN0250788, FBGN0038197, FBGN0026379	258	72	3506	2.4536	0.999834	0.0722786	8.66459
UP_SEQ_FEATURE	topological domain:Lumenal	10	2.42131	0.00624731	FBGN0066114, FBGN0034081, FBGN0036144, FBGN0034025, FBGN0027535, FBGN0032078, FBGN0035965, FBGN0086674, FBGN0035375, FBGN0040623	142	44	1774	2.83931	0.961324	0.371643	8.67259
GOTERM_BP_FAT	GO:0006325~chromatin organization	20	4.84262	0.00586063	FBGN0026160, FBGN0002466, FBGN0003042, FBGN0002781, FBGN0002521, FBGN0025639, FBGN0086899, FBGN0003334, FBGN0020306, FBGN0250786, FBGN0013263, FBGN0005624, FBGN0033636, FBGN0022238, FBGN0004362, FBGN0030093, FBGN0034410, FBGN0040071, FBGN0086655, FBGN0030486	258	140	3506	1.94131	0.999922	0.0776525	9.37965
GOTERM_BP_FAT	GO:0016049~cell growth	8	1.93705	0.0059833	FBGN0013984, FBGN0030018, FBGN0259212, FBGN0039532, FBGN0001085, FBGN0010315, FBGN0003209, FBGN0011204	258	31	3506	3.50688	0.999936	0.0785723	9.56685
GOTERM_BP_FAT	GO:0001752~compound eye photoreceptor fate commitment	8	1.93705	0.0059833	FBGN0003326, FBGN0001235, FBGN0000463, FBGN0000413, FBGN0001085, FBGN0003731, FBGN0003256, FBGN0013725	258	31	3506	3.50688	0.999936	0.0785723	9.56685
GOTERM_BP_FAT	GO:0042706~eye photoreceptor cell fate commitment	8	1.93705	0.0059833	FBGN0003326, FBGN0001235, FBGN0000463, FBGN0000413, FBGN0001085, FBGN0003731, FBGN0003256, FBGN0013725	258	31	3506	3.50688	0.999936	0.0785723	9.56685
GOTERM_BP_FAT	GO:0040014~regulation of multicellular organism growth	6	1.45278	0.00605446	FBGN0010379, FBGN0013984, FBGN0021796, FBGN0003079, FBGN0038197, FBGN0026379	258	17	3506	4.79617	0.999943	0.0788304	9.67526
GOTERM_BP_FAT	GO:0007443~Malpighian tubule morphogenesis	6	1.45278	0.00605446	FBGN0000659, FBGN0003731, FBGN0003254, FBGN0003041, FBGN0003209, FBGN0001325	258	17	3506	4.79617	0.999943	0.0788304	9.67526
GOTERM_BP_FAT	GO:0040003~chitin-based cuticle development	6	1.45278	0.00605446	FBGN0243512, FBGN0259211, FBGN0010379, FBGN0023083, FBGN0002525, FBGN0011225	258	17	3506	4.79617	0.999943	0.0788304	9.67526
GOTERM_BP_FAT	GO:0007298~border follicle cell migration	10	2.42131	0.00611089	FBGN0243512, FBGN0000463, FBGN0041092, FBGN0003079, FBGN0011225, FBGN0003731, FBGN0020224, FBGN0004956, FBGN0001404, FBGN0086655	258	47	3506	2.89131	0.999948	0.0789014	9.76115
GOTERM_BP_FAT	GO:0043434~response to peptide hormone stimulus	5	1.21065	0.0061646	FBGN0010379, FBGN0013984, FBGN0020386, FBGN0038197, FBGN0026379	258	11	3506	6.17689	0.999952	0.0789377	9.84283
GOTERM_BP_FAT	GO:0032869~cellular response to insulin stimulus	5	1.21065	0.0061646	FBGN0010379, FBGN0013984, FBGN0020386, FBGN0038197, FBGN0026379	258	11	3506	6.17689	0.999952	0.0789377	9.84283
GOTERM_BP_FAT	GO:0008286~insulin receptor signaling pathway	5	1.21065	0.0061646	FBGN0010379, FBGN0013984, FBGN0020386, FBGN0038197, FBGN0026379	258	11	3506	6.17689	0.999952	0.0789377	9.84283
GOTERM_BP_FAT	GO:0006029~proteoglycan metabolic process	5	1.21065	0.0061646	FBGN0066114, FBGN0034081, FBGN0036144, FBGN0027535, FBGN0038755	258	11	3506	6.17689	0.999952	0.0789377	9.84283
GOTERM_BP_FAT	GO:0030166~proteoglycan biosynthetic process	5	1.21065	0.0061646	FBGN0066114, FBGN0034081, FBGN0036144, FBGN0027535, FBGN0038755	258	11	3506	6.17689	0.999952	0.0789377	9.84283
GOTERM_BP_FAT	GO:0032868~response to insulin stimulus	5	1.21065	0.0061646	FBGN0010379, FBGN0013984, FBGN0020386, FBGN0038197, FBGN0026379	258	11	3506	6.17689	0.999952	0.0789377	9.84283
KEGG_PATHWAY	dme04630:Jak-STAT signaling pathway	5	1.21065	0.0107184	FBGN0010379, FBGN0020224, FBGN0020767, FBGN0010315, FBGN0004956	73	16	1255	5.37243	0.416558	0.164399	9.85856
SP_PIR_KEYWORDS	DNA binding	13	3.1477	0.00853953	FBGN0000413, FBGN0003866, FBGN0004394, FBGN0004837, FBGN0004859, FBGN0001215, FBGN0003430, FBGN0004054, FBGN0000659, FBGN0005624, FBGN0013263, FBGN0004362, FBGN0001325	394	79	5589	2.33429	0.805642	0.075038	10.1189
SP_PIR_KEYWORDS	Homeobox	6	1.45278	0.00854944	FBGN0001235, FBGN0000606, FBGN0004054, FBGN0004394, FBGN0000166, FBGN0001077	394	19	5589	4.47956	0.806013	0.0718332	10.1301
GOTERM_BP_FAT	GO:0007479~leg disc proximal/distal pattern formation	4	0.968523	0.00659323	FBGN0001235, FBGN0003866, FBGN0003731, FBGN0086655	258	6	3506	9.05943	0.999976	0.0835455	10.4922
GOTERM_BP_FAT	GO:0009247~glycolipid biosynthetic process	4	0.968523	0.00659323	FBGN0031491, FBGN0036144, FBGN0032078, FBGN0001404	258	6	3506	9.05943	0.999976	0.0835455	10.4922
GOTERM_BP_FAT	GO:0035223~leg disc pattern formation	4	0.968523	0.00659323	FBGN0001235, FBGN0003866, FBGN0003731, FBGN0086655	258	6	3506	9.05943	0.999976	0.0835455	10.4922
GOTERM_BP_FAT	GO:0051254~positive regulation of RNA metabolic process	12	2.90557	0.00676559	FBGN0004837, FBGN0026160, FBGN0004859, FBGN0000411, FBGN0002521, FBGN0013263, FBGN0000166, FBGN0013799, FBGN0010280, FBGN0030093, FBGN0022238, FBGN0040071	258	65	3506	2.50877	0.999982	0.0849746	10.752
GOTERM_BP_FAT	GO:0008356~asymmetric cell division	10	2.42131	0.00705197	FBGN0004837, FBGN0002973, FBGN0013984, FBGN0000463, FBGN0001085, FBGN0011207, FBGN0003165, FBGN0004956, FBGN0040080, FBGN0002962	258	48	3506	2.83107	0.999989	0.0877391	11.1823
GOTERM_BP_FAT	GO:0046552~photoreceptor cell fate commitment	8	1.93705	0.00719103	FBGN0003326, FBGN0001235, FBGN0000463, FBGN0000413, FBGN0001085, FBGN0003731, FBGN0003256, FBGN0013725	258	32	3506	3.39729	0.999991	0.088713	11.3905
GOTERM_BP_FAT	GO:0001558~regulation of cell growth	7	1.69492	0.00790221	FBGN0010379, FBGN0013984, FBGN0021796, FBGN0020386, FBGN0010315, FBGN0038197, FBGN0026379	258	25	3506	3.80496	0.999997	0.0963478	12.4481

## Sheet: Part C
Additional File 8, Part C (note that data is contained within multiple worksheets in this file).
C. Results of gene annotation enrichment analysis of all BRAT-associated mRNAs.
Output of DAVID functional annotation tool is shown for terms enriched with an FDR < 10% or Benjamini P-value < 0.1.
Category	Term	Count	%	PValue	Genes	List Total	Pop Hits	Pop Total	Fold Enrichment	Bonferroni	Benjamini	FDR
GOTERM_CC_FAT	GO:0016021~integral to membrane	146	13.1532	8.45841e-11	FBGN0001941, FBGN0250874, FBGN0067783, FBGN0025683, FBGN0032036, FBGN0028662, FBGN0032943, FBGN0003169, FBGN0061492, FBGN0030850, FBGN0033755, FBGN0027786, FBGN0029789, FBGN0031359, FBGN0036316, FBGN0000339, FBGN0035400, FBGN0029117, FBGN0029114, FBGN0035165, FBGN0025558, FBGN0027610, FBGN0036887, FBGN0034626, FBGN0030090, FBGN0039360, FBGN0005695, FBGN0031282, FBGN0025741, FBGN0025740, FBGN00303…	436	500	2333	1.56247	3.38336e-08	3.38336e-08	1.17978e-07
GOTERM_CC_FAT	GO:0031224~intrinsic to membrane	148	13.3333	1.16593e-10	FBGN0041604, FBGN0001941, FBGN0250874, FBGN0067783, FBGN0025683, FBGN0032036, FBGN0028662, FBGN0032943, FBGN0003169, FBGN0061492, FBGN0030850, FBGN0033755, FBGN0027786, FBGN0029789, FBGN0031359, FBGN0036316, FBGN0003748, FBGN0000339, FBGN0035400, FBGN0029117, FBGN0029114, FBGN0035165, FBGN0025558, FBGN0027610, FBGN0036887, FBGN0034626, FBGN0030090, FBGN0039360, FBGN0005695, FBGN0031282, FBGN00257…	436	511	2333	1.54978	4.66373e-08	2.33186e-08	1.62625e-07
SP_PIR_KEYWORDS	transmembrane	112	10.0901	3.64476e-09	FBGN0250874, FBGN0067783, FBGN0032036, FBGN0061492, FBGN0030850, FBGN0033755, FBGN0027786, FBGN0029789, FBGN0031359, FBGN0036316, FBGN0038407, FBGN0000339, FBGN0029117, FBGN0029114, FBGN0025558, FBGN0027610, FBGN0036887, FBGN0034626, FBGN0037144, FBGN0030090, FBGN0039213, FBGN0039360, FBGN0031282, FBGN0025741, FBGN0025740, FBGN0030343, FBGN0010105, FBGN0260743, FBGN0031284, FBGN0035195, FBGN00298…	1071	349	5589	1.6747	1.0752e-06	1.0752e-06	4.85801e-06
UP_SEQ_FEATURE	transmembrane region	67	6.03604	5.3879e-06	FBGN0250874, FBGN0037110, FBGN0001137, FBGN0037313, FBGN0039112, FBGN0037960, FBGN0030850, FBGN0030522, FBGN0036988, FBGN0031049, FBGN0029789, FBGN0011672, FBGN0024315, FBGN0000339, FBGN0017561, FBGN0029117, FBGN0034067, FBGN0004656, FBGN0004657, FBGN0025558, FBGN0004598, FBGN0036887, FBGN0020251, FBGN0015776, FBGN0034626, FBGN0039213, FBGN0000180, FBGN0039360, FBGN0031282, FBGN0040384, FBGN00257…	299	241	1774	1.64945	0.00434934	0.00434934	0.00828228
GOTERM_BP_FAT	GO:0006812~cation transport	32	2.88288	1.20459e-05	FBGN0036299, FBGN0030872, FBGN0039561, FBGN0028665, FBGN0028662, FBGN0028663, FBGN0026787, FBGN0013995, FBGN0003218, FBGN0051262, FBGN0028703, FBGN0011672, FBGN0037875, FBGN0024315, FBGN0026753, FBGN0017561, FBGN0036843, FBGN0259214, FBGN0031998, FBGN0015776, FBGN0028670, FBGN0010051, FBGN0038312, FBGN0052000, FBGN0027779, FBGN0015324, FBGN0030610, FBGN0005671, FBGN0041585, FBGN0030343, FBGN00220…	663	78	3506	2.16947	0.0248618	0.0248618	0.0208152
GOTERM_BP_FAT	GO:0019637~organophosphate metabolic process	27	2.43243	2.00236e-05	FBGN0003416, FBGN0030421, FBGN0036545, FBGN0086448, FBGN0052380, FBGN0038649, FBGN0037339, FBGN0086355, FBGN0020622, FBGN0023545, FBGN0003218, FBGN0035435, FBGN0029789, FBGN0030670, FBGN0004373, FBGN0034270, FBGN0035392, FBGN0039924, FBGN0031422, FBGN0033088, FBGN0030465, FBGN0037958, FBGN0259166, FBGN0039360, FBGN0010350, FBGN0031284, FBGN0004611	663	62	3506	2.30288	0.0409861	0.0207075	0.0345983
SP_PIR_KEYWORDS	ion transport	19	1.71171	2.82319e-05	FBGN0026753, FBGN0017561, FBGN0039561, FBGN0031998, FBGN0028665, FBGN0015776, FBGN0010051, FBGN0026787, FBGN0029733, FBGN0000180, FBGN0027779, FBGN0015324, FBGN0003218, FBGN0005671, FBGN0041585, FBGN0051262, FBGN0022097, FBGN0028703, FBGN0024315	1071	36	5589	2.7542	0.00829395	0.00415561	0.0376231
GOTERM_BP_FAT	GO:0006644~phospholipid metabolic process	25	2.25225	2.70824e-05	FBGN0003416, FBGN0030421, FBGN0036545, FBGN0086448, FBGN0052380, FBGN0038649, FBGN0037339, FBGN0020622, FBGN0023545, FBGN0035435, FBGN0029789, FBGN0003218, FBGN0030670, FBGN0004373, FBGN0034270, FBGN0039924, FBGN0031422, FBGN0033088, FBGN0030465, FBGN0037958, FBGN0259166, FBGN0039360, FBGN0010350, FBGN0031284, FBGN0004611	663	56	3506	2.36075	0.0550308	0.0186908	0.0467923
GOTERM_BP_FAT	GO:0006811~ion transport	36	3.24324	3.07494e-05	FBGN0036299, FBGN0039561, FBGN0030872, FBGN0028665, FBGN0028662, FBGN0028663, FBGN0026787, FBGN0033755, FBGN0013995, FBGN0003218, FBGN0036043, FBGN0051262, FBGN0028703, FBGN0011672, FBGN0037875, FBGN0024315, FBGN0026753, FBGN0017561, FBGN0036843, FBGN0259214, FBGN0031998, FBGN0015776, FBGN0028670, FBGN0010051, FBGN0038312, FBGN0052000, FBGN0029733, FBGN0027779, FBGN0000180, FBGN0015324, FBGN00306…	663	96	3506	1.98303	0.0622456	0.0159384	0.0531264
GOTERM_BP_FAT	GO:0055080~cation homeostasis	10	0.900901	3.70114e-05	FBGN0036299, FBGN0259214, FBGN0030343, FBGN0028703, FBGN0010051, FBGN0015222, FBGN0040305, FBGN0030092, FBGN0011672, FBGN0026787	663	12	3506	4.40674	0.074439	0.015352	0.0639422
GOTERM_BP_FAT	GO:0006793~phosphorus metabolic process	91	8.1982	4.94229e-05	FBGN0031696, FBGN0031799, FBGN0034691, FBGN0250874, FBGN0029958, FBGN0003716, FBGN0038588, FBGN0028978, FBGN0028665, FBGN0003169, FBGN0028662, FBGN0028663, FBGN0016672, FBGN0037356, FBGN0052666, FBGN0023508, FBGN0002413, FBGN0033754, FBGN0010441, FBGN0003093, FBGN0038446, FBGN0032702, FBGN0037873, FBGN0011739, FBGN0003744, FBGN0000382, FBGN0035392, FBGN0013759, FBGN0019686, FBGN0025743, FBGN00396…	663	329	3506	1.46266	0.0981403	0.0170687	0.0853761
GOTERM_BP_FAT	GO:0006796~phosphate metabolic process	91	8.1982	4.94229e-05	FBGN0031696, FBGN0031799, FBGN0034691, FBGN0250874, FBGN0029958, FBGN0003716, FBGN0038588, FBGN0028978, FBGN0028665, FBGN0003169, FBGN0028662, FBGN0028663, FBGN0016672, FBGN0037356, FBGN0052666, FBGN0023508, FBGN0002413, FBGN0033754, FBGN0010441, FBGN0003093, FBGN0038446, FBGN0032702, FBGN0037873, FBGN0011739, FBGN0003744, FBGN0000382, FBGN0035392, FBGN0013759, FBGN0019686, FBGN0025743, FBGN00396…	663	329	3506	1.46266	0.0981403	0.0170687	0.0853761
GOTERM_CC_FAT	GO:0033176~proton-transporting V-type ATPase complex	9	0.810811	0.000134122	FBGN0026753, FBGN0027779, FBGN0015324, FBGN0028665, FBGN0005671, FBGN0022097, FBGN0028662, FBGN0028670, FBGN0028663	436	11	2333	4.37802	0.0522384	0.0177251	0.186912
GOTERM_CC_FAT	GO:0016471~vacuolar proton-transporting V-type ATPase complex	9	0.810811	0.000134122	FBGN0026753, FBGN0027779, FBGN0015324, FBGN0028665, FBGN0005671, FBGN0022097, FBGN0028662, FBGN0028670, FBGN0028663	436	11	2333	4.37802	0.0522384	0.0177251	0.186912
GOTERM_BP_FAT	GO:0030384~phosphoinositide metabolic process	16	1.44144	0.000109111	FBGN0086448, FBGN0039924, FBGN0031422, FBGN0037339, FBGN0033088, FBGN0030465, FBGN0020622, FBGN0259166, FBGN0023545, FBGN0003218, FBGN0029789, FBGN0035435, FBGN0004373, FBGN0034270, FBGN0004611, FBGN0031284	663	30	3506	2.82031	0.203919	0.0320543	0.188394
SP_PIR_KEYWORDS	membrane	114	10.2703	0.000165685	FBGN0041604, FBGN0250874, FBGN0067783, FBGN0032036, FBGN0061492, FBGN0030850, FBGN0033755, FBGN0027786, FBGN0029789, FBGN0031359, FBGN0036316, FBGN0025866, FBGN0000339, FBGN0029117, FBGN0013759, FBGN0029114, FBGN0025743, FBGN0027610, FBGN0025558, FBGN0036887, FBGN0034626, FBGN0039213, FBGN0039360, FBGN0031282, FBGN0025741, FBGN0025740, FBGN0010105, FBGN0260743, FBGN0031284, FBGN0035195, FBGN00298…	1071	435	5589	1.3676	0.0477056	0.0161616	0.220612
GOTERM_BP_FAT	GO:0030001~metal ion transport	19	1.71171	0.00012965	FBGN0017561, FBGN0036299, FBGN0039561, FBGN0259214, FBGN0031998, FBGN0015776, FBGN0010051, FBGN0026787, FBGN0013995, FBGN0038312, FBGN0003218, FBGN0030610, FBGN0041585, FBGN0051262, FBGN0030343, FBGN0015222, FBGN0028703, FBGN0011672, FBGN0024315	663	40	3506	2.51184	0.237373	0.033306	0.223819
GOTERM_CC_FAT	GO:0005774~vacuolar membrane	10	0.900901	0.00020754	FBGN0026753, FBGN0024320, FBGN0027779, FBGN0015324, FBGN0028665, FBGN0005671, FBGN0022097, FBGN0028662, FBGN0028670, FBGN0028663	436	14	2333	3.82208	0.0796716	0.0205423	0.28909
GOTERM_CC_FAT	GO:0044437~vacuolar part	10	0.900901	0.00020754	FBGN0026753, FBGN0024320, FBGN0027779, FBGN0015324, FBGN0028665, FBGN0005671, FBGN0022097, FBGN0028662, FBGN0028670, FBGN0028663	436	14	2333	3.82208	0.0796716	0.0205423	0.28909
SP_PIR_KEYWORDS	transport	57	5.13514	0.000271935	FBGN0250874, FBGN0067783, FBGN0028563, FBGN0028665, FBGN0003475, FBGN0039112, FBGN0027786, FBGN0031049, FBGN0029789, FBGN0053180, FBGN0031359, FBGN0036316, FBGN0011672, FBGN0024315, FBGN0026753, FBGN0017561, FBGN0030480, FBGN0034067, FBGN0250791, FBGN0011769, FBGN0027610, FBGN0015776, FBGN0000180, FBGN0013750, FBGN0031282, FBGN0022097, FBGN0260743, FBGN0067628, FBGN0030872, FBGN0039561, FBGN00392…	1071	189	5589	1.57383	0.0770976	0.0198581	0.361849
GOTERM_BP_FAT	GO:0046486~glycerolipid metabolic process	18	1.62162	0.000319546	FBGN0086448, FBGN0039924, FBGN0031422, FBGN0037339, FBGN0004797, FBGN0033088, FBGN0030465, FBGN0020622, FBGN0259166, FBGN0023545, FBGN0003218, FBGN0029789, FBGN0035435, FBGN0010350, FBGN0004373, FBGN0031284, FBGN0004611, FBGN0034270	663	39	3506	2.44065	0.487246	0.0715304	0.550792
KEGG_PATHWAY	dme04070:Phosphatidylinositol signaling system	13	1.17117	0.000581659	FBGN0003416, FBGN0034691, FBGN0036273, FBGN0010051, FBGN0039924, FBGN0016672, FBGN0037339, FBGN0020622, FBGN0259166, FBGN0030670, FBGN0010350, FBGN0004373, FBGN0004611	220	26	1255	2.85227	0.0499122	0.0499122	0.628231
GOTERM_BP_FAT	GO:0006650~glycerophospholipid metabolic process	17	1.53153	0.000365966	FBGN0086448, FBGN0039924, FBGN0031422, FBGN0037339, FBGN0033088, FBGN0030465, FBGN0020622, FBGN0259166, FBGN0023545, FBGN0003218, FBGN0029789, FBGN0035435, FBGN0010350, FBGN0004373, FBGN0031284, FBGN0034270, FBGN0004611	663	36	3506	2.49715	0.53467	0.0736479	0.630566
GOTERM_BP_FAT	GO:0015674~di-, tri-valent inorganic cation transport	9	0.810811	0.000374511	FBGN0036299, FBGN0039561, FBGN0013995, FBGN0259214, FBGN0003218, FBGN0041585, FBGN0010051, FBGN0015222, FBGN0011672	663	12	3506	3.96606	0.54291	0.0686969	0.645245
GOTERM_MF_FAT	GO:0016298~lipase activity	13	1.17117	0.000862256	FBGN0003416, FBGN0051683, FBGN0032029, FBGN0036545, FBGN0034491, FBGN0036366, FBGN0033075, FBGN0029831, FBGN0037958, FBGN0036053, FBGN0261244, FBGN0031990, FBGN0004611	705	25	3731	2.75194	0.51213	0.51213	1.32214
GOTERM_BP_FAT	GO:0055066~di-, tri-valent inorganic cation homeostasis	7	0.630631	0.000878254	FBGN0036299, FBGN0259214, FBGN0030343, FBGN0010051, FBGN0015222, FBGN0030092, FBGN0011672	663	8	3506	4.62707	0.840603	0.141896	1.50696
GOTERM_CC_FAT	GO:0031090~organelle membrane	73	6.57658	0.00138554	FBGN0250874, FBGN0034691, FBGN0037110, FBGN0067783, FBGN0026616, FBGN0028665, FBGN0031106, FBGN0039112, FBGN0028662, FBGN0028663, FBGN0003612, FBGN0032195, FBGN0031049, FBGN0023545, FBGN0029789, FBGN0010380, FBGN0037873, FBGN0053635, FBGN0026753, FBGN0030480, FBGN0029117, FBGN0024320, FBGN0010638, FBGN0038269, FBGN0037603, FBGN0052654, FBGN0005322, FBGN0039360, FBGN0011476, FBGN0031282, FBGN00220…	436	282	2333	1.38517	0.425698	0.10499	1.91532
GOTERM_MF_FAT	GO:0022890~inorganic cation transmembrane transporter activity	22	1.98198	0.00132334	FBGN0026753, FBGN0036299, FBGN0039561, FBGN0259214, FBGN0031066, FBGN0028665, FBGN0013674, FBGN0028670, FBGN0013675, FBGN0028662, FBGN0028663, FBGN0026787, FBGN0013676, FBGN0027779, FBGN0015324, FBGN0003218, FBGN0005671, FBGN0022097, FBGN0030343, FBGN0028703, FBGN0011672, FBGN0037875	705	58	3731	2.00739	0.667711	0.423555	2.02242
GOTERM_BP_FAT	GO:0008610~lipid biosynthetic process	25	2.25225	0.00118527	FBGN0001941, FBGN0030421, FBGN0086448, FBGN0052380, FBGN0033883, FBGN0038649, FBGN0086355, FBGN0023545, FBGN0035435, FBGN0030670, FBGN0086687, FBGN0034270, FBGN0051523, FBGN0037044, FBGN0031422, FBGN0004797, FBGN0033088, FBGN0030465, FBGN0004914, FBGN0032135, FBGN0039360, FBGN0037574, FBGN0010350, FBGN0031284, FBGN0004611	663	69	3506	1.91597	0.916146	0.173593	2.02868
GOTERM_MF_FAT	GO:0004672~protein kinase activity	48	4.32432	0.00138965	FBGN0031696, FBGN0003716, FBGN0038588, FBGN0028978, FBGN0011300, FBGN0003169, FBGN0011774, FBGN0011754, FBGN0033773, FBGN0037356, FBGN0016131, FBGN0020621, FBGN0052666, FBGN0260399, FBGN0033244, FBGN0002413, FBGN0033754, FBGN0003093, FBGN0038167, FBGN0010441, FBGN0053554, FBGN0011739, FBGN0003744, FBGN0013759, FBGN0022382, FBGN0019686, FBGN0025743, FBGN0039623, FBGN0015772, FBGN0004656, FBGN00263…	705	165	3731	1.53955	0.68557	0.320001	2.12275
GOTERM_BP_FAT	GO:0050801~ion homeostasis	10	0.900901	0.00164585	FBGN0036299, FBGN0259214, FBGN0030343, FBGN0028703, FBGN0010051, FBGN0015222, FBGN0040305, FBGN0030092, FBGN0011672, FBGN0026787	663	17	3506	3.11064	0.96802	0.218003	2.80649
INTERPRO	IPR017442:Serine/threonine protein kinase-related	35	3.15315	0.00176577	FBGN0031696, FBGN0038588, FBGN0003716, FBGN0028978, FBGN0011300, FBGN0003169, FBGN0011754, FBGN0033773, FBGN0020621, FBGN0016131, FBGN0052666, FBGN0260399, FBGN0002413, FBGN0003093, FBGN0010441, FBGN0038167, FBGN0011739, FBGN0003744, FBGN0013759, FBGN0019686, FBGN0025743, FBGN0039623, FBGN0015772, FBGN0026323, FBGN0000147, FBGN0038816, FBGN0035001, FBGN0026181, FBGN0259168, FBGN0046692, FBGN00400…	953	110	4994	1.66737	0.90502	0.90502	2.85281
KEGG_PATHWAY	dme00564:Glycerophospholipid metabolism	14	1.26126	0.00288977	FBGN0051683, FBGN0030421, FBGN0042175, FBGN0036545, FBGN0032955, FBGN0038649, FBGN0036366, FBGN0040212, FBGN0041087, FBGN0033075, FBGN0036053, FBGN0030670, FBGN0010350, FBGN0032482	220	34	1255	2.34893	0.224826	0.119561	3.086
GOTERM_MF_FAT	GO:0004674~protein serine/threonine kinase activity	39	3.51351	0.00203758	FBGN0031696, FBGN0003716, FBGN0028978, FBGN0011300, FBGN0011774, FBGN0003169, FBGN0011754, FBGN0033773, FBGN0020621, FBGN0016131, FBGN0052666, FBGN0260399, FBGN0002413, FBGN0003093, FBGN0010441, FBGN0038167, FBGN0011739, FBGN0003744, FBGN0013759, FBGN0022382, FBGN0019686, FBGN0025743, FBGN0015772, FBGN0026323, FBGN0000147, FBGN0038816, FBGN0035001, FBGN0045035, FBGN0259243, FBGN0026181, FBGN00370…	705	129	3731	1.59997	0.816768	0.34574	3.09802
GOTERM_MF_FAT	GO:0015662~ATPase activity, coupled to transmembrane movement of ions, phosphorylative mechanism	15	1.35135	0.00208985	FBGN0026753, FBGN0259214, FBGN0028665, FBGN0015776, FBGN0028662, FBGN0028670, FBGN0028663, FBGN0259221, FBGN0052000, FBGN0027779, FBGN0015324, FBGN0003218, FBGN0005671, FBGN0022097, FBGN0030343	705	34	3731	2.33479	0.82458	0.293982	3.17629
GOTERM_BP_FAT	GO:0055085~transmembrane transport	20	1.8018	0.00197136	FBGN0067628, FBGN0030480, FBGN0250874, FBGN0010638, FBGN0039296, FBGN0028665, FBGN0028563, FBGN0028670, FBGN0028662, FBGN0028663, FBGN0014877, FBGN0027779, FBGN0031049, FBGN0015324, FBGN0053180, FBGN0005671, FBGN0036316, FBGN0022097, FBGN0027359, FBGN0011672	663	52	3506	2.03388	0.983824	0.240387	3.35269
GOTERM_BP_FAT	GO:0030003~cellular cation homeostasis	7	0.630631	0.00221471	FBGN0036299, FBGN0259214, FBGN0030343, FBGN0010051, FBGN0015222, FBGN0040305, FBGN0030092	663	9	3506	4.11295	0.990283	0.25145	3.75913
GOTERM_BP_FAT	GO:0048878~chemical homeostasis	12	1.08108	0.00227303	FBGN0035632, FBGN0036299, FBGN0031478, FBGN0259214, FBGN0030343, FBGN0028703, FBGN0010051, FBGN0015222, FBGN0040305, FBGN0030092, FBGN0011672, FBGN0026787	663	24	3506	2.64404	0.9914	0.24404	3.8563
SP_PIR_KEYWORDS	serine/threonine-protein kinase	31	2.79279	0.0034335	FBGN0031696, FBGN0003716, FBGN0011300, FBGN0011754, FBGN0033773, FBGN0020621, FBGN0016131, FBGN0052666, FBGN0260399, FBGN0002413, FBGN0010441, FBGN0038167, FBGN0003093, FBGN0011739, FBGN0003744, FBGN0013759, FBGN0019686, FBGN0025743, FBGN0026323, FBGN0000147, FBGN0038816, FBGN0035001, FBGN0026181, FBGN0045035, FBGN0259168, FBGN0046692, FBGN0015806, FBGN0004367, FBGN0040056, FBGN0010269, FBGN00242…	1071	97	5589	1.66776	0.637462	0.183661	4.48082
GOTERM_BP_FAT	GO:0009314~response to radiation	17	1.53153	0.00269582	FBGN0041604, FBGN0029117, FBGN0030506, FBGN0038966, FBGN0003015, FBGN0033075, FBGN0086784, FBGN0013995, FBGN0039044, FBGN0259168, FBGN0003218, FBGN0035969, FBGN0030670, FBGN0004367, FBGN0010350, FBGN0031885, FBGN0011739	663	42	3506	2.14042	0.996454	0.269069	4.55794
KEGG_PATHWAY	dme00562:Inositol phosphate metabolism	11	0.990991	0.00432117	FBGN0037339, FBGN0003416, FBGN0034691, FBGN0086355, FBGN0259166, FBGN0030670, FBGN0004373, FBGN0036273, FBGN0039924, FBGN0016672, FBGN0004611	220	24	1255	2.61458	0.316882	0.119292	4.58234
GOTERM_BP_FAT	GO:0008654~phospholipid biosynthetic process	15	1.35135	0.00290185	FBGN0030421, FBGN0052380, FBGN0086448, FBGN0038649, FBGN0031422, FBGN0033088, FBGN0030465, FBGN0039360, FBGN0023545, FBGN0035435, FBGN0030670, FBGN0010350, FBGN0034270, FBGN0004611, FBGN0031284	663	35	3506	2.26632	0.997697	0.27361	4.89812
GOTERM_BP_FAT	GO:0016310~phosphorylation	66	5.94595	0.00342097	FBGN0031696, FBGN0003716, FBGN0038588, FBGN0028978, FBGN0028665, FBGN0003169, FBGN0028662, FBGN0028663, FBGN0037356, FBGN0052666, FBGN0002413, FBGN0033754, FBGN0003093, FBGN0010441, FBGN0037873, FBGN0011739, FBGN0003744, FBGN0013759, FBGN0019686, FBGN0025743, FBGN0039623, FBGN0015772, FBGN0026323, FBGN0004598, FBGN0000147, FBGN0039924, FBGN0045035, FBGN0004367, FBGN0022097, FBGN0024222, FBGN00299…	663	253	3506	1.3795	0.999225	0.301	5.75017
GOTERM_CC_FAT	GO:0005789~endoplasmic reticulum membrane	20	1.8018	0.00430225	FBGN0086532, FBGN0067102, FBGN0035195, FBGN0029067, FBGN0010638, FBGN0037110, FBGN0029121, FBGN0004957, FBGN0086448, FBGN0010051, FBGN0031422, FBGN0032234, FBGN0037374, FBGN0033088, FBGN0052654, FBGN0031049, FBGN0023545, FBGN0029789, FBGN0031284, FBGN0034270	436	56	2333	1.91104	0.821758	0.249815	5.83649
GOTERM_BP_FAT	GO:0009798~axis specification	37	3.33333	0.00348191	FBGN0004882, FBGN0001137, FBGN0011655, FBGN0003475, FBGN0004647, FBGN0027948, FBGN0021776, FBGN0026192, FBGN0034072, FBGN0005390, FBGN0038524, FBGN0010441, FBGN0038167, FBGN0000251, FBGN0000719, FBGN0000339, FBGN0000382, FBGN0001320, FBGN0015754, FBGN0004390, FBGN0045866, FBGN0003480, FBGN0015797, FBGN0003483, FBGN0003482, FBGN0003015, FBGN0001180, FBGN0011763, FBGN0003655, FBGN0004650, FBGN00035…	663	124	3506	1.5779	0.999318	0.293292	5.84971
GOTERM_BP_FAT	GO:0007242~intracellular signaling cascade	48	4.32432	0.00350618	FBGN0015000, FBGN0003416, FBGN0030088, FBGN0028509, FBGN0040372, FBGN0029959, FBGN0016131, FBGN0039044, FBGN0030391, FBGN0010398, FBGN0083940, FBGN0004373, FBGN0003093, FBGN0040068, FBGN0011739, FBGN0003744, FBGN0000339, FBGN0243513, FBGN0004390, FBGN0019686, FBGN0000541, FBGN0029131, FBGN0030869, FBGN0025743, FBGN0035270, FBGN0002567, FBGN0026323, FBGN0015797, FBGN0024555, FBGN0038816, FBGN00327…	663	172	3506	1.47574	0.999351	0.283712	5.88933
GOTERM_MF_FAT	GO:0042625~ATPase activity, coupled to transmembrane movement of ions	15	1.35135	0.0039276	FBGN0026753, FBGN0259214, FBGN0028665, FBGN0015776, FBGN0028662, FBGN0028670, FBGN0028663, FBGN0259221, FBGN0052000, FBGN0027779, FBGN0015324, FBGN0003218, FBGN0005671, FBGN0022097, FBGN0030343	705	36	3731	2.20508	0.962153	0.420563	5.8912
GOTERM_BP_FAT	GO:0030005~cellular di-, tri-valent inorganic cation homeostasis	6	0.540541	0.00354659	FBGN0036299, FBGN0259214, FBGN0030343, FBGN0010051, FBGN0015222, FBGN0030092	663	7	3506	4.53264	0.999404	0.275917	5.95526
GOTERM_MF_FAT	GO:0016791~phosphatase activity	30	2.7027	0.00449691	FBGN0034691, FBGN0250874, FBGN0031799, FBGN0035195, FBGN0029067, FBGN0029958, FBGN0083992, FBGN0027621, FBGN0036273, FBGN0016672, FBGN0041087, FBGN0023508, FBGN0259178, FBGN0004370, FBGN0032032, FBGN0038446, FBGN0004889, FBGN0032702, FBGN0000032, FBGN0000382, FBGN0027506, FBGN0003525, FBGN0031952, FBGN0086361, FBGN0015614, FBGN0030465, FBGN0030758, FBGN0083976, FBGN0035026, FBGN0259166, FBGN00043…	705	96	3731	1.65381	0.976479	0.414738	6.71771
GOTERM_CC_FAT	GO:0033180~proton-transporting V-type ATPase, V1 domain	5	0.45045	0.00509091	FBGN0026753, FBGN0027779, FBGN0015324, FBGN0005671, FBGN0022097	436	5	2333	5.35092	0.870174	0.252972	6.87147
GOTERM_CC_FAT	GO:0000221~vacuolar proton-transporting V-type ATPase, V1 domain	5	0.45045	0.00509091	FBGN0026753, FBGN0027779, FBGN0015324, FBGN0005671, FBGN0022097	436	5	2333	5.35092	0.870174	0.252972	6.87147
GOTERM_MF_FAT	GO:0015082~di-, tri-valent inorganic cation transmembrane transporter activity	7	0.630631	0.00464451	FBGN0036299, FBGN0039561, FBGN0259214, FBGN0003218, FBGN0030343, FBGN0011672, FBGN0037875	705	10	3731	3.70454	0.979209	0.383782	6.93088
GOTERM_BP_FAT	GO:0016311~dephosphorylation	23	2.07207	0.00426229	FBGN0000382, FBGN0034691, FBGN0031799, FBGN0250874, FBGN0027506, FBGN0029958, FBGN0083992, FBGN0003525, FBGN0036273, FBGN0031952, FBGN0086361, FBGN0016672, FBGN0041087, FBGN0015614, FBGN0030758, FBGN0083976, FBGN0023508, FBGN0259166, FBGN0259178, FBGN0004370, FBGN0004368, FBGN0038446, FBGN0004889, FBGN0032702	663	67	3506	1.81531	0.999867	0.310623	7.11578
GOTERM_CC_FAT	GO:0042175~nuclear envelope-endoplasmic reticulum network	20	1.8018	0.00536596	FBGN0086532, FBGN0067102, FBGN0035195, FBGN0029067, FBGN0010638, FBGN0037110, FBGN0029121, FBGN0004957, FBGN0086448, FBGN0010051, FBGN0031422, FBGN0032234, FBGN0037374, FBGN0033088, FBGN0052654, FBGN0031049, FBGN0023545, FBGN0029789, FBGN0031284, FBGN0034270	436	57	2333	1.87751	0.883767	0.235872	7.22994
GOTERM_MF_FAT	GO:0046873~metal ion transmembrane transporter activity	12	1.08108	0.00486018	FBGN0017561, FBGN0036299, FBGN0039561, FBGN0038312, FBGN0259214, FBGN0000180, FBGN0003218, FBGN0041585, FBGN0030343, FBGN0010051, FBGN0011672, FBGN0037875	705	26	3731	2.44255	0.982639	0.362622	7.24152
SMART	SM00239:C2	9	0.810811	0.00592736	FBGN0003416, FBGN0020621, FBGN0004390, FBGN0003557, FBGN0029006, FBGN0039187, FBGN0015513, FBGN0034420, FBGN0004611	417	17	2284	2.8997	0.740634	0.740634	7.32371
INTERPRO	IPR008271:Serine/threonine protein kinase, active site	32	2.88288	0.00508443	FBGN0031696, FBGN0003716, FBGN0011300, FBGN0003169, FBGN0011754, FBGN0033773, FBGN0020621, FBGN0016131, FBGN0052666, FBGN0260399, FBGN0002413, FBGN0010441, FBGN0038167, FBGN0003093, FBGN0011739, FBGN0003744, FBGN0013759, FBGN0019686, FBGN0025743, FBGN0026323, FBGN0000147, FBGN0038816, FBGN0035001, FBGN0026181, FBGN0037098, FBGN0259168, FBGN0046692, FBGN0040056, FBGN0015806, FBGN0010269, FBGN00376…	953	104	4994	1.6124	0.998875	0.966455	8.00887
GOTERM_MF_FAT	GO:0016820~hydrolase activity, acting on acid anhydrides, catalyzing transmembrane movement of substances	21	1.89189	0.00639187	FBGN0031170, FBGN0026753, FBGN0039890, FBGN0259214, FBGN0025683, FBGN0028665, FBGN0031449, FBGN0015776, FBGN0028670, FBGN0028662, FBGN0028663, FBGN0259221, FBGN0052000, FBGN0027779, FBGN0015324, FBGN0003218, FBGN0005671, FBGN0020445, FBGN0022097, FBGN0030343, FBGN0023536	705	61	3731	1.8219	0.995181	0.413458	9.42007
GOTERM_MF_FAT	GO:0042626~ATPase activity, coupled to transmembrane movement of substances	21	1.89189	0.00639187	FBGN0031170, FBGN0026753, FBGN0039890, FBGN0259214, FBGN0025683, FBGN0028665, FBGN0031449, FBGN0015776, FBGN0028670, FBGN0028662, FBGN0028663, FBGN0259221, FBGN0052000, FBGN0027779, FBGN0015324, FBGN0003218, FBGN0005671, FBGN0020445, FBGN0022097, FBGN0030343, FBGN0023536	705	61	3731	1.8219	0.995181	0.413458	9.42007
GOTERM_MF_FAT	GO:0043492~ATPase activity, coupled to movement of substances	21	1.89189	0.00639187	FBGN0031170, FBGN0026753, FBGN0039890, FBGN0259214, FBGN0025683, FBGN0028665, FBGN0031449, FBGN0015776, FBGN0028670, FBGN0028662, FBGN0028663, FBGN0259221, FBGN0052000, FBGN0027779, FBGN0015324, FBGN0003218, FBGN0005671, FBGN0020445, FBGN0022097, FBGN0030343, FBGN0023536	705	61	3731	1.8219	0.995181	0.413458	9.42007
GOTERM_BP_FAT	GO:0045017~glycerolipid biosynthetic process	11	0.990991	0.00571845	FBGN0004797, FBGN0033088, FBGN0030465, FBGN0023545, FBGN0035435, FBGN0086448, FBGN0010350, FBGN0034270, FBGN0004611, FBGN0031284, FBGN0031422	663	23	3506	2.52908	0.999994	0.380867	9.43547
GOTERM_CC_FAT	GO:0005886~plasma membrane	68	6.12613	0.00715584	FBGN0001941, FBGN0003716, FBGN0033984, FBGN0026313, FBGN0031106, FBGN0003169, FBGN0037960, FBGN0026192, FBGN0002413, FBGN0010380, FBGN0003748, FBGN0010441, FBGN0010894, FBGN0013305, FBGN0011672, FBGN0000339, FBGN0017561, FBGN0013759, FBGN0036643, FBGN0025743, FBGN0029114, FBGN0004657, FBGN0004598, FBGN0015776, FBGN0030090, FBGN0004650, FBGN0000180, FBGN0013750, FBGN0001122, FBGN0004368, FBGN00303…	436	275	2333	1.32314	0.94345	0.273256	9.53154
GOTERM_BP_FAT	GO:0015672~monovalent inorganic cation transport	17	1.53153	0.00596966	FBGN0026753, FBGN0017561, FBGN0030872, FBGN0031998, FBGN0028665, FBGN0015776, FBGN0028670, FBGN0028662, FBGN0028663, FBGN0026787, FBGN0027779, FBGN0015324, FBGN0005671, FBGN0051262, FBGN0022097, FBGN0028703, FBGN0024315	663	45	3506	1.99772	0.999996	0.382025	9.83007

## Sheet: Part D
Additional File 8, Part D (note that data is contained within multiple worksheets in this file).
D. Results of gene annotation enrichment analysis of the subset of BRAT-associated mRNAs not associated with PUM.
Output of DAVID functional annotation tool is shown for terms enriched with an FDR < 10% or Benjamini P-value < 0.1.
Category	Term	Count	%	PValue	Genes	List Total	Pop Hits	Pop Total	Fold Enrichment	Bonferroni	Benjamini	FDR
GOTERM_CC_FAT	GO:0016021~integral to membrane	113	12.0726	1.30686e-06	FBGN0250874, FBGN0067783, FBGN0025683, FBGN0032036, FBGN0032943, FBGN0003169, FBGN0061492, FBGN0030850, FBGN0033755, FBGN0027786, FBGN0029789, FBGN0036316, FBGN0000339, FBGN0035400, FBGN0035165, FBGN0027610, FBGN0036887, FBGN0034626, FBGN0005695, FBGN0039360, FBGN0031282, FBGN0260743, FBGN0031284, FBGN0035195, FBGN0039890, FBGN0029870, FBGN0033247, FBGN0052380, FBGN0004957, FBGN0037374, FBGN00256…	359	500	2333	1.46869	0.00048342	0.00048342	0.0018021
GOTERM_CC_FAT	GO:0031224~intrinsic to membrane	114	12.1795	2.3493e-06	FBGN0250874, FBGN0067783, FBGN0025683, FBGN0032036, FBGN0032943, FBGN0003169, FBGN0061492, FBGN0030850, FBGN0033755, FBGN0027786, FBGN0029789, FBGN0003748, FBGN0036316, FBGN0000339, FBGN0035400, FBGN0035165, FBGN0027610, FBGN0036887, FBGN0034626, FBGN0005695, FBGN0039360, FBGN0031282, FBGN0260743, FBGN0031284, FBGN0035195, FBGN0039890, FBGN0029870, FBGN0033247, FBGN0052380, FBGN0004957, FBGN00373…	359	511	2333	1.44979	0.000868864	0.000434527	0.00323957
GOTERM_BP_FAT	GO:0019637~organophosphate metabolic process	25	2.67094	7.36967e-06	FBGN0030421, FBGN0036545, FBGN0086448, FBGN0052380, FBGN0038649, FBGN0037339, FBGN0086355, FBGN0023545, FBGN0035435, FBGN0029789, FBGN0003218, FBGN0030670, FBGN0004373, FBGN0034270, FBGN0035392, FBGN0039924, FBGN0031422, FBGN0033088, FBGN0030465, FBGN0037958, FBGN0259166, FBGN0039360, FBGN0010350, FBGN0031284, FBGN0004611	548	62	3506	2.57976	0.014072	0.014072	0.012612
GOTERM_BP_FAT	GO:0006644~phospholipid metabolic process	23	2.45726	1.3475e-05	FBGN0030421, FBGN0036545, FBGN0052380, FBGN0086448, FBGN0038649, FBGN0039924, FBGN0031422, FBGN0037339, FBGN0033088, FBGN0030465, FBGN0037958, FBGN0259166, FBGN0023545, FBGN0039360, FBGN0003218, FBGN0029789, FBGN0035435, FBGN0030670, FBGN0004373, FBGN0010350, FBGN0031284, FBGN0034270, FBGN0004611	548	56	3506	2.62767	0.0255798	0.0128728	0.0230592
SP_PIR_KEYWORDS	transmembrane	85	9.0812	6.06884e-05	FBGN0250874, FBGN0067783, FBGN0028563, FBGN0037313, FBGN0032036, FBGN0039112, FBGN0037960, FBGN0030850, FBGN0061492, FBGN0033755, FBGN0033127, FBGN0036988, FBGN0027786, FBGN0031049, FBGN0029789, FBGN0030817, FBGN0036316, FBGN0013305, FBGN0038407, FBGN0024315, FBGN0000339, FBGN0017561, FBGN0034067, FBGN0037203, FBGN0027610, FBGN0004657, FBGN0004598, FBGN0036887, FBGN0015776, FBGN0034626, FBGN00371…	908	349	5589	1.49914	0.0160737	0.0160737	0.0796262
GOTERM_BP_FAT	GO:0030384~phosphoinositide metabolic process	15	1.60256	5.52525e-05	FBGN0086448, FBGN0039924, FBGN0031422, FBGN0037339, FBGN0033088, FBGN0030465, FBGN0259166, FBGN0023545, FBGN0003218, FBGN0029789, FBGN0035435, FBGN0004373, FBGN0034270, FBGN0004611, FBGN0031284	548	30	3506	3.19891	0.100803	0.0347979	0.0945191
GOTERM_BP_FAT	GO:0006650~glycerophospholipid metabolic process	16	1.7094	0.000149081	FBGN0086448, FBGN0039924, FBGN0031422, FBGN0037339, FBGN0033088, FBGN0030465, FBGN0259166, FBGN0023545, FBGN0003218, FBGN0029789, FBGN0035435, FBGN0010350, FBGN0004373, FBGN0034270, FBGN0004611, FBGN0031284	548	36	3506	2.84347	0.249266	0.0691675	0.254837
SP_PIR_KEYWORDS	ion transport	16	1.7094	0.000242587	FBGN0017561, FBGN0026753, FBGN0039561, FBGN0031998, FBGN0028665, FBGN0015776, FBGN0010051, FBGN0026787, FBGN0029733, FBGN0027779, FBGN0015324, FBGN0003218, FBGN0005671, FBGN0051262, FBGN0022097, FBGN0024315	908	36	5589	2.73568	0.062725	0.0318704	0.317936
GOTERM_CC_FAT	GO:0016471~vacuolar proton-transporting V-type ATPase complex	8	0.854701	0.000357601	FBGN0026753, FBGN0027779, FBGN0015324, FBGN0028665, FBGN0005671, FBGN0022097, FBGN0028670, FBGN0028663	359	11	2333	4.72626	0.123954	0.0431533	0.491997
GOTERM_CC_FAT	GO:0033176~proton-transporting V-type ATPase complex	8	0.854701	0.000357601	FBGN0026753, FBGN0027779, FBGN0015324, FBGN0028665, FBGN0005671, FBGN0022097, FBGN0028670, FBGN0028663	359	11	2333	4.72626	0.123954	0.0431533	0.491997
GOTERM_BP_FAT	GO:0006796~phosphate metabolic process	75	8.01282	0.000341763	FBGN0031799, FBGN0034691, FBGN0250874, FBGN0029958, FBGN0038588, FBGN0028978, FBGN0028665, FBGN0003169, FBGN0028663, FBGN0016672, FBGN0037356, FBGN0023508, FBGN0002413, FBGN0033754, FBGN0003093, FBGN0010441, FBGN0032702, FBGN0037873, FBGN0011739, FBGN0003744, FBGN0035392, FBGN0013759, FBGN0019686, FBGN0025743, FBGN0039623, FBGN0015772, FBGN0026323, FBGN0003525, FBGN0004598, FBGN0000147, FBGN00399…	548	329	3506	1.45847	0.481763	0.12319	0.583299
GOTERM_BP_FAT	GO:0006793~phosphorus metabolic process	75	8.01282	0.000341763	FBGN0031799, FBGN0034691, FBGN0250874, FBGN0029958, FBGN0038588, FBGN0028978, FBGN0028665, FBGN0003169, FBGN0028663, FBGN0016672, FBGN0037356, FBGN0023508, FBGN0002413, FBGN0033754, FBGN0003093, FBGN0010441, FBGN0032702, FBGN0037873, FBGN0011739, FBGN0003744, FBGN0035392, FBGN0013759, FBGN0019686, FBGN0025743, FBGN0039623, FBGN0015772, FBGN0026323, FBGN0003525, FBGN0004598, FBGN0000147, FBGN00399…	548	329	3506	1.45847	0.481763	0.12319	0.583299
GOTERM_BP_FAT	GO:0008654~phospholipid biosynthetic process	15	1.60256	0.00041255	FBGN0030421, FBGN0052380, FBGN0086448, FBGN0038649, FBGN0031422, FBGN0033088, FBGN0030465, FBGN0039360, FBGN0023545, FBGN0035435, FBGN0030670, FBGN0010350, FBGN0034270, FBGN0004611, FBGN0031284	548	35	3506	2.74192	0.547739	0.123878	0.703711
GOTERM_BP_FAT	GO:0046486~glycerolipid metabolic process	16	1.7094	0.000426399	FBGN0086448, FBGN0039924, FBGN0031422, FBGN0037339, FBGN0033088, FBGN0030465, FBGN0259166, FBGN0023545, FBGN0003218, FBGN0029789, FBGN0035435, FBGN0010350, FBGN0004373, FBGN0034270, FBGN0004611, FBGN0031284	548	39	3506	2.62474	0.55963	0.11056	0.727254
GOTERM_CC_FAT	GO:0031090~organelle membrane	64	6.83761	0.00056756	FBGN0250874, FBGN0034691, FBGN0067783, FBGN0026616, FBGN0028665, FBGN0031106, FBGN0039112, FBGN0028663, FBGN0003612, FBGN0032195, FBGN0031049, FBGN0023545, FBGN0029789, FBGN0010380, FBGN0037873, FBGN0053635, FBGN0026753, FBGN0030480, FBGN0010638, FBGN0038269, FBGN0037603, FBGN0052654, FBGN0005322, FBGN0039360, FBGN0031282, FBGN0022097, FBGN0260743, FBGN0031284, FBGN0029971, FBGN0067628, FBGN00308…	359	282	2333	1.47486	0.189462	0.0511591	0.779816
GOTERM_BP_FAT	GO:0008610~lipid biosynthetic process	23	2.45726	0.000496406	FBGN0051523, FBGN0037044, FBGN0030421, FBGN0052380, FBGN0086448, FBGN0033883, FBGN0038649, FBGN0031422, FBGN0033088, FBGN0030465, FBGN0086355, FBGN0004914, FBGN0032135, FBGN0023545, FBGN0039360, FBGN0035435, FBGN0037574, FBGN0030670, FBGN0086687, FBGN0010350, FBGN0031284, FBGN0034270, FBGN0004611	548	69	3506	2.1326	0.615121	0.112506	0.846179
SP_PIR_KEYWORDS	transport	49	5.23504	0.000680619	FBGN0250874, FBGN0067783, FBGN0028563, FBGN0028665, FBGN0003475, FBGN0039112, FBGN0027786, FBGN0031049, FBGN0029789, FBGN0053180, FBGN0036316, FBGN0024315, FBGN0017561, FBGN0030480, FBGN0026753, FBGN0034067, FBGN0250791, FBGN0011769, FBGN0027610, FBGN0015776, FBGN0031282, FBGN0022097, FBGN0260743, FBGN0067628, FBGN0039561, FBGN0030872, FBGN0039296, FBGN0037998, FBGN0260856, FBGN0013675, FBGN00267…	908	189	5589	1.59581	0.166221	0.0587963	0.889659
UP_SEQ_FEATURE	transmembrane region	51	5.44872	0.00060033	FBGN0250874, FBGN0037313, FBGN0039112, FBGN0037960, FBGN0030850, FBGN0036988, FBGN0031049, FBGN0029789, FBGN0024315, FBGN0000339, FBGN0017561, FBGN0034067, FBGN0004657, FBGN0004598, FBGN0036887, FBGN0034626, FBGN0015776, FBGN0039213, FBGN0039360, FBGN0031282, FBGN0040384, FBGN0031284, FBGN0039561, FBGN0035195, FBGN0029870, FBGN0029121, FBGN0260856, FBGN0004957, FBGN0052380, FBGN0004647, FBGN00136…	242	241	1774	1.55128	0.330846	0.330846	0.896075
GOTERM_BP_FAT	GO:0006812~cation transport	24	2.5641	0.00126402	FBGN0026753, FBGN0017561, FBGN0036299, FBGN0036843, FBGN0030872, FBGN0039561, FBGN0031998, FBGN0028665, FBGN0015776, FBGN0028670, FBGN0028663, FBGN0010051, FBGN0026787, FBGN0013995, FBGN0027779, FBGN0015324, FBGN0003218, FBGN0030610, FBGN0005671, FBGN0051262, FBGN0022097, FBGN0015222, FBGN0024315, FBGN0037875	548	78	3506	1.96856	0.91216	0.23681	2.14139
KEGG_PATHWAY	dme04070:Phosphatidylinositol signaling system	11	1.17521	0.00257014	FBGN0037339, FBGN0034691, FBGN0259166, FBGN0030670, FBGN0004373, FBGN0010350, FBGN0036273, FBGN0039924, FBGN0010051, FBGN0016672, FBGN0004611	188	26	1255	2.82426	0.202651	0.202651	2.74896
GOTERM_CC_FAT	GO:0000221~vacuolar proton-transporting V-type ATPase, V1 domain	5	0.534188	0.00240078	FBGN0026753, FBGN0027779, FBGN0015324, FBGN0005671, FBGN0022097	359	5	2333	6.49861	0.589079	0.16295	3.26026
GOTERM_CC_FAT	GO:0033180~proton-transporting V-type ATPase, V1 domain	5	0.534188	0.00240078	FBGN0026753, FBGN0027779, FBGN0015324, FBGN0005671, FBGN0022097	359	5	2333	6.49861	0.589079	0.16295	3.26026
GOTERM_CC_FAT	GO:0005774~vacuolar membrane	8	0.854701	0.00244395	FBGN0026753, FBGN0027779, FBGN0015324, FBGN0028665, FBGN0005671, FBGN0022097, FBGN0028670, FBGN0028663	359	14	2333	3.71349	0.595607	0.140062	3.31797
GOTERM_CC_FAT	GO:0044437~vacuolar part	8	0.854701	0.00244395	FBGN0026753, FBGN0027779, FBGN0015324, FBGN0028665, FBGN0005671, FBGN0022097, FBGN0028670, FBGN0028663	359	14	2333	3.71349	0.595607	0.140062	3.31797
GOTERM_BP_FAT	GO:0046489~phosphoinositide biosynthetic process	9	0.961538	0.0021937	FBGN0033088, FBGN0030465, FBGN0023545, FBGN0035435, FBGN0086448, FBGN0034270, FBGN0004611, FBGN0031284, FBGN0031422	548	17	3506	3.38708	0.985347	0.34447	3.68875
GOTERM_BP_FAT	GO:0006811~ion transport	27	2.88462	0.00244484	FBGN0030872, FBGN0039561, FBGN0036299, FBGN0028665, FBGN0028663, FBGN0026787, FBGN0033755, FBGN0013995, FBGN0003218, FBGN0036043, FBGN0051262, FBGN0037875, FBGN0024315, FBGN0017561, FBGN0026753, FBGN0036843, FBGN0031998, FBGN0015776, FBGN0028670, FBGN0010051, FBGN0029733, FBGN0027779, FBGN0015324, FBGN0030610, FBGN0005671, FBGN0022097, FBGN0015222	548	96	3506	1.79938	0.99097	0.348141	4.10278
KEGG_PATHWAY	dme00562:Inositol phosphate metabolism	10	1.06838	0.00516013	FBGN0037339, FBGN0034691, FBGN0086355, FBGN0259166, FBGN0030670, FBGN0004373, FBGN0036273, FBGN0039924, FBGN0016672, FBGN0004611	188	24	1255	2.78147	0.365721	0.203584	5.44959
GOTERM_CC_FAT	GO:0005739~mitochondrion	77	8.2265	0.00419869	FBGN0250874, FBGN0034986, FBGN0029958, FBGN0067783, FBGN0034259, FBGN0032162, FBGN0027945, FBGN0032161, FBGN0032160, FBGN0039112, FBGN0033413, FBGN0033883, FBGN0032195, FBGN0039877, FBGN0027786, FBGN0042083, FBGN0037873, FBGN0030686, FBGN0030480, FBGN0029155, FBGN0036774, FBGN0038678, FBGN0027291, FBGN0027610, FBGN0011769, FBGN0037709, FBGN0044510, FBGN0033235, FBGN0001220, FBGN0040212, FBGN00053…	359	379	2333	1.3203	0.789187	0.199403	5.63696
GOTERM_BP_FAT	GO:0046474~glycerophospholipid biosynthetic process	10	1.06838	0.00378358	FBGN0033088, FBGN0030465, FBGN0023545, FBGN0035435, FBGN0086448, FBGN0010350, FBGN0034270, FBGN0004611, FBGN0031284, FBGN0031422	548	22	3506	2.9081	0.999317	0.455272	6.28167
GOTERM_BP_FAT	GO:0055085~transmembrane transport	17	1.81624	0.00426041	FBGN0030480, FBGN0250874, FBGN0067628, FBGN0010638, FBGN0039296, FBGN0028665, FBGN0028563, FBGN0028670, FBGN0028663, FBGN0027779, FBGN0031049, FBGN0015324, FBGN0053180, FBGN0005671, FBGN0036316, FBGN0022097, FBGN0027359	548	52	3506	2.09159	0.999728	0.468238	7.04643
KEGG_PATHWAY	dme00564:Glycerophospholipid metabolism	12	1.28205	0.00743451	FBGN0041087, FBGN0040212, FBGN0051683, FBGN0030421, FBGN0042175, FBGN0036053, FBGN0030670, FBGN0036545, FBGN0032955, FBGN0010350, FBGN0038649, FBGN0036366	188	34	1255	2.35607	0.48143	0.196593	7.7648
INTERPRO	IPR011701:Major facilitator superfamily MFS-1	11	1.17521	0.00541624	FBGN0035400, FBGN0259834, FBGN0033028, FBGN0035173, FBGN0034611, FBGN0010497, FBGN0038407, FBGN0037144, FBGN0058263, FBGN0038099, FBGN0024315	814	26	4994	2.59563	0.998423	0.998423	8.3956
GOTERM_BP_FAT	GO:0045017~glycerolipid biosynthetic process	10	1.06838	0.00537351	FBGN0033088, FBGN0030465, FBGN0023545, FBGN0035435, FBGN0086448, FBGN0010350, FBGN0034270, FBGN0004611, FBGN0031284, FBGN0031422	548	23	3506	2.78166	0.999968	0.522924	8.80884

## Sheet: Part E
Additional File 8, Part E (note that data is contained within multiple worksheets in this file).
E. Results of gene annotation enrichment analysis of the set of BRAT-and-PUM co-target mRNAs.
Output of DAVID functional annotation tool is shown for terms enriched with an FDR < 10% or Benjamini P-value < 0.1.
Category	Term	Count	%	PValue	Genes	List Total	Pop Hits	Pop Total	Fold Enrichment	Bonferroni	Benjamini	FDR
SP_PIR_KEYWORDS	transmembrane	27	15.5172	6.29478e-06	FBGN0029067, FBGN0037110, FBGN0001137, FBGN0013674, FBGN0004648, FBGN0030522, FBGN0027865, FBGN0031359, FBGN0028703, FBGN0011672, FBGN0029117, FBGN0259214, FBGN0029114, FBGN0004656, FBGN0025558, FBGN0020251, FBGN0004797, FBGN0030090, FBGN0260960, FBGN0052000, FBGN0000180, FBGN0015360, FBGN0025741, FBGN0041585, FBGN0025740, FBGN0030343, FBGN0010105	163	349	5589	2.65268	0.000943774	0.000943774	0.00751675
GOTERM_CC_FAT	GO:0031224~intrinsic to membrane	34	19.5402	1.62571e-05	FBGN0041604, FBGN0001941, FBGN0029935, FBGN0029067, FBGN0037110, FBGN0001137, FBGN0011300, FBGN0013674, FBGN0028662, FBGN0004648, FBGN0030522, FBGN0027865, FBGN0031359, FBGN0028703, FBGN0011672, FBGN0029117, FBGN0024320, FBGN0259214, FBGN0029114, FBGN0004656, FBGN0025558, FBGN0020251, FBGN0004797, FBGN0030090, FBGN0036240, FBGN0260960, FBGN0052000, FBGN0000180, FBGN0015360, FBGN0025741, FBGN00257…	77	511	2333	2.01596	0.00266264	0.00266264	0.0197113
GOTERM_BP_FAT	GO:0007167~enzyme linked receptor protein signaling pathway	13	7.47126	1.39138e-05	FBGN0000382, FBGN0041604, FBGN0004390, FBGN0003716, FBGN0023441, FBGN0030964, FBGN0001137, FBGN0011300, FBGN0020251, FBGN0001180, FBGN0020622, FBGN0029006, FBGN0000719	115	85	3506	4.66271	0.0142291	0.0142291	0.0220639
GOTERM_CC_FAT	GO:0016021~integral to membrane	33	18.9655	2.92225e-05	FBGN0001941, FBGN0029935, FBGN0029067, FBGN0037110, FBGN0001137, FBGN0011300, FBGN0013674, FBGN0028662, FBGN0004648, FBGN0030522, FBGN0027865, FBGN0031359, FBGN0028703, FBGN0011672, FBGN0029117, FBGN0024320, FBGN0259214, FBGN0029114, FBGN0004656, FBGN0025558, FBGN0020251, FBGN0004797, FBGN0030090, FBGN0036240, FBGN0260960, FBGN0052000, FBGN0000180, FBGN0015360, FBGN0025741, FBGN0025740, FBGN00415…	77	500	2333	1.99971	0.00478109	0.00239341	0.0354288
UP_SEQ_FEATURE	compositionally biased region:Poly-Thr	6	3.44828	0.00028262	FBGN0052666, FBGN0000541, FBGN0259228, FBGN0029006, FBGN0000719, FBGN0010105	57	20	1774	9.33684	0.0632084	0.0632084	0.361976
GOTERM_BP_FAT	GO:0001709~cell fate determination	11	6.32184	0.000519796	FBGN0001320, FBGN0011666, FBGN0002561, FBGN0003716, FBGN0004170, FBGN0001137, FBGN0002932, FBGN0003015, FBGN0001180, FBGN0000022, FBGN0015396	115	89	3506	3.76805	0.414641	0.234912	0.821181
GOTERM_MF_FAT	GO:0046873~metal ion transmembrane transporter activity	6	3.44828	0.000849867	FBGN0038312, FBGN0259214, FBGN0000180, FBGN0041585, FBGN0030343, FBGN0011672	112	26	3731	7.6875	0.217856	0.217856	1.12333
GOTERM_BP_FAT	GO:0007169~transmembrane receptor protein tyrosine kinase signaling pathway	9	5.17241	0.000762023	FBGN0000382, FBGN0004390, FBGN0020622, FBGN0023441, FBGN0030964, FBGN0001137, FBGN0000719, FBGN0020251, FBGN0001180	115	62	3506	4.42553	0.543964	0.230279	1.20169
GOTERM_BP_FAT	GO:0006928~cell motion	15	8.62069	0.000865118	FBGN0041604, FBGN0001320, FBGN0000382, FBGN0003416, FBGN0030964, FBGN0001137, FBGN0011300, FBGN0020251, FBGN0001180, FBGN0030090, FBGN0016053, FBGN0026192, FBGN0025741, FBGN0025740, FBGN0010105	115	167	3506	2.73835	0.589942	0.199777	1.36323
SP_PIR_KEYWORDS	developmental protein	21	12.069	0.00139455	FBGN0000382, FBGN0001320, FBGN0013765, FBGN0000541, FBGN0001137, FBGN0041582, FBGN0004656, FBGN0000022, FBGN0001180, FBGN0003015, FBGN0002561, FBGN0045035, FBGN0000180, FBGN0004170, FBGN0029006, FBGN0259228, FBGN0025740, FBGN0000251, FBGN0000719, FBGN0002932, FBGN0010105	163	333	5589	2.16233	0.188872	0.0993733	1.65268
INTERPRO	IPR011598:Helix-loop-helix DNA-binding	5	2.87356	0.00126342	FBGN0259938, FBGN0002561, FBGN0004170, FBGN0002931, FBGN0000022	139	18	4994	9.98002	0.313035	0.313035	1.67264
GOTERM_BP_FAT	GO:0014017~neuroblast fate commitment	5	2.87356	0.00181831	FBGN0002561, FBGN0004170, FBGN0001180, FBGN0000022, FBGN0015396	115	17	3506	8.96675	0.846578	0.31265	2.84506
GOTERM_BP_FAT	GO:0007400~neuroblast fate determination	5	2.87356	0.00181831	FBGN0002561, FBGN0004170, FBGN0001180, FBGN0000022, FBGN0015396	115	17	3506	8.96675	0.846578	0.31265	2.84506
GOTERM_BP_FAT	GO:0014016~neuroblast differentiation	5	2.87356	0.00181831	FBGN0002561, FBGN0004170, FBGN0001180, FBGN0000022, FBGN0015396	115	17	3506	8.96675	0.846578	0.31265	2.84506
INTERPRO	IPR015660:Achaete-scute transcription factor related	3	1.72414	0.00223332	FBGN0002561, FBGN0004170, FBGN0000022	139	3	4994	35.9281	0.485231	0.282526	2.93909
GOTERM_BP_FAT	GO:0007354~zygotic determination of anterior/posterior axis, embryo	5	2.87356	0.00227975	FBGN0001320, FBGN0000382, FBGN0000719, FBGN0003015, FBGN0001180	115	18	3506	8.4686	0.904709	0.324163	3.55491
INTERPRO	IPR001092:Basic helix-loop-helix dimerisation region bHLH	5	2.87356	0.0027719	FBGN0259938, FBGN0002561, FBGN0004170, FBGN0002931, FBGN0000022	139	22	4994	8.16547	0.5615	0.240275	3.63581
SP_PIR_KEYWORDS	membrane	24	13.7931	0.00328242	FBGN0041604, FBGN0029117, FBGN0029067, FBGN0037110, FBGN0029114, FBGN0001137, FBGN0004656, FBGN0025558, FBGN0024555, FBGN0013674, FBGN0020251, FBGN0004648, FBGN0030522, FBGN0004797, FBGN0027865, FBGN0000180, FBGN0015360, FBGN0031359, FBGN0025741, FBGN0025740, FBGN0041585, FBGN0025866, FBGN0010105, FBGN0011672	163	435	5589	1.89177	0.389314	0.15159	3.85012
SMART	SM00353:HLH	5	2.87356	0.0041058	FBGN0259938, FBGN0002561, FBGN0004170, FBGN0002931, FBGN0000022	72	22	2284	7.2096	0.283412	0.283412	4.28996
GOTERM_CC_FAT	GO:0005886~plasma membrane	18	10.3448	0.00575865	FBGN0001941, FBGN0004390, FBGN0003716, FBGN0033984, FBGN0259214, FBGN0029114, FBGN0011300, FBGN0000119, FBGN0030090, FBGN0026192, FBGN0000180, FBGN0013750, FBGN0037084, FBGN0041585, FBGN0002932, FBGN0030343, FBGN0010105, FBGN0011672	77	275	2333	1.98319	0.612154	0.270733	6.76342
GOTERM_BP_FAT	GO:0007427~epithelial cell migration, open tracheal system	4	2.29885	0.00456535	FBGN0001320, FBGN0000382, FBGN0020251, FBGN0001180	115	11	3506	11.0862	0.991023	0.489976	6.99982
GOTERM_BP_FAT	GO:0010631~epithelial cell migration	4	2.29885	0.00456535	FBGN0001320, FBGN0000382, FBGN0020251, FBGN0001180	115	11	3506	11.0862	0.991023	0.489976	6.99982
SP_PIR_KEYWORDS	neurogenesis	6	3.44828	0.00620074	FBGN0002561, FBGN0000180, FBGN0004170, FBGN0025740, FBGN0002932, FBGN0000022	163	41	5589	5.01781	0.606631	0.208046	7.15862
UP_SEQ_FEATURE	transmembrane region	16	9.1954	0.00577301	FBGN0029117, FBGN0029067, FBGN0037110, FBGN0001137, FBGN0004656, FBGN0025558, FBGN0013674, FBGN0020251, FBGN0004648, FBGN0030522, FBGN0000180, FBGN0015360, FBGN0041585, FBGN0025740, FBGN0010105, FBGN0011672	57	241	1774	2.06624	0.73748	0.487633	7.15867
GOTERM_MF_FAT	GO:0003704~specific RNA polymerase II transcription factor activity	6	3.44828	0.00610564	FBGN0002561, FBGN0004170, FBGN0000251, FBGN0001180, FBGN0000022, FBGN0011763	112	40	3731	4.99687	0.829657	0.587273	7.81507
GOTERM_BP_FAT	GO:0045165~cell fate commitment	12	6.89655	0.00551269	FBGN0001320, FBGN0000382, FBGN0011666, FBGN0002561, FBGN0003716, FBGN0004170, FBGN0001137, FBGN0002932, FBGN0003015, FBGN0001180, FBGN0000022, FBGN0015396	115	141	3506	2.59463	0.996633	0.509202	8.39359
GOTERM_BP_FAT	GO:0055080~cation homeostasis	4	2.29885	0.00594413	FBGN0259214, FBGN0030343, FBGN0028703, FBGN0011672	115	12	3506	10.1623	0.997847	0.494548	9.02184
GOTERM_BP_FAT	GO:0009798~axis specification	11	6.32184	0.00641029	FBGN0001320, FBGN0000382, FBGN0026192, FBGN0004390, FBGN0259243, FBGN0001137, FBGN0000251, FBGN0000719, FBGN0003015, FBGN0001180, FBGN0011763	115	124	3506	2.70449	0.998672	0.48438	9.6961
