# Supplementary material for: Brain tumor is a sequence-specific RNA-binding protein that directs maternal mRNA clearance during the Drosophila maternal-to-zygotic transition
Source: Genome Biol. 2015 May 12;16(1):94. doi: 10.1186/s13059-015-0659-4 (PMC4460960; doi:10.1186/s13059-015-0659-4)
Supplement: Additional file 9: — A file containing tables summarizing the results of the Fly-FISH annotation enrichment analyses, for all sets and subsets of BRAT and PUM targets. [file 13059_2015_659_MOESM9_ESM.xlsx]

## Sheet: Part A and B
Additional File 9, Part A and B (note that data is contained within multiple worksheets in this file).
A. Results of Fly-FISH annotation enrichment analysis of all PUM-associated mRNAs, for annotations for embryonic stages 1-to-3.
Results are shown for Fly-FISH annotations enriched with an FDR < 10%.
Fly-FISH annotation category	Number of co-IPed mRNAs in category	Fisher's exact test P-value (two-sided)	Odds ratio	FDR (%)
Posterior localization stage1-3	19	0.00199523	2.44631	1.9677
Pole plasm stage1-3	19	0.00231495	2.37736	1.9677
Perinuclear localization stage1-3	9	0.00445495	3.37164	2.52447
Pole buds stage1-3	14	0.00703048	2.38975	2.98796
RNA islands stage1-3	11	0.013578	2.607	4.61653
Nuclei associated localization stage1-3	9	0.0166941	2.60399	4.73
B. Results of Fly-FISH annotation enrichment analysis of all PUM-associated mRNAs, for annotations for embryonic stages 4-to-5.
Results are shown for Fly-FISH annotations enriched with an FDR < 10%.
Fly-FISH annotation category	Number of co-IPed mRNAs in category	Fisher's exact test P-value (two-sided)	Odds ratio	FDR (%)
Blastoderm nuclei stage4-5	78	1.71086e-10	2.6789	8.89647e-07
Subset blastoderm nuclei stage4-5	57	1.54252e-08	2.70761	4.01056e-05
Zygotic starting stage 5 stage4-5	33	3.22287e-08	3.66362	5.58631e-05
Gap-gene pattern stage4-5	15	8.69004e-07	6.46442	0.00112971
Segmented pattern stage4-5	19	5.57223e-06	4.12142	0.00579512
Ventral blastoderm nuclei stage4-5	15	8.61894e-06	5.0171	0.00746975
Zygotic starting stage 4 stage4-5	38	0.000611328	2.00123	0.45413
Degraded completely stage 5 stage4-5	60	0.00259268	1.63835	1.68524
Perinuclear around yolk nuclei stage4-5	14	0.0038114	2.71914	2.20214
Apical enrichment stage4-5	20	0.00446094	2.16789	2.30137
Cell division apparatus stage4-5	11	0.00486828	2.87332	2.30137
Anterior blastoderm nuclei stage4-5	14	0.00617821	2.44792	2.67722
Dorsal blastoderm nuclei stage4-5	8	0.00911795	3.21077	3.64718
Yolk nuclei stage4-5	24	0.0151163	1.83071	5.61463
All blastoderm nuclei stage4-5	22	0.0173861	1.82751	6.02719
Transiently widespread stage4-5	10	0.027226	2.32547	8.84845

## Sheet: Part C and D
Additional File 9, Part C and D (note that data is contained within multiple worksheets in this file).
C. Results of Fly-FISH annotation enrichment analysis of the subset of PUM-associated mRNAs not associated with BRAT, for annotations for embryonic stages 1-to-3.
No Fly-FISH annotation categories are enriched with an FDR < 10%.
D. Results of Fly-FISH annotation enrichment analysis of the subset of PUM-associated mRNAs not associated with BRAT, for annotations for embryonic stages 4-to-5.
Results are shown for Fly-FISH annotations enriched with an FDR < 10%.
Fly-FISH annotation category	Number of co-IPed mRNAs in category	Fisher's exact test P-value (two-sided)	Odds ratio	FDR (%)
Blastoderm nuclei stage4-5	56	5.84259e-08	2.63167	0.000303815
Gap-gene pattern stage4-5	12	4.35009e-06	6.67365	0.0113102
Zygotic starting stage 5 stage4-5	23	7.70719e-06	3.3343	0.0133591
Subset blastoderm nuclei stage4-5	38	2.9044e-05	2.38064	0.0377571
Segmented pattern stage4-5	14	8.1178e-05	3.98411	0.0844251
Ventral blastoderm nuclei stage4-5	10	0.00063816	4.1181	0.553072
Yolk nuclei stage4-5	21	0.0013535	2.3406	1.00545
Zygotic starting stage 4 stage4-5	28	0.00155934	2.05526	1.01357
Degraded completely stage 5 stage4-5	45	0.00258508	1.75192	1.4936
Apical enrichment stage4-5	16	0.00304273	2.44778	1.58222
Apical localization stage4-5	20	0.00421996	2.1796	1.87171
Cell division apparatus stage4-5	9	0.00431933	3.27315	1.87171
All blastoderm nuclei stage4-5	18	0.00823886	2.14062	3.07788
All yolk nuclei stage4-5	7	0.0082866	3.5028	3.07788
Perinuclear around yolk nuclei stage4-5	10	0.0102618	2.61805	3.55742
Anterior blastoderm nuclei stage4-5	10	0.0245464	2.37559	7.97759

## Sheet: Part E and F
Additional File 9, Part E and F (note that data is contained within multiple worksheets in this file).
E. Results of Fly-FISH annotation enrichment analysis of all BRAT-associated mRNAs, for annotations for embryonic stages 1-to-3.
Results are shown for Fly-FISH annotations enriched with an FDR < 10%.
Fly-FISH annotation category	Number of co-IPed mRNAs in category	Fisher's exact test P-value (two-sided)	Odds ratio	FDR (%)
Pole buds stage1-3	24	0.000569672	2.57501	0.489428
RNA islands stage1-3	19	0.000575798	2.9097	0.489428
Perinuclear localization stage1-3	14	0.00101391	3.36874	0.574548
Posterior localization stage1-3	27	0.00524483	1.97261	2.22905
Pole plasm stage1-3	26	0.0186346	1.8075	6.33577
F. Results of Fly-FISH annotation enrichment analysis of all BRAT-associated mRNAs, for annotations for embryonic stages 4-to-5.
Results are shown for Fly-FISH annotations enriched with an FDR < 10%.
Fly-FISH annotation category	Number of co-IPed mRNAs in category	Fisher's exact test P-value (two-sided)	Odds ratio	FDR (%)
Degraded completely stage 5 stage4-5	109	1.15961e-06	1.87419	0.00602997
Degraded stage4-5	330	3.78503e-05	1.52147	0.0984108
Degradation maternal transcripts stage4-5	312	8.06027e-05	1.48648	0.139711
Degraded partially stage 4 stage4-5	200	0.000298623	1.44955	0.38821
Pole cell enrichment stage4-5	63	0.00886693	1.50507	9.22161

## Sheet: Part G and H
Additional File 9, Part G and H (note that data is contained within multiple worksheets in this file).
G. Results of Fly-FISH annotation enrichment analysis of the subset of BRAT-associated mRNAs not associated with PUM, for annotations for embryonic stages 1-to-3.
No Fly-FISH annotation categories are enriched with an FDR < 10%.
H. Results of Fly-FISH annotation enrichment analysis of the subset of BRAT-associated mRNAs not associated with PUM, for annotations for embryonic stages 4-to-5.
Results are shown for Fly-FISH annotations enriched with an FDR < 10%.
Fly-FISH annotation category	Number of co-IPed mRNAs in category	Fisher's exact test P-value (two-sided)	Odds ratio	FDR (%)
Degraded completely stage 5 stage4-5	94	1.64685e-06	1.93909	0.0081704
Degraded stage4-5	283	3.14246e-06	1.67748	0.0081704
Degradation maternal transcripts stage4-5	267	1.03547e-05	1.61208	0.0179481
Degraded partially stage 4 stage4-5	172	9.65144e-05	1.53431	0.125469
Yolk plasm localization stage4-5	46	0.00675936	1.63594	7.02973

## Sheet: Part I and J
Additional File 9, Part I and J (note that data is contained within multiple worksheets in this file).
I. Results of Fly-FISH annotation enrichment analysis of BRAT-and-PUM co-target mRNAs, for annotations for embryonic stages 1-to-3.
Results are shown for Fly-FISH annotations enriched with an FDR < 10%.
Fly-FISH annotation category	Number of co-IPed mRNAs in category	Fisher's exact test P-value (two-sided)	Odds ratio	FDR (%)
Perinuclear localization stage1-3	6	0.000356849	7.60618	0.606644
Pole buds stage1-3	8	0.000736993	4.70264	0.626444
Posterior localization stage1-3	9	0.00126659	3.87226	0.630248
Pole plasm stage1-3	9	0.00148294	3.77649	0.630248
RNA islands stage1-3	6	0.00306228	4.75264	1.04118
Nuclei associated localization stage1-3	5	0.00625698	4.82196	1.77281
J. Results of Fly-FISH annotation enrichment analysis of BRAT-and-PUM co-target mRNAs, for annotations for embryonic stages 4-to-5.
Results are shown for Fly-FISH annotations enriched with an FDR < 10%.
Fly-FISH annotation category	Number of co-IPed mRNAs in category	Fisher's exact test P-value (two-sided)	Odds ratio	FDR (%)
Subset blastoderm nuclei stage4-5	19	0.000261648	2.86992	1.36057
Blastoderm nuclei stage4-5	22	0.00203546	2.27612	4.62495
Zygotic starting stage 5 stage4-5	10	0.00266824	3.20076	4.62495
