# Supplementary material for: Brain tumor is a sequence-specific RNA-binding protein that directs maternal mRNA clearance during the Drosophila maternal-to-zygotic transition
Source: Genome Biol. 2015 May 12;16(1):94. doi: 10.1186/s13059-015-0659-4 (PMC4460960; doi:10.1186/s13059-015-0659-4)
Supplement: Additional file 10: — A file containing tables summarizing the results of the comparisons of BRAT- and PUM-associated mRNAs with various translation and stability datasets included in Table 3 . [file 13059_2015_659_MOESM10_ESM.xlsx]

## Sheet: Sheet1
Additional File 10. Results of comparisons of BRAT and PUM targets to genome-wide translation and stability datasets included in Table 3.
A. Comparisons to the set of all PUM-associated mRNAs
	Numbers of genes
Comparison: all PUM targets vs.	Background (neither list)	PUM targets only	Comparator only	Overlap	Fisher's exact test P-value (two-sided)	Odds ratioa	FDR	FDR (%)
Qin et al. (2007) Translationally inactive 0-2 h embryos	4181	468	1136	141	0.322854	1.10885	0.403568	40.3568
Qin et al. (2007) Translationally active 0-2 h embryos	4618	544	699	65	0.085099	0.789421	0.170198	17.0198
De Renzis et al. (2007) degraded	2994	304	1745	223	0.0154345	1.25852	0.0514483	5.14483
Thomsen et al. (2010) all degraded	2012	170	3105	376	0.00017543	1.43311	0.000877148	0.0877148
Tadros et al. (2007) maternal degradation	2306	247	1377	145	0.912576	0.9831	1	100
Thomsen et al. (2010) maternal degradation	4455	466	662	80	0.256995	1.15523	0.367136	36.7136
Thomsen et al. (2010) zygotic degradation	4010	376	1107	170	1.12436e-06	1.63763	1.12436e-05	0.00112436
a Odds ratio > 1 indicates overlap is greater than expected, odds ratio < 1 indicates overlap is less than expected.
B. Comparisons to the subset of PUM-associated mRNAs not associated with BRAT
	Numbers of genes
Comparison: PUM-not-BRAT targets vs.	Background (neither list)	PUM-not-BRAT targets only	Comparator only	Overlap	Fisher's exact test P-value (two-sided)	Odds ratioa	FDR	FDR (%)
Qin et al. (2007) Translationally inactive 0-2 h embryos	4316	333	1188	89	0.853884	0.970973	1	100
Qin et al. (2007) Translationally active 0-2 h embryos	4793	369	711	53	0.880355	0.96825	1	100
De Renzis et al. (2007) degraded	3088	210	1818	150	0.0903081	1.21321	0.245511	24.5511
Thomsen et al. (2010) all degraded	2054	128	3237	244	0.0982042	1.20953	0.245511	24.5511
Tadros et al. (2007) maternal degradation	2384	169	1418	104	0.79584	1.03463	1	100
Thomsen et al. (2010) maternal degradation	4598	323	693	49	0.936753	1.00653	1	100
Thomsen et al. (2010) zygotic degradation	4123	263	1168	109	0.00164124	1.46288	0.0164124	1.64124
a Odds ratio > 1 indicates overlap is greater than expected, odds ratio < 1 indicates overlap is less than expected.
C. Comparisons to the set of all BRAT-associated mRNAs
	Numbers of genes
Comparison: all BRAT targets vs.	Background (neither list)	BRAT targets only	Comparator only	Overlap	Fisher's exact test P-value (two-sided)	Odds ratioa	FDR	FDR (%)
Qin et al. (2007) Translationally inactive 0-2 h embryos	3829	820	949	328	3.93582e-10	1.61375	7.87164e-10	7.87164e-08
Qin et al. (2007) Translationally active 0-2 h embryos	4082	1080	696	68	3.63021e-17	0.369332	1.21007e-16	1.21007e-14
De Renzis et al. (2007) degraded	2817	481	1447	521	1.04492e-25	2.10839	5.22462e-25	5.22462e-23
Thomsen et al. (2010) all degraded	1982	200	2588	893	3.7172e-57	3.41882	3.7172e-56	3.7172e-54
Tadros et al. (2007) maternal degradation	2162	391	1158	364	1.64668e-11	1.7379	4.1167e-11	4.1167e-09
Thomsen et al. (2010) maternal degradation	4030	891	540	202	1.50948e-08	1.69175	2.5158e-08	2.5158e-06
Thomsen et al. (2010) zygotic degradation	3607	779	963	314	9.94279e-08	1.50966	1.4204e-07	1.4204e-05
a Odds ratio > 1 indicates overlap is greater than expected, odds ratio < 1 indicates overlap is less than expected.
D. Comparisons to the subset of BRAT-associated mRNAs not associated with PUM
	Numbers of genes
Comparison: BRAT-not-PUM targets vs.	Background (neither list)	BRAT-not-PUM targets only	Comparator only	Overlap	Fisher's exact test P-value (two-sided)	Odds ratioa	FDR	FDR (%)
Qin et al. (2007) Translationally inactive 0-2 h embryos	3964	685	1001	276	1.0687e-08	1.59544	2.13741e-08	2.13741e-06
Qin et al. (2007) Translationally active 0-2 h embryos	4257	905	708	56	1.35184e-14	0.372076	4.50614e-14	4.50614e-12
De Renzis et al. (2007) degraded	2911	387	1520	448	1.98786e-25	2.21666	9.93929e-25	9.93929e-23
Thomsen et al. (2010) all degraded	2024	158	2720	761	3.06578e-52	3.58361	3.06578e-51	3.06578e-49
Tadros et al. (2007) maternal degradation	2240	313	1199	323	6.69731e-14	1.92763	1.67433e-13	1.67433e-11
Thomsen et al. (2010) maternal degradation	4173	748	571	171	1.99194e-07	1.67056	3.3199e-07	3.3199e-05
Thomsen et al. (2010) zygotic degradation	3720	666	1024	253	0.000102955	1.37995	0.000128694	0.0128694
a Odds ratio > 1 indicates overlap is greater than expected, odds ratio < 1 indicates overlap is less than expected.
E. Comparisons to the set of BRAT-and-PUM co-target mRNAs
	Numbers of genes
Comparison: BRAT-and-PUM co-targets vs.	Background (neither list)	BRAT-and-PUM co-targets only	Comparator only	Overlap	Fisher's exact test P-value (two-sided)	Odds ratioa	FDR	FDR (%)
Qin et al. (2007) Translationally inactive 0-2 h embryos	4514	135	1225	52	0.0376726	1.41928	0.0941815	9.41815
Qin et al. (2007) Translationally active 0-2 h embryos	4987	175	752	12	0.00532802	0.454786	0.0177601	1.77601
De Renzis et al. (2007) degraded	3204	94	1895	73	0.0882187	1.31294	0.147031	14.7031
Thomsen et al. (2010) all degraded	2140	42	3349	132	5.04078e-05	2.00804	0.000504078	0.0504078
Tadros et al. (2007) maternal degradation	2475	78	1481	41	0.564227	0.878441	0.626919	62.6919
Thomsen et al. (2010) maternal degradation	4778	143	711	31	0.0674888	1.45669	0.134978	13.4978
Thomsen et al. (2010) zygotic degradation	4273	113	1216	61	0.000139769	1.89658	0.000698843	0.0698843
a Odds ratio > 1 indicates overlap is greater than expected, odds ratio < 1 indicates overlap is less than expected.
