# Supplementary material for: Brain tumor is a sequence-specific RNA-binding protein that directs maternal mRNA clearance during the Drosophila maternal-to-zygotic transition
Source: Genome Biol. 2015 May 12;16(1):94. doi: 10.1186/s13059-015-0659-4 (PMC4460960; doi:10.1186/s13059-015-0659-4)
Supplement: Additional file 11: — A file containing tables listing the genes whose transcripts are significantly upregulated in brat mutant embryos at each of the four time-points assayed, with FDRs and fold-change values indicated. [file 13059_2015_659_MOESM11_ESM.xlsx]

## Sheet: Upregulated at 0-1.5 h
Additional File 11, Part A (note that data is contained within multiple worksheets in this file)
mRNAs significantly upregulated in brat mutant vs wild-type embryos at 0-1.5 h, with an FDR (q-value) < 5%.
Note that some genes are represented by more than one probe set on the array, and so may occur more than once in this table, with different fold enrichment values and q-values.
FBgn ID from array gene description file	Updated FBgn ID (FlyBase release 6.03)	Gene Symbol (FlyBase release 6.03)	Fold change at 0-1.5 h (brat mutant vs wild-type)	q-value (%)
FBgn0015380	FBgn0015380	drl	13.1818	0
FBgn0035257	FBgn0035257	CG12011	10.8662	0
FBgn0033721	FBgn0033721	CG13159	10.865	0
FBgn0028537	FBgn0028537	CG31775	9.72282	0
FBgn0004629	FBgn0004629	Cys	8.02707	0
FBgn0036433	FBgn0036433	CG9628	6.84759	0
FBgn0010228	FBgn0010228	HmgZ	6.71475	0
FBgn0061354	FBgn0262720	CG43164	6.55973	0
FBgn0040942	FBgn0040942	CG12643	6.30578	0
FBgn0001090	FBgn0001090	bnb	6.21226	0
FBgn0036433	FBgn0036433	CG9628	6.18621	0
FBgn0003866	FBgn0003866	tsh	6.05398	0
FBgn0053300	FBgn0053300	Muc30E	6.04896	0
FBgn0002526	FBgn0002526	LanA	5.91416	0
FBgn0033927	FBgn0033927	CR10102	5.71019	0
FBgn0024211	FBgn0260745	mfas	5.67389	0
FBgn0026319	FBgn0026319	Traf4	5.45589	0.335367
FBgn0024244	FBgn0024244	drm	5.42166	0
FBgn0027070	FBgn0027070	CG17322	5.24755	0
FBgn0020257	FBgn0020257	Ppa	5.20224	1.0092
FBgn0024211	FBgn0260745	mfas	5.14715	0.396342
FBgn0015777	FBgn0015777	nrv2	5.05204	0
FBgn0028523	FBgn0028523	CG5888	4.93442	0
FBgn0000071	FBgn0000071	Ama	4.88643	0
FBgn0033159	FBgn0033159	Dscam1	4.84303	0.396342
FBgn0024211	FBgn0260745	mfas	4.83231	0
FBgn0024211	FBgn0260745	mfas	4.82932	0
FBgn0001235	FBgn0001235	hth	4.76926	0
FBgn0033855	FBgn0033855	link	4.74006	0
FBgn0000180	FBgn0000180	bib	4.63004	0.973162
FBgn0000071	FBgn0000071	Ama	4.58345	0
FBgn0033159	FBgn0033159	Dscam1	4.4481	0
FBgn0002734	FBgn0002734	E(spl)mdelta-HLH	4.44754	0
FBgn0028373	FBgn0265274	Inx3	4.40986	0
FBgn0026320	FBgn0026320	Tom	4.39941	0.384685
FBgn0012037	FBgn0012037	Ance	4.39072	0
FBgn0002543	FBgn0002543	lea	4.32971	0
FBgn0001235	FBgn0001235	hth	4.32835	0
FBgn0002527	FBgn0261800	LanB1	4.23747	0
FBgn0024732	FBgn0024732	Drep1	4.1471	0
FBgn0003313	FBgn0003313	sala	4.11626	0
FBgn0000411	FBgn0000411	D	4.09763	0
FBgn0035376	FBgn0263392	Tet	4.09153	0.359321
FBgn0033980	FBgn0033980	Cyp6a20	4.07923	0
FBgn0033159	FBgn0033159	Dscam1	4.01982	0.551869
FBgn0002629	FBgn0002629	E(spl)m4-BFM	3.99996	0
FBgn0033159	FBgn0033159	Dscam1	3.97942	0.428361
FBgn0004198	FBgn0004198	ct	3.91025	0.396342
FBgn0024211	FBgn0260745	mfas	3.89175	0
FBgn0031621	FBgn0031621	Elba3	3.85375	0.427428
FBgn0010434	FBgn0010434	cora	3.84873	0
FBgn0033159	FBgn0033159	Dscam1	3.80421	0.231902
FBgn0035315	FBgn0035315	CG8960	3.78733	1.16226
FBgn0034514	FBgn0034514	CG13427	3.73518	0.325356
FBgn0016054	FBgn0016054	phr6-4	3.7209	0
FBgn0013272	FBgn0013272	Gp150	3.7182	0
FBgn0033159	FBgn0033159	Dscam1	3.71667	0.319007
FBgn0038566	FBgn0038566	CG14317	3.70317	0.63124
FBgn0001254	FBgn0001254	ImpE2	3.70257	3.63314
FBgn0038071	FBgn0038071	Dtg	3.68512	0
FBgn0001235	FBgn0001235	hth	3.66658	0
FBgn0033159	FBgn0033159	Dscam1	3.64558	0
FBgn0087002	FBgn0087002	Rfabg	3.62621	1.01653
FBgn0040984	FBgn0040984	CG4440	3.62057	0.969489
FBgn0035208	FBgn0035208	CG9184	3.61086	0.344192
FBgn0033159	FBgn0033159	Dscam1	3.60888	2.38594
FBgn0033159	FBgn0033159	Dscam1	3.59126	0.367396
FBgn0033159	FBgn0033159	Dscam1	3.5656	0
FBgn0033159	FBgn0033159	Dscam1	3.54512	1.13874
FBgn0004646	FBgn0004646	ogre	3.53449	0.222437
FBgn0086364	FBgn0264493	rdx	3.53418	0.460539
FBgn0036791	FBgn0036791	CG7271	3.53066	3.63314
FBgn0033159	FBgn0033159	Dscam1	3.50112	0
FBgn0010452	FBgn0010452	trn	3.48891	0
FBgn0086910	FBgn0265276	l(3)neo38	3.48467	0
FBgn0003448	FBgn0003448	sna	3.46841	1.16226
FBgn0035767	FBgn0035767	CG8596	3.45937	0
FBgn0002735	FBgn0002735	E(spl)mgamma-HLH	3.44617	0
FBgn0002631	FBgn0002631	E(spl)m5-HLH	3.41186	0
FBgn0001235	FBgn0001235	hth	3.41096	0
FBgn0026063	FBgn0026063	KP78b	3.39163	0.359321
FBgn0038554	FBgn0261649	tinc	3.36886	0.380212
FBgn0013272	FBgn0013272	Gp150	3.35229	0
FBgn0003425	FBgn0264089	sli	3.34895	0.369472
FBgn0002633	FBgn0002633	E(spl)m7-HLH	3.33501	0
FBgn0037213	FBgn0037213	CG12581	3.30618	2.05096
FBgn0033159	FBgn0033159	Dscam1	3.29255	0
FBgn0015777	FBgn0015777	nrv2	3.29232	0
FBgn0033159	FBgn0033159	Dscam1	3.28009	2.05096
FBgn0028905	FBgn0263037, FBgn0263038	CG43332, CG43333	3.27248	0
FBgn0004586	FBgn0259211	grh	3.26493	0.435976
FBgn0051131	FBgn0051131	CG31131	3.25918	0
FBgn0033159	FBgn0033159	Dscam1	3.2545	0.672803
FBgn0024211	FBgn0260745	mfas	3.24933	0.990856
FBgn0053464	FBgn0264089	sli	3.23191	1.01653
FBgn0044028	FBgn0044028	Notum	3.23026	0.854856
FBgn0004586	FBgn0259211	grh	3.21912	0
FBgn0000227	FBgn0000227	Bsg25A	3.21491	1.95684
FBgn0004859	FBgn0004859	ci	3.21287	0
FBgn0085412	FBgn0085412	CG34383	3.20459	0.317459
FBgn0086901	FBgn0086901	cv-c	3.1982	0.648775
FBgn0035656	FBgn0035656	CG10479	3.19727	0.406189
FBgn0085253	FBgn0085253	CG34224	3.19698	0
FBgn0033159	FBgn0033159	Dscam1	3.19688	0.551869
FBgn0039678	FBgn0039678	Obp99a	3.19638	1.07343
FBgn0015609	FBgn0015609	CadN	3.18506	0.231902
FBgn0033159	FBgn0033159	Dscam1	3.18506	0.406189
FBgn0001235	FBgn0001235	hth	3.17256	0.432135
FBgn0036927	FBgn0036927	CG7433	3.16845	0.231902
FBgn0036144	FBgn0036144	GlcAT-P	3.16622	0
FBgn0003089	FBgn0003089	pip	3.15436	0
FBgn0033159	FBgn0033159	Dscam1	3.1426	0.751684
FBgn0023214	FBgn0023214	edl	3.11593	0.934235
FBgn0038554	FBgn0261649	tinc	3.10888	0
FBgn0004607	FBgn0004607	zfh2	3.09988	0.406189
FBgn0033159	FBgn0033159	Dscam1	3.09433	0.344192
FBgn0041160	FBgn0041160	comm2	3.08518	0.335367
FBgn0033159	FBgn0033159	Dscam1	3.06504	0.934235
FBgn0040536	FBgn0040536	CG12418	3.03416	0.344192
FBgn0001235	FBgn0001235	hth	3.02566	0
FBgn0033159	FBgn0033159	Dscam1	3.02251	0.551869
FBgn0003731	FBgn0003731	Egfr	3.02055	0
FBgn0013725	FBgn0013725	phyl	3.02021	2.81116
FBgn0033159	FBgn0033159	Dscam1	3.00663	0
FBgn0033159	FBgn0033159	Dscam1	3.00525	1.01653
FBgn0000448	FBgn0000448	Hr46	2.99843	0
FBgn0033159	FBgn0033159	Dscam1	2.97384	0
FBgn0033159	FBgn0033159	Dscam1	2.9607	0.331962
FBgn0001075	FBgn0001075	ft	2.9564	0.335367
FBgn0003425	FBgn0264089	sli	2.95397	0.311412
FBgn0020377	FBgn0020377	Sr-CII	2.90659	0.973162
FBgn0000570	FBgn0260400	elav	2.87858	1.13874
FBgn0026064	FBgn0026064	KP78a	2.86883	0.945036
FBgn0033159	FBgn0033159	Dscam1	2.84896	1.12475
FBgn0002921	FBgn0002921	Atpalpha	2.84307	0.452049
FBgn0002968	FBgn0264975	Nrg	2.83914	0.222437
FBgn0028506	FBgn0028506	CG4455	2.82949	0
FBgn0040809	FBgn0040809	CG13465	2.81591	0
FBgn0035572	FBgn0035572	CG13711	2.80988	0.225505
FBgn0000137	FBgn0000137	ase	2.80269	0
FBgn0003866	FBgn0003866	tsh	2.79719	0.32215
FBgn0031971	FBgn0031971	Sirup	2.78167	0.449976
FBgn0035378	FBgn0263392	Tet	2.77339	0
FBgn0001981	FBgn0001981	esg	2.77302	0
FBgn0035208	FBgn0035208	CG9184	2.77072	1.01653
FBgn0053555	FBgn0266756	btsz	2.76186	2.59752
FBgn0036194	FBgn0036194	CG11652	2.7503	0
FBgn0000497	FBgn0000497	ds	2.74164	0
FBgn0004893	FBgn0004893	bowl	2.73278	0.393955
FBgn0053555	FBgn0266756	btsz	2.72257	0.661908
FBgn0028519	FBgn0028519	CG4500	2.70868	2.17616
FBgn0004108	FBgn0004108	Nrt	2.70025	0.969489
FBgn0033159	FBgn0033159	Dscam1	2.69966	1.97978
FBgn0052299	FBgn0052299	CG32299	2.69398	1.97978
FBgn0044028	FBgn0044028	Notum	2.69172	0.389265
FBgn0024250	FBgn0024250	brk	2.69042	0.86332
FBgn0025394	FBgn0025394	inc	2.68791	0
FBgn0033159	FBgn0033159	Dscam1	2.67441	0.931574
FBgn0002945	FBgn0002945	nkd	2.66305	0.726627
FBgn0033159	FBgn0033159	Dscam1	2.66297	0.969489
FBgn0004583	FBgn0004583	ex	2.65874	0.551869
FBgn0003731	FBgn0003731	Egfr	2.6576	1.87772
FBgn0011653	FBgn0011653	mas	2.65758	0
FBgn0000578	FBgn0000578	ena	2.65558	0.854856
FBgn0027111	FBgn0027111	miple	2.65136	0.672803
FBgn0033159	FBgn0033159	Dscam1	2.65071	0.432135
FBgn0000542	FBgn0000542	ec	2.63479	4.26499
FBgn0003435	FBgn0003435	sm	2.63384	1.04634
FBgn0039600	FBgn0039600	CG1646	2.62665	0
FBgn0083919	FBgn0265991	Zasp52	2.61873	0.814547
FBgn0020299	FBgn0020299	stumps	2.61636	0.551869
FBgn0033159	FBgn0033159	Dscam1	2.61216	0.661908
FBgn0004586	FBgn0259211	grh	2.6113	0.86332
FBgn0042175	FBgn0042175	CG18858	2.60621	0.333655
FBgn0033159	FBgn0033159	Dscam1	2.6058	0.63124
FBgn0085389	FBgn0267336	Glut4EF	2.60072	0.344192
FBgn0041585	FBgn0041585	olf186-F	2.59754	0.432135
FBgn0000635	FBgn0000635	Fas2	2.5881	1.69949
FBgn0033068	FBgn0262867	Ptr	2.58764	4.64975
FBgn0053207	FBgn0053207	pxb	2.58578	3.22311
FBgn0029531	FBgn0029531	CG13362	2.5846	1.01653
FBgn0003254	FBgn0003254	rib	2.58039	0.973162
FBgn0010894	FBgn0010894	sinu	2.56979	2.19112
FBgn0010424	FBgn0010424	TpnC73F	2.56356	0.648775
FBgn0001174	FBgn0001174	halo	2.55295	0.648775
FBgn0010238	FBgn0010238	Lac	2.53532	0.432135
FBgn0028999	FBgn0028999	nerfin-1	2.5349	0.648775
FBgn0020299	FBgn0020299	stumps	2.53476	2.49079
FBgn0034275	FBgn0034275	CG5002	2.5228	0.319007
FBgn0032681	FBgn0032681	CG10283	2.50853	2.1151
FBgn0053553	FBgn0265998	Doa	2.50374	0.384685
FBgn0001325	FBgn0001325	Kr	2.50298	2.07608
FBgn0030955	FBgn0030955	CG6891	2.49612	0.355416
FBgn0026160	FBgn0026160	tna	2.49177	0
FBgn0033159	FBgn0033159	Dscam1	2.48859	2.49079
FBgn0000370	FBgn0000370	crc	2.48319	0
FBgn0026319	FBgn0026319	Traf4	2.47951	0
FBgn0033159	FBgn0033159	Dscam1	2.47635	4.78511
FBgn0029128	FBgn0029128	tyn	2.47061	0.973162
FBgn0001297	FBgn0001297	kay	2.4681	0.54955
FBgn0010105	FBgn0010105	comm	2.46768	0.917845
FBgn0038443	FBgn0259244	CG42342	2.46579	1.18472
FBgn0033159	FBgn0033159	Dscam1	2.46312	3.34671
FBgn0029002	FBgn0029002	miple2	2.46036	0
FBgn0013733	FBgn0013733	shot	2.44035	0.910814
FBgn0033159	FBgn0033159	Dscam1	2.43639	0.843825
FBgn0033159	FBgn0033159	Dscam1	2.42924	0.990856
FBgn0053555	FBgn0266756	btsz	2.42124	3.63314
FBgn0033159	FBgn0033159	Dscam1	2.42046	1.0092
FBgn0039600	FBgn0039600	CG1646	2.41836	0.225505
FBgn0040487	FBgn0040487	BobA	2.41364	2.49079
FBgn0085403	FBgn0264895	RapGAP1	2.41118	1.8496
FBgn0051211	FBgn0051211	CG31211	2.39903	0
FBgn0012034	FBgn0012034	AcCoAS	2.39508	0.325356
FBgn0004396	FBgn0004396	CrebA	2.39268	0.945036
FBgn0033159	FBgn0033159	Dscam1	2.38958	0.325356
FBgn0003425	FBgn0264089	sli	2.38634	3.51594
FBgn0051253	FBgn0051253	CG31253	2.37727	0.547251
FBgn0069927	FBgn0069927	CG41124	2.37345	0.314406
FBgn0010473	FBgn0010473	tutl	2.3696	2.04364
FBgn0004449	FBgn0004449	Ten-m	2.36724	0.973162
FBgn0028371	FBgn0028371	jbug	2.36548	2.30424
FBgn0035162	FBgn0035162	CG13900	2.36511	0
FBgn0051211	FBgn0051211	CG31211	2.36425	0.228659
FBgn0003435	FBgn0003435	sm	2.35716	0.945036
FBgn0040823	FBgn0040823	dpr6	2.35426	0.355416
FBgn0030955	FBgn0030955	CG6891	2.34627	1.44363
FBgn0002561	FBgn0002561	l(1)sc	2.34542	0
FBgn0053937	FBgn0266410	CG45050	2.34113	0.432135
FBgn0004394	FBgn0004394	pdm2	2.34026	0.396342
FBgn0000570	FBgn0260400	elav	2.33366	0
FBgn0041605	FBgn0041605	cpx	2.32496	1.41197
FBgn0031907	FBgn0031907	CG5171	2.32349	2.06643
FBgn0031453	FBgn0031453	Bacc	2.32338	0
FBgn0033159	FBgn0033159	Dscam1	2.32315	2.19112
FBgn0085389	FBgn0267336	Glut4EF	2.3229	0.945036
FBgn0004586	FBgn0259211	grh	2.3211	1.931
FBgn0029114	FBgn0029114	Tollo	2.31111	0
FBgn0002931	FBgn0002931	net	2.30947	1.82745
FBgn0027610	FBgn0027610	Dic1	2.30499	0.325356
FBgn0026188	FBgn0261552	ps	2.30175	1.18472
FBgn0035968	FBgn0035968	Slc45-1	2.2993	3.24203
FBgn0010238	FBgn0010238	Lac	2.29267	0.726627
FBgn0085409	FBgn0085409	CG34380	2.28953	1.07343
FBgn0031001	FBgn0031001	CG7884	2.27681	0
FBgn0010651	FBgn0010651	l(2)08717	2.27064	2.17616
FBgn0032335	FBgn0032335	CG14915	2.26681	3.24203
FBgn0053553	FBgn0265998	Doa	2.26643	0.406189
FBgn0033159	FBgn0033159	Dscam1	2.26391	2.04364
FBgn0033159	FBgn0033159	Dscam1	2.25807	3.53494
FBgn0003900	FBgn0003900	twi	2.25535	1.16226
FBgn0052581	FBgn0052581	CG32581	2.25172	0.743142
FBgn0031434	FBgn0031434	insv	2.24888	0
FBgn0037705	FBgn0037705	mura	2.24466	1.95684
FBgn0051683	FBgn0051683	CG31683	2.22763	0
FBgn0026061	FBgn0026061	Mipp1	2.22473	0
FBgn0000542	FBgn0000542	ec	2.22017	0
FBgn0052318	FBgn0052318	CG32318	2.21894	0.721285
FBgn0038661	FBgn0261113	Xrp1	2.21656	1.87772
FBgn0000370	FBgn0000370	crc	2.20994	0
FBgn0005672	FBgn0005672	spi	2.20731	0.743142
FBgn0033159	FBgn0033159	Dscam1	2.20676	4.7601
FBgn0087007	FBgn0087007	bbg	2.1995	0.726627
FBgn0085389	FBgn0267336	Glut4EF	2.19771	0.452049
FBgn0003507	FBgn0003507	srp	2.19099	1.41197
FBgn0043791	FBgn0043791	CG8147	2.18672	1.18472
FBgn0033613	FBgn0259238	CG42336	2.18132	1.8496
FBgn0005631	FBgn0005631	robo	2.17976	2.38594
FBgn0000370	FBgn0000370	crc	2.16421	0.344192
FBgn0033913	FBgn0033913	CG8468	2.16388	1.82745
FBgn0036855	FBgn0260857	Bet1	2.16078	1.21386
FBgn0037007	FBgn0037007	CG5059	2.15975	1.44363
FBgn0035060	FBgn0035060	Eps-15	2.15752	1.38986
FBgn0000635	FBgn0000635	Fas2	2.15725	0.340607
FBgn0014002	FBgn0014002	Pdi	2.149	2.07608
FBgn0041585	FBgn0041585	olf186-F	2.14747	0.63124
FBgn0005629	FBgn0262509	nrm	2.13228	1.8496
FBgn0031633	FBgn0031633	Fnta	2.12713	0.721285
FBgn0085412	FBgn0085412	CG34383	2.12708	0.86048
FBgn0086655	FBgn0086655	jing	2.12332	0
FBgn0000015	FBgn0000015	Abd-B	2.12229	2.1151
FBgn0004169	FBgn0004169	up	2.12158	0.661908
FBgn0026361	FBgn0026361	Sep5	2.12099	2.81116
FBgn0085389	FBgn0267336	Glut4EF	2.11727	1.08438
FBgn0036501	FBgn0036501	CG7272	2.10504	0.710831
FBgn0050015	FBgn0050015	CG30015	2.1049	1.95684
FBgn0085335	FBgn0265082	Cdep	2.09759	2.19112
FBgn0041604	FBgn0041604	dlp	2.09367	0.315925
FBgn0052390	FBgn0259173	corn	2.09164	0.814547
FBgn0035103	FBgn0035103	Vdup1	2.09094	0.432135
FBgn0028855	FBgn0028855	CG15282	2.08764	2.05096
FBgn0030960	FBgn0030960	Atg101	2.08411	0
FBgn0003944	FBgn0003944	Ubx	2.07857	2.30424
FBgn0003177	FBgn0262614	pyd	2.07715	2.04364
FBgn0036349	FBgn0036349	SNCF	2.07705	3.22311
FBgn0003486	FBgn0003486	spo	2.07292	1.01653
FBgn0014163	FBgn0014163	fax	2.06755	1.74212
FBgn0014002	FBgn0014002	Pdi	2.06675	1.69597
FBgn0004009	FBgn0004009	wg	2.06424	0.63124
FBgn0038028	FBgn0038028	CG10035	2.05285	0.843825
FBgn0010256	FBgn0262734	Rbp2	2.04719	0.914636
FBgn0000489	FBgn0000489	Pka-C3	2.03279	3.45372
FBgn0040071	FBgn0040071	tara	2.03106	0
FBgn0002732	FBgn0002732	E(spl)malpha-BFM	2.0279	2.59752
FBgn0005771	FBgn0005771	noc	2.02701	1.46723
FBgn0032976	FBgn0261802	CG42748	2.02069	1.38986
FBgn0032489	FBgn0032489	CG15480	2.0201	3.63314
FBgn0053097	FBgn0261641	CG42724	2.01755	1.0139
FBgn0031736	FBgn0031736	CG11030	2.01718	1.18472
FBgn0039266	FBgn0039266	CG11791	2.01115	0
FBgn0033159	FBgn0033159	Dscam1	2.01092	2.19112
FBgn0035522	FBgn0035522	CG1273	2.00571	2.49079
FBgn0000216	FBgn0000216	Brd	2.00511	2.1151
FBgn0086910	FBgn0265276	l(3)neo38	2.00056	0.726627
FBgn0005629	FBgn0262509	nrm	1.99985	4.50221
FBgn0005666	FBgn0005666	bt	1.99804	2.05096
FBgn0015569	FBgn0015569	alpha-Est10	1.9967	2.59752
FBgn0004449	FBgn0004449	Ten-m	1.99538	2.11933
FBgn0031845	FBgn0263200	Galt	1.99496	0.945036
FBgn0003118	FBgn0003118	pnt	1.99468	1.21105
FBgn0026160	FBgn0026160	tna	1.99327	0
FBgn0045761	FBgn0045761	CHKov1	1.99111	2.30424
FBgn0036901	FBgn0261341	verm	1.97915	3.22311
FBgn0082585	FBgn0082585	sprt	1.97616	1.44363
FBgn0030251	FBgn0030251	CG2145	1.97256	0.309936
FBgn0053097	FBgn0261641	CG42724	1.97071	0.710831
FBgn0014163	FBgn0014163	fax	1.96931	3.45372
FBgn0039776	FBgn0039776	PH4alphaEFB	1.96512	0.311412
FBgn0000636	FBgn0000636	Fas3	1.96357	2.69985
FBgn0003177	FBgn0262614	pyd	1.95733	0.996897
FBgn0003659	FBgn0264270	Sxl	1.95373	0.672803
FBgn0000542	FBgn0000542	ec	1.95352	2.92462
FBgn0004687	FBgn0004687	Mlc-c	1.95266	0.551869
FBgn0085407	FBgn0085407	Pvf3	1.94877	0.924332
FBgn0051367	FBgn0261641	CG42724	1.94528	0.228659
FBgn0035157	FBgn0035157	CG13894	1.94483	0.973162
FBgn0035162	FBgn0035162	CG13900	1.93888	0
FBgn0032877	FBgn0032877	CG2617	1.9378	0.931574
FBgn0033836	FBgn0033836	CG18278	1.93513	0.86332
FBgn0033876	FBgn0033876	Syngr	1.93278	1.44363
FBgn0033987	FBgn0033987	ckn	1.93158	0.432135
FBgn0020299	FBgn0020299	stumps	1.9306	1.8496
FBgn0015919	FBgn0015919	caup	1.93017	4.50221
FBgn0004839	FBgn0004839	otk	1.92398	3.45372
FBgn0033159	FBgn0033159	Dscam1	1.92285	1.97978
FBgn0026189	FBgn0026189	prominin-like	1.92258	1.74212
FBgn0000659	FBgn0000659	fkh	1.92085	2.59752
FBgn0085532	FBgn0085532	CG40894	1.91585	0.996897
FBgn0033159	FBgn0033159	Dscam1	1.9138	1.41197
FBgn0053208	FBgn0053208	Mical	1.91302	0.726627
FBgn0002932	FBgn0002932	neur	1.91238	3.34671
FBgn0013733	FBgn0013733	shot	1.90616	2.67853
FBgn0025776	FBgn0025776	ind	1.90559	4.78511
FBgn0046874	FBgn0046874	Pif1B	1.90389	1.08438
FBgn0028978	FBgn0028978	trbl	1.90316	1.95684
FBgn0003177	FBgn0262614	pyd	1.90062	1.08438
FBgn0039600	FBgn0039600	CG1646	1.89629	0.219451
FBgn0033159	FBgn0033159	Dscam1	1.89471	3.9896
FBgn0005630	FBgn0005630	lola	1.89309	0.945036
FBgn0051712	FBgn0051712	CG31712	1.89095	0.672803
FBgn0035917	FBgn0035917	Zasp66	1.89009	1.13874
FBgn0033483	FBgn0033483	egr	1.88933	4.34368
FBgn0033159	FBgn0033159	Dscam1	1.88827	1.46723
FBgn0036494	FBgn0036494	Toll-6	1.87388	0.990856
FBgn0035626	FBgn0035626	lin-28	1.87225	4.64975
FBgn0086655	FBgn0086655	jing	1.86994	1.07343
FBgn0003430	FBgn0003430	slp1	1.86659	0.743142
FBgn0032590	FBgn0032590	CG4631	1.86489	1.22523
FBgn0085432	FBgn0085432	pan	1.86335	0.63124
FBgn0039600	FBgn0039600	CG1646	1.86257	0.32215
FBgn0026188	FBgn0261552	ps	1.8622	4.53594
FBgn0030693	FBgn0030693	CG8974	1.85947	0
FBgn0013733	FBgn0013733	shot	1.85791	3.30193
FBgn0003963	FBgn0003963	ush	1.85283	0.931574
FBgn0050437	FBgn0259247	laccase2	1.85023	0.380212
FBgn0003600	FBgn0263740, FBgn0263755	eIF-2gamma, Su(var)3-9	1.85014	0
FBgn0002773	FBgn0002773	Mlc2	1.84742	1.41197
FBgn0000723	FBgn0000723	FER	1.84477	0.877805
FBgn0029885	FBgn0029885	CG3224	1.83771	4.7601
FBgn0003117	FBgn0003117	pnr	1.83496	0.924332
FBgn0034518	FBgn0034518	CG13430	1.83454	0.814547
FBgn0024294	FBgn0024294	Spn43Aa	1.83389	4.16382
FBgn0053555	FBgn0266756	btsz	1.83046	1.22523
FBgn0041585	FBgn0041585	olf186-F	1.82949	2.19112
FBgn0034750	FBgn0034750	CG3732	1.82394	0.990856
FBgn0051241	FBgn0266195	Tgs1	1.8233	3.34671
FBgn0004009	FBgn0004009	wg	1.82265	0
FBgn0014163	FBgn0014163	fax	1.8223	1.74212
FBgn0005630	FBgn0005630	lola	1.81311	1.74212
FBgn0000015	FBgn0000015	Abd-B	1.81083	1.40941
FBgn0017581	FBgn0017581	Lk6	1.80971	1.8496
FBgn0003545	FBgn0003545	sub	1.80905	1.74212
FBgn0033313	FBgn0033313	Cirl	1.80884	1.12475
FBgn0025678	FBgn0025678	CaBP1	1.80875	3.45372
FBgn0020251	FBgn0020251	sfl	1.80574	0.219451
FBgn0005630	FBgn0005630	lola	1.80365	2.49079
FBgn0032269	FBgn0032269	w-cup	1.80285	3.22311
FBgn0000578	FBgn0000578	ena	1.79399	0.369472
FBgn0017581	FBgn0017581	Lk6	1.79367	0
FBgn0028554	FBgn0028554	x16	1.79012	1.04634
FBgn0011692	FBgn0011692	pav	1.787	0.843825
FBgn0039266	FBgn0039266	CG11791	1.78555	0.551869
FBgn0032059	FBgn0032059	PrBP	1.78456	0.63124
FBgn0025682	FBgn0025682	scf	1.7791	2.17616
FBgn0041702	FBgn0041702	CG15107	1.77524	0
FBgn0000547	FBgn0000547	ed	1.7738	0.843825
FBgn0003076	FBgn0003076	Pgm	1.77248	2.38594
FBgn0004198	FBgn0004198	ct	1.76786	4.53594
FBgn0038554	FBgn0261649	tinc	1.7658	2.05096
FBgn0010470	FBgn0010470	Fkbp14	1.76543	2.5513
FBgn0243505	FBgn0261873	sdt	1.76399	1.69949
FBgn0061355	FBgn0262720	CG43164	1.76307	2.69985
FBgn0039600	FBgn0039600	CG1646	1.76265	1.22523
FBgn0052486	FBgn0266918	CG32486	1.76135	0.945036
FBgn0010415	FBgn0010415	Sdc	1.75985	0.63124
FBgn0036415	FBgn0036415	CG7768	1.75345	1.21386
FBgn0026619	FBgn0026619	Taz	1.75122	4.34368
FBgn0005630	FBgn0005630	lola	1.74784	0.931279
FBgn0013953	FBgn0013953	Esp	1.74676	4.50221
FBgn0003118	FBgn0003118	pnt	1.74485	4.34368
FBgn0025682	FBgn0025682	scf	1.73799	2.67853
FBgn0010389	FBgn0010389	htl	1.72935	1.0061
FBgn0036715	FBgn0036715	Cad74A	1.72912	1.87772
FBgn0000575	FBgn0000575	emc	1.72769	1.16226
FBgn0003177	FBgn0262614	pyd	1.72647	0.90202
FBgn0038704	FBgn0038704	CG5316	1.71939	1.38986
FBgn0005427	FBgn0005427	ewg	1.71724	2.59752
FBgn0087007	FBgn0087007	bbg	1.71623	2.05096
FBgn0003177	FBgn0262614	pyd	1.71586	0.460539
FBgn0003567	FBgn0003567	su(Hw)	1.71411	0.969489
FBgn0014163	FBgn0014163	fax	1.71257	4.50221
FBgn0051211	FBgn0051211	CG31211	1.7101	4.53594
FBgn0039018	FBgn0263143	vret	1.69423	0.996897
FBgn0086690	FBgn0086690	cp309	1.69377	1.21386
FBgn0016694	FBgn0016694	Pdp1	1.69063	1.41197
FBgn0003896	FBgn0003896	tup	1.68956	1.18472
FBgn0053099	FBgn0053099	CG33099	1.6881	1.931
FBgn0069933	FBgn0069933	CG41118	1.6861	2.69985
FBgn0003944	FBgn0003944	Ubx	1.68516	2.03593
FBgn0035633	FBgn0260936	scny	1.68394	4.50221
FBgn0016078	FBgn0016078	wun	1.6797	1.44363
FBgn0085432	FBgn0085432	pan	1.67768	4.16382
FBgn0026585	FBgn0263916	Ent2	1.6772	0
FBgn0002781	FBgn0002781	mod(mdg4)	1.67621	2.69985
FBgn0035793	FBgn0035793	CG7546	1.67263	1.0092
FBgn0050005	FBgn0050005	GstT2	1.67145	2.92462
FBgn0027885	FBgn0027885	Aac11	1.6684	1.38986
FBgn0003139	FBgn0003139	PpV	1.66717	1.21386
FBgn0011225	FBgn0011225	jar	1.66517	2.92462
FBgn0085432	FBgn0085432	pan	1.66126	3.91048
FBgn0085412	FBgn0085412	CG34383	1.65591	1.0092
FBgn0023212	FBgn0023212	EloB	1.65426	0.934235
FBgn0051857	FBgn0259176	bun	1.65381	3.22311
FBgn0002673	FBgn0002673	twe	1.65093	0.969489
FBgn0033159	FBgn0033159	Dscam1	1.65041	2.05096
FBgn0010416	FBgn0010416	TH1	1.65034	1.69949
FBgn0010473	FBgn0010473	tutl	1.64889	4.53594
FBgn0002932	FBgn0002932	neur	1.64531	1.74212
FBgn0037705	FBgn0037705	mura	1.6439	3.51594
FBgn0016983	FBgn0016983	smid	1.64121	2.59752
FBgn0037831	FBgn0037831	Cap-H2	1.63761	1.82745
FBgn0025571	FBgn0025571	SF1	1.63731	3.24203
FBgn0038661	FBgn0261113	Xrp1	1.63724	1.40941
FBgn0005427	FBgn0005427	ewg	1.63586	4.7601
FBgn0085403	FBgn0264895	RapGAP1	1.63499	0.551869
FBgn0038462	FBgn0038462	CG17556	1.63199	0.710831
FBgn0030608	FBgn0030608	Lsd-2	1.63085	4.7601
FBgn0031516	FBgn0031516	CG9663	1.62992	3.22311
FBgn0036964	FBgn0036964	FRG1	1.62857	2.81116
FBgn0039928	FBgn0039928	Cals	1.62818	3.9896
FBgn0002968	FBgn0264975	Nrg	1.62586	4.53594
FBgn0040359	FBgn0040359	CG11380	1.62361	1.18472
FBgn0037617	FBgn0037617	CG8145	1.62316	4.53594
FBgn0032621	FBgn0261671	tweek	1.62285	4.50221
FBgn0053715	FBgn0261836	Msp300	1.62187	4.53594
FBgn0034716	FBgn0034716	Oatp58Dc	1.6177	2.30424
FBgn0053555	FBgn0266756	btsz	1.61268	3.63314
FBgn0001257	FBgn0001257	ImpL2	1.60887	4.53594
FBgn0003514	FBgn0003514	sqh	1.60776	3.9896
FBgn0004170	FBgn0004170	sc	1.60752	2.05096
FBgn0030510	FBgn0030510	CG12177	1.60634	2.04364
FBgn0001491	FBgn0001491	l(1)10Bb	1.60617	3.91048
FBgn0032726	FBgn0032726	CG10621	1.60509	2.30424
FBgn0031239	FBgn0031239	CG17075	1.60335	2.04364
FBgn0013733	FBgn0013733	shot	1.60252	0.344192
FBgn0010434	FBgn0010434	cora	1.6025	1.18186
FBgn0050015	FBgn0050015	CG30015	1.60128	2.49079
FBgn0004002	FBgn0261563	wb	1.59812	1.07343
FBgn0014026	FBgn0014026	RpL7A	1.59617	1.8496
FBgn0040070	FBgn0040070	Trx-2	1.59559	3.22311
FBgn0033160	FBgn0033160	CG11107	1.5949	1.22523
FBgn0024277	FBgn0024277	trio	1.59428	2.92462
FBgn0000117	FBgn0000117	arm	1.59398	0.934235
FBgn0003748	FBgn0003748	Treh	1.5893	3.34671
FBgn0029887	FBgn0029887	CG3198	1.58846	4.50221
FBgn0034453	FBgn0261456	hpo	1.58629	2.05096
FBgn0010453	FBgn0010453	Wnt4	1.5853	3.53494
FBgn0011656	FBgn0011656	Mef2	1.58481	3.45372
FBgn0051301	FBgn0051301	CG31301	1.57969	2.19112
FBgn0035377	FBgn0035377	CG14952	1.5736	1.95684
FBgn0035464	FBgn0035464	CG12006	1.57311	2.11151
FBgn0041605	FBgn0041605	cpx	1.56828	3.51594
FBgn0035173	FBgn0035173	CG13907	1.56511	3.51594
FBgn0032077	FBgn0032077	CG9515	1.5641	2.69985
FBgn0014184	FBgn0014184	Oda	1.5601	0.86332
FBgn0024814	FBgn0024814	Clc	1.56001	3.22311
FBgn0039689	FBgn0039689	CIA30	1.55895	0.945036
FBgn0024183	FBgn0024183	vig	1.55499	2.38594
FBgn0001323	FBgn0001323	knrl	1.55426	1.931
FBgn0011817	FBgn0011817	nmo	1.54815	4.7601
FBgn0003691	FBgn0260635	Diap1	1.54567	0.945036
FBgn0003719	FBgn0003719	tld	1.54547	1.38986
FBgn0031245	FBgn0031245	CG3625	1.54285	4.34368
FBgn0015513	FBgn0015513	mbc	1.54278	1.95684
FBgn0013984	FBgn0013984	InR	1.54127	2.19112
FBgn0002525	FBgn0002525	Lam	1.5358	1.82381
FBgn0005410	FBgn0265630	sno	1.53449	2.59752
FBgn0000576	FBgn0000576	ems	1.52989	2.19112
FBgn0026239	FBgn0026239	gukh	1.5293	2.92462
FBgn0032060	FBgn0260861	Trs23	1.52878	3.24203
FBgn0034098	FBgn0034098	krimp	1.52685	2.49079
FBgn0011604	FBgn0011604	Iswi	1.52645	0.969489
FBgn0034504	FBgn0034504	CG8929	1.52453	0.926296
FBgn0004587	FBgn0004587	B52	1.52415	4.34368
FBgn0030171	FBgn0263132	Cht6	1.51915	3.00728
FBgn0031781	FBgn0031781	Arpc4	1.51886	2.49079
FBgn0035438	FBgn0035438	PHGPx	1.50957	1.03804
FBgn0013343	FBgn0013343	Syx1A	1.50954	4.7601
FBgn0002781	FBgn0002781	mod(mdg4)	1.50753	4.53594
FBgn0050440	FBgn0050440	CG30440	1.50165	2.30424
FBgn0031566	FBgn0031566	CG2818	1.49719	2.59752
FBgn0032600	FBgn0032600	CG17912	1.49259	1.01653
FBgn0030796	FBgn0030796	CG4829	1.49188	2.67853
FBgn0001974	FBgn0001974	l(2)35Bd	1.48641	1.01653
FBgn0087012	FBgn0087012	5-HT2A	1.48579	4.16382
FBgn0035289	FBgn0262624	Tmhs	1.48454	2.07608
FBgn0036104	FBgn0036104	CG6418	1.48334	0.945036
FBgn0033802	FBgn0033802	CG17724	1.48303	2.38594
FBgn0037954	FBgn0259139	glo	1.48036	0.428361
FBgn0000117	FBgn0000117	arm	1.47707	2.49079
FBgn0010415	FBgn0010415	Sdc	1.47564	4.53594
FBgn0014857	FBgn0014857	His3.3A	1.47344	2.92462
FBgn0015905	FBgn0015905	ast	1.46892	2.69985
FBgn0011817	FBgn0011817	nmo	1.4682	3.22311
FBgn0022772	FBgn0022772	Orc1	1.46777	4.34368
FBgn0003742	FBgn0003742	tra2	1.46103	3.22311
FBgn0086357	FBgn0086357	Sec61alpha	1.45958	4.7601
FBgn0030796	FBgn0030796	CG4829	1.45781	4.53594
FBgn0015542	FBgn0266411	sima	1.45599	2.5513
FBgn0015664	FBgn0015664	Dref	1.4546	4.7601
FBgn0037954	FBgn0259139	glo	1.45141	3.34671
FBgn0250732	FBgn0250732	gfzf	1.44953	2.03593
FBgn0050382	FBgn0050382	CG30382	1.44746	4.50221
FBgn0004624	FBgn0264607	CaMKII	1.44411	4.78511
FBgn0011706	FBgn0011706	rpr	1.44396	2.92462
FBgn0032943	FBgn0032943	Tsp39D	1.4424	2.59752
FBgn0002781	FBgn0002781	mod(mdg4)	1.43911	3.24203
FBgn0013263	FBgn0013263	Trl	1.43832	1.18472
FBgn0032752	FBgn0032752	CG10702	1.43784	3.63314
FBgn0039828	FBgn0039828	CG1542	1.43513	2.05096
FBgn0038996	FBgn0263863	mRpL45	1.43358	4.50221
FBgn0035793	FBgn0035793	CG7546	1.43198	4.7601
FBgn0001624	FBgn0001624	dlg1	1.43059	4.7601
FBgn0010772	FBgn0010772	Xe7	1.43049	4.7601
FBgn0032348	FBgn0032348	CG4751	1.42955	2.59752
FBgn0015222	FBgn0015222	Fer1HCH	1.42791	1.82745
FBgn0030974	FBgn0030974	CG7358	1.4254	3.22311
FBgn0000448	FBgn0000448	Hr46	1.42345	4.50221
FBgn0033156	FBgn0260991	Incenp	1.42312	2.81116
FBgn0004587	FBgn0004587	B52	1.42038	3.22311
FBgn0013263	FBgn0013263	Trl	1.42027	2.19112
FBgn0037551	FBgn0037551	Gie	1.42	1.8496
FBgn0043457	FBgn0043457	CG5180	1.41748	3.53494
FBgn0002528	FBgn0267348	LanB2	1.41371	2.06643
FBgn0033241	FBgn0033241	CG2915	1.40029	4.53594
FBgn0030286	FBgn0030286	CG1657	1.39986	3.9896
FBgn0000043	FBgn0000043	Act42A	1.39369	4.50221
FBgn0028577	FBgn0028577	pUf68	1.3872	2.30424
FBgn0052043	FBgn0266101	CG44838	1.38458	3.34671
FBgn0037202	FBgn0037202	Ssl1	1.37909	3.53494
FBgn0034611	FBgn0034611	MFS16	1.37702	4.64975
FBgn0086558	FBgn0086558	Ubi-p5E	1.37043	4.7601
FBgn0052484	FBgn0052484	Sk2	1.37008	4.78511
FBgn0034046	FBgn0034046	tun	1.36911	4.64975
FBgn0035761	FBgn0035761	RhoGEF4	1.36419	2.67853
FBgn0061200	FBgn0061200	Nup153	1.35798	2.81798
FBgn0037466	FBgn0037466	CG1965	1.35563	4.7601
FBgn0039303	FBgn0039303	CG11857	1.35517	4.34368
FBgn0030245	FBgn0030245	CG1637	1.3535	2.17616
FBgn0041588	FBgn0041588	ligatin	1.3522	3.24203
FBgn0039638	FBgn0039638	dgt6	1.34777	4.53594
FBgn0003231	FBgn0003231	ref(2)P	1.307	4.64975
FBgn0002873	FBgn0002873	mud	1.29678	3.34671
FBgn0039449	FBgn0039449	CG6425	1.29347	4.7601

## Sheet: Upregulated at 1.5-3 h
Additional File 11, Part B (note that data is contained within multiple worksheets in this file)
mRNAs significantly upregulated in brat mutant vs wild-type embryos at 1.5-3 h, with an FDR (q-value) < 5%.
Note that some genes are represented by more than one probe set on the array, and so may occur more than once in this table, with different fold enrichment values and q-values.
FBgn ID from array gene description file	Updated FBgn ID (FlyBase release 6.03)	Gene Symbol (FlyBase release 6.03)	Fold change at 1.5-3 h (brat mutant vs wild-type)	q-value (%)
FBgn0035257	FBgn0035257	CG12011	10.0452	0
FBgn0061354	FBgn0262720	CG43164	9.89315	0
FBgn0035208	FBgn0035208	CG9184	7.59062	0.56424
FBgn0024211	FBgn0260745	mfas	6.88822	0
FBgn0028537	FBgn0028537	CG31775	6.87195	0
FBgn0035968	FBgn0035968	Slc45-1	6.80252	0
FBgn0036433	FBgn0036433	CG9628	6.75547	0
FBgn0040942	FBgn0040942	CG12643	6.63203	0
FBgn0015380	FBgn0015380	drl	6.62382	0
FBgn0015777	FBgn0015777	nrv2	6.26028	0
FBgn0053300	FBgn0053300	Muc30E	6.01739	0
FBgn0024211	FBgn0260745	mfas	5.81212	0
FBgn0002526	FBgn0002526	LanA	5.8115	0.977723
FBgn0032726	FBgn0032726	CG10621	5.69167	0
FBgn0039678	FBgn0039678	Obp99a	5.57812	0.999389
FBgn0028905	FBgn0263037, FBgn0263038	CG43332, CG43333	5.56722	0
FBgn0036433	FBgn0036433	CG9628	5.53842	0
FBgn0035767	FBgn0035767	CG8596	5.40407	0
FBgn0020638	FBgn0020638	Lcp65Ag1	5.3994	3.29404
FBgn0024211	FBgn0260745	mfas	5.38884	0
FBgn0035208	FBgn0035208	CG9184	5.02571	0
FBgn0033927	FBgn0033927	CR10102	4.99797	0.997122
FBgn0024211	FBgn0260745	mfas	4.96774	0
FBgn0010424	FBgn0010424	TpnC73F	4.93069	0.592629
FBgn0031227	FBgn0031227	CG3709	4.85597	0
FBgn0035378	FBgn0263392	Tet	4.76915	0
FBgn0086611	FBgn0086611	Lcp65Ag3	4.74339	2.21279
FBgn0034724	FBgn0034724	babos	4.72526	0.554283
FBgn0010434	FBgn0010434	cora	4.54413	0
FBgn0024211	FBgn0260745	mfas	4.45471	0
FBgn0034142	FBgn0034142	CG8306	4.43434	0.523489
FBgn0086901	FBgn0086901	cv-c	4.41735	0
FBgn0013733	FBgn0013733	shot	4.34732	0
FBgn0024211	FBgn0260745	mfas	4.32163	0
FBgn0030796	FBgn0030796	CG4829	4.21432	0.427338
FBgn0000635	FBgn0000635	Fas2	4.1863	1.0132
FBgn0069933	FBgn0069933	CG41118	4.16974	0
FBgn0052458	FBgn0262509	nrm	4.14575	0
FBgn0040359	FBgn0040359	CG11380	4.10638	2.21279
FBgn0087002	FBgn0087002	Rfabg	4.08575	0
FBgn0033520	FBgn0033520	Prx2540-1	4.06688	0.555918
FBgn0001075	FBgn0001075	ft	4.02585	0.928355
FBgn0013953	FBgn0013953	Esp	3.9611	0.977723
FBgn0002735	FBgn0002735	E(spl)mgamma-HLH	3.94868	0.455208
FBgn0035376	FBgn0263392	Tet	3.93021	0
FBgn0027070	FBgn0027070	CG17322	3.92526	0.56424
FBgn0036352	FBgn0036352	CG14110	3.88061	2.34219
FBgn0000635	FBgn0000635	Fas2	3.87585	0
FBgn0035572	FBgn0035572	CG13711	3.85188	1.65772
FBgn0004893	FBgn0004893	bowl	3.80398	1.65797
FBgn0085409	FBgn0085409	CG34380	3.78556	0
FBgn0003089	FBgn0003089	pip	3.7662	2.09847
FBgn0015777	FBgn0015777	nrv2	3.75801	0
FBgn0000095	FBgn0260642	Antp	3.65775	2.13273
FBgn0037801	FBgn0037801	CG3999	3.65268	1.68695
FBgn0000448	FBgn0000448	Hr46	3.64522	4.28664
FBgn0011656	FBgn0011656	Mef2	3.64257	0.433233
FBgn0003870	FBgn0003870	ttk	3.63698	0.928355
FBgn0052209	FBgn0260653	serp	3.63139	1.66107
FBgn0002633	FBgn0002633	E(spl)m7-HLH	3.60934	0.475899
FBgn0002631	FBgn0002631	E(spl)m5-HLH	3.54638	0
FBgn0038661	FBgn0261113	Xrp1	3.53662	1.95436
FBgn0014343	FBgn0014343	mirr	3.53391	0.697986
FBgn0029128	FBgn0029128	tyn	3.51732	0.928355
FBgn0031845	FBgn0263200	Galt	3.51066	0.555918
FBgn0085594	FBgn0085594	CG41278	3.47906	1.66107
FBgn0036855	FBgn0260857	Bet1	3.46569	0.498561
FBgn0033721	FBgn0033721	CG13159	3.44631	2.19135
FBgn0033518	FBgn0033518	Prx2540-2	3.44093	0
FBgn0010453	FBgn0010453	Wnt4	3.43446	1.0132
FBgn0000636	FBgn0000636	Fas3	3.43164	2.15687
FBgn0000635	FBgn0000635	Fas2	3.40829	0
FBgn0029002	FBgn0029002	miple2	3.38905	0
FBgn0015765	FBgn0015765	p38a	3.31754	0
FBgn0031907	FBgn0031907	CG5171	3.30411	0.56424
FBgn0035103	FBgn0035103	Vdup1	3.30111	0.864478
FBgn0004396	FBgn0004396	CrebA	3.27129	1.71636
FBgn0041605	FBgn0041605	cpx	3.26652	1.72579
FBgn0002734	FBgn0002734	E(spl)mdelta-HLH	3.26084	0
FBgn0050035	FBgn0050035	Tret1-1	3.22851	1.88601
FBgn0038294	FBgn0038294	Mf	3.22321	2.34219
FBgn0010434	FBgn0010434	cora	3.20644	1.86074
FBgn0000497	FBgn0000497	ds	3.20386	0
FBgn0027610	FBgn0027610	Dic1	3.20002	0
FBgn0085389	FBgn0267336	Glut4EF	3.1851	4.15887
FBgn0003866	FBgn0003866	tsh	3.18199	1.3476
FBgn0015609	FBgn0015609	CadN	3.1513	0
FBgn0002527	FBgn0261800	LanB1	3.14281	0.523489
FBgn0010434	FBgn0010434	cora	3.12872	2.09847
FBgn0034964	FBgn0034964	IntS1	3.11879	0
FBgn0038294	FBgn0038294	Mf	3.11403	4.53565
FBgn0001257	FBgn0001257	ImpL2	3.10802	0
FBgn0035158	FBgn0035158	CG13895	3.10622	0.966442
FBgn0001983	FBgn0001983	wor	3.1021	3.44152
FBgn0003691	FBgn0260635	Diap1	3.09038	0.510721
FBgn0020299	FBgn0020299	stumps	3.07859	1.51007
FBgn0035173	FBgn0035173	CG13907	3.0696	1.72827
FBgn0039965	FBgn0039965	CG13865	3.06522	0
FBgn0085446	FBgn0085446	CG34417	3.05825	1.25637
FBgn0053330	FBgn0263929	jvl	3.04247	1.95436
FBgn0036901	FBgn0261341	verm	3.03448	3.25861
FBgn0000011	FBgn0264442	ab	3.01742	1.69323
FBgn0005629	FBgn0262509	nrm	3.01585	1.6741
FBgn0003866	FBgn0003866	tsh	3.01066	0.455208
FBgn0032731	FBgn0032731	Swip-1	2.99935	1.42308
FBgn0029531	FBgn0029531	CG13362	2.99709	1.40639
FBgn0016694	FBgn0016694	Pdp1	2.97327	1.40639
FBgn0085381	FBgn0261260	mgl	2.96138	0.928355
FBgn0086783	FBgn0264695	Mhc	2.95984	0.498561
FBgn0024244	FBgn0024244	drm	2.95906	0.479532
FBgn0041605	FBgn0041605	cpx	2.95324	3.02013
FBgn0043070	FBgn0043070	MESK2	2.95262	0
FBgn0034275	FBgn0034275	CG5002	2.94538	0.555918
FBgn0003076	FBgn0003076	Pgm	2.93573	0
FBgn0028855	FBgn0028855	CG15282	2.92931	1.3476
FBgn0000591	FBgn0000591	E(spl)m8-HLH	2.92403	0.592629
FBgn0026239	FBgn0026239	gukh	2.91644	0.947696
FBgn0087007	FBgn0087007	bbg	2.91362	0
FBgn0036446	FBgn0036446	CG9384	2.91304	0.961511
FBgn0026188	FBgn0261552	ps	2.9085	1.6293
FBgn0002732	FBgn0002732	E(spl)malpha-BFM	2.89026	1.37021
FBgn0016694	FBgn0016694	Pdp1	2.88611	0.947696
FBgn0023214	FBgn0023214	edl	2.87131	0.880636
FBgn0053715	FBgn0261836	Msp300	2.87101	0.901704
FBgn0086783	FBgn0264695	Mhc	2.87036	1.65772
FBgn0031245	FBgn0031245	CG3625	2.86751	1.72579
FBgn0004606	FBgn0004606	zfh1	2.86446	1.66107
FBgn0043364	FBgn0043364	cbt	2.85679	0
FBgn0026188	FBgn0261552	ps	2.84041	0
FBgn0004169	FBgn0004169	up	2.83228	4.31109
FBgn0085389	FBgn0267336	Glut4EF	2.82663	1.15902
FBgn0034356	FBgn0034356	CG10924	2.79832	4.36667
FBgn0003435	FBgn0003435	sm	2.78931	0.961511
FBgn0042175	FBgn0042175	CG18858	2.77548	0.928355
FBgn0025683	FBgn0025683	CG3164	2.77419	2.98646
FBgn0003997	FBgn0003997	hid	2.77157	0.694129
FBgn0011656	FBgn0011656	Mef2	2.7585	3.05369
FBgn0033980	FBgn0033980	Cyp6a20	2.74341	0
FBgn0038661	FBgn0261113	Xrp1	2.73618	2.19135
FBgn0010434	FBgn0010434	cora	2.73544	2.09847
FBgn0000071	FBgn0000071	Ama	2.7323	0.555918
FBgn0003870	FBgn0003870	ttk	2.73123	0
FBgn0053205	FBgn0264489	CG43897	2.7295	0.442385
FBgn0032590	FBgn0032590	CG4631	2.71067	0.961511
FBgn0011577	FBgn0263930	dally	2.68277	1.65772
FBgn0003345	FBgn0003345	sd	2.6628	1.66107
FBgn0011656	FBgn0011656	Mef2	2.65983	1.40639
FBgn0011656	FBgn0011656	Mef2	2.65041	2.09847
FBgn0034727	FBgn0034727	mRpS29	2.64971	2.47969
FBgn0004198	FBgn0004198	ct	2.64105	0
FBgn0036752	FBgn0036752	Adgf-A	2.63524	0
FBgn0022097	FBgn0022097	Vha36-1	2.62566	1.88601
FBgn0005630	FBgn0005630	lola	2.62441	2.19135
FBgn0003118	FBgn0003118	pnt	2.62254	0.56424
FBgn0029082	FBgn0029082	hbs	2.61438	0.901704
FBgn0011225	FBgn0011225	jar	2.60389	1.68695
FBgn0003057	FBgn0003057	CG10598	2.60142	3.05369
FBgn0041194	FBgn0041194	Prat2	2.59457	2.12733
FBgn0003944	FBgn0003944	Ubx	2.59345	4.8745
FBgn0043070	FBgn0043070	MESK2	2.59024	1.68695
FBgn0015513	FBgn0015513	mbc	2.58518	3.02013
FBgn0035522	FBgn0035522	CG1273	2.56964	0.560881
FBgn0000071	FBgn0000071	Ama	2.5684	0
FBgn0031213	FBgn0031213	galectin	2.56479	0.977723
FBgn0053324	FBgn0264495	gpp	2.56256	2.15687
FBgn0030694	FBgn0030694	CG15602	2.5605	1.44966
FBgn0000570	FBgn0260400	elav	2.5558	3.6782
FBgn0029114	FBgn0029114	Tollo	2.55509	0
FBgn0000448	FBgn0000448	Hr46	2.54916	0.901704
FBgn0026188	FBgn0261552	ps	2.54764	3.04429
FBgn0005629	FBgn0262509	nrm	2.54435	1.71636
FBgn0040071	FBgn0040071	tara	2.53986	2.54514
FBgn0011656	FBgn0011656	Mef2	2.53785	3.44152
FBgn0085412	FBgn0085412	CG34383	2.53769	0.977723
FBgn0085443	FBgn0085443	spri	2.53361	2.21279
FBgn0004009	FBgn0004009	wg	2.53248	3.05369
FBgn0028662	FBgn0028662	VhaPPA1-1	2.52641	1.75425
FBgn0034083	FBgn0034083	lbk	2.52137	3.22634
FBgn0034758	FBgn0034758	CG13510	2.50741	2.34219
FBgn0012037	FBgn0012037	Ance	2.50538	0.87654
FBgn0010228	FBgn0010228	HmgZ	2.50363	0
FBgn0032029	FBgn0032029	CG17292	2.50194	0.844338
FBgn0001297	FBgn0001297	kay	2.48551	2.98123
FBgn0003139	FBgn0003139	PpV	2.47042	0
FBgn0004607	FBgn0004607	zfh2	2.46691	3.7936
FBgn0034013	FBgn0034013	unc-5	2.46682	1.86448
FBgn0000370	FBgn0000370	crc	2.45733	0
FBgn0039039	FBgn0039039	lmd	2.44664	1.51007
FBgn0027945	FBgn0027945	ppl	2.44061	0.498561
FBgn0026753	FBgn0026753	Vha13	2.4342	0.436241
FBgn0036144	FBgn0036144	GlcAT-P	2.43191	3.6782
FBgn0041605	FBgn0041605	cpx	2.43186	3.05369
FBgn0038339	FBgn0038339	CG6118	2.43102	0.985944
FBgn0053555	FBgn0266756	btsz	2.42847	1.44966
FBgn0085405	FBgn0085405	CG34376	2.42587	2.49649
FBgn0087007	FBgn0087007	bbg	2.42576	0
FBgn0020513	FBgn0020513	ade5	2.424	1.43703
FBgn0011225	FBgn0011225	jar	2.42394	0
FBgn0010316	FBgn0010316	dap	2.41169	4.03719
FBgn0046874	FBgn0046874	Pif1B	2.40993	3.44152
FBgn0030539	FBgn0030539	CG1368	2.40922	2.13273
FBgn0025394	FBgn0025394	inc	2.40866	0.901704
FBgn0000137	FBgn0000137	ase	2.39984	0.864478
FBgn0032136	FBgn0032136	Apoltp	2.39784	0.523489
FBgn0038194	FBgn0038194	Cyp6d5	2.39454	1.88601
FBgn0016694	FBgn0016694	Pdp1	2.39327	1.66107
FBgn0086758	FBgn0086758	chinmo	2.39284	3.05369
FBgn0084015	FBgn0262509	nrm	2.38661	0.56424
FBgn0010452	FBgn0010452	trn	2.38419	1.25637
FBgn0000636	FBgn0000636	Fas3	2.38023	1.65772
FBgn0003175	FBgn0003175	px	2.37746	4.8745
FBgn0036557	FBgn0036557	mRpS31	2.36504	0
FBgn0035091	FBgn0035091	CG3829	2.36478	0.705828
FBgn0020503	FBgn0020503	CLIP-190	2.35926	0.479532
FBgn0030737	FBgn0030737	CG9914	2.35627	4.28664
FBgn0011706	FBgn0011706	rpr	2.347	0
FBgn0004449	FBgn0004449	Ten-m	2.34639	1.37021
FBgn0004873	FBgn0263391	hts	2.34596	1.3558
FBgn0002719	FBgn0002719	Men	2.34263	2.31758
FBgn0002306	FBgn0002306	sas	2.34126	2.13273
FBgn0001235	FBgn0001235	hth	2.32866	3.30625
FBgn0038554	FBgn0261649	tinc	2.32749	3.44152
FBgn0051683	FBgn0051683	CG31683	2.3246	0.551041
FBgn0039178	FBgn0039178	CG6356	2.31452	2.34219
FBgn0029804	FBgn0029804	CG3097	2.31403	1.65797
FBgn0003175	FBgn0003175	px	2.30783	3.05369
FBgn0085408	FBgn0085408	Shroom	2.30045	2.17057
FBgn0086910	FBgn0265276	l(3)neo38	2.29479	1.6293
FBgn0043070	FBgn0043070	MESK2	2.29408	0.455208
FBgn0038443	FBgn0259244	CG42342	2.28216	3.05369
FBgn0004567	FBgn0004567	slp2	2.28169	3.64044
FBgn0041604	FBgn0041604	dlp	2.27554	1.0132
FBgn0053217	FBgn0053217	CG33217	2.27296	1.66107
FBgn0010105	FBgn0010105	comm	2.26088	1.3558
FBgn0005671	FBgn0005671	Vha55	2.26084	0
FBgn0004606	FBgn0004606	zfh1	2.25974	3.54691
FBgn0003345	FBgn0003345	sd	2.2557	3.54691
FBgn0039039	FBgn0039039	lmd	2.24405	1.34612
FBgn0041160	FBgn0041160	comm2	2.24096	1.65772
FBgn0003525	FBgn0003525	stg	2.2378	0
FBgn0032705	FBgn0032705	Grip71	2.23644	1.88601
FBgn0027779	FBgn0027779	VhaSFD	2.23462	2.09847
FBgn0000370	FBgn0000370	crc	2.22827	0.555918
FBgn0013997	FBgn0013997	Nrx-IV	2.22061	1.73241
FBgn0013278	FBgn0013278	Hsp70Bb	2.22004	1.75425
FBgn0010651	FBgn0010651	l(2)08717	2.21974	0
FBgn0043070	FBgn0043070	MESK2	2.21966	2.77622
FBgn0053205	FBgn0264489	CG43897	2.2171	3.27668
FBgn0004629	FBgn0004629	Cys	2.2113	0.427338
FBgn0025683	FBgn0025683	CG3164	2.21013	2.09847
FBgn0034259	FBgn0034259	P32	2.20523	2.14873
FBgn0053197	FBgn0265487	mbl	2.20319	3.05369
FBgn0014179	FBgn0014179	gcm	2.20014	3.24609
FBgn0036381	FBgn0036381	CG8745	2.19864	1.2997
FBgn0087007	FBgn0087007	bbg	2.19848	2.49649
FBgn0037671	FBgn0037671	VhaM8.9	2.19846	1.3476
FBgn0031971	FBgn0031971	Sirup	2.19237	1.86448
FBgn0000370	FBgn0000370	crc	2.18693	0
FBgn0010316	FBgn0010316	dap	2.18639	2.77622
FBgn0039965	FBgn0039965	CG13865	2.18348	1.43703
FBgn0033521	FBgn0033521	CG12896	2.18203	1.84761
FBgn0033913	FBgn0033913	CG8468	2.17976	3.22634
FBgn0005427	FBgn0005427	ewg	2.17619	0.928355
FBgn0011705	FBgn0011705	rost	2.17387	3.05369
FBgn0053555	FBgn0266756	btsz	2.17257	0.541541
FBgn0033159	FBgn0033159	Dscam1	2.1699	1.34132
FBgn0028506	FBgn0028506	CG4455	2.16826	0
FBgn0028663	FBgn0028663	VhaM9.7-b	2.16673	2.13273
FBgn0038554	FBgn0261649	tinc	2.16358	0.977723
FBgn0037207	FBgn0037207	Mes2	2.16338	3.27668
FBgn0086901	FBgn0086901	cv-c	2.15972	1.68695
FBgn0034716	FBgn0034716	Oatp58Dc	2.15138	3.6782
FBgn0033031	FBgn0033031	CG8245	2.15051	0.961511
FBgn0016694	FBgn0016694	Pdp1	2.14937	2.49649
FBgn0005631	FBgn0005631	robo	2.14381	1.65772
FBgn0000015	FBgn0000015	Abd-B	2.13902	1.95436
FBgn0031879	FBgn0031879	uif	2.13767	2.49649
FBgn0041585	FBgn0041585	olf186-F	2.135	2.13273
FBgn0085403	FBgn0264895	RapGAP1	2.13367	1.68695
FBgn0058191	FBgn0058191	CG40191	2.13247	0.844338
FBgn0011656	FBgn0011656	Mef2	2.13049	2.98646
FBgn0086909	FBgn0086909	CG31751	2.1295	0
FBgn0053653	FBgn0053653	Caps	2.12701	3.05369
FBgn0033159	FBgn0033159	Dscam1	2.12299	1.75425
FBgn0003328	FBgn0003328	scb	2.12185	4.53565
FBgn0003742	FBgn0003742	tra2	2.11922	2.13273
FBgn0032904	FBgn0266369	Mtp	2.11629	4.73752
FBgn0004583	FBgn0004583	ex	2.11477	0.928355
FBgn0020367	FBgn0263598	Vha68-2	2.11443	0.985944
FBgn0001235	FBgn0001235	hth	2.11426	0
FBgn0085403	FBgn0264895	RapGAP1	2.11285	0.977723
FBgn0010894	FBgn0010894	sinu	2.10793	1.66107
FBgn0033159	FBgn0033159	Dscam1	2.10506	0
FBgn0028665	FBgn0028665	VhaAC39-1	2.10175	0.554283
FBgn0035243	FBgn0035243	CG13926	2.09848	3.54691
FBgn0086364	FBgn0264493	rdx	2.09836	0
FBgn0037383	FBgn0037383	CG2023	2.09794	2.13273
FBgn0036725	FBgn0036725	CG18265	2.09308	4.15887
FBgn0033458	FBgn0033458	CG18446	2.09185	3.30625
FBgn0022382	FBgn0022382	Pka-R2	2.09043	1.88601
FBgn0014002	FBgn0014002	Pdi	2.08544	4.29364
FBgn0038660	FBgn0038660	CG14291	2.08286	4.15887
FBgn0035377	FBgn0035377	CG14952	2.08157	1.7362
FBgn0026086	FBgn0026086	Adar	2.0809	3.05369
FBgn0026061	FBgn0026061	Mipp1	2.07669	2.98123
FBgn0035917	FBgn0035917	Zasp66	2.06792	4.85215
FBgn0035295	FBgn0035295	Cnb	2.0624	1.3225
FBgn0034796	FBgn0034796	CG3700	2.06189	2.81116
FBgn0041585	FBgn0041585	olf186-F	2.06152	1.07485
FBgn0052318	FBgn0052318	CG32318	2.06014	1.84761
FBgn0004797	FBgn0004797	mdy	2.05748	0.961511
FBgn0085253	FBgn0085253	CG34224	2.05353	3.27668
FBgn0034476	FBgn0034476	Toll-7	2.05288	4.94607
FBgn0024234	FBgn0024234	gbb	2.03872	3.27668
FBgn0022073	FBgn0261560	Thor	2.03859	3.22634
FBgn0003254	FBgn0003254	rib	2.03847	4.31109
FBgn0040071	FBgn0040071	tara	2.03818	3.6782
FBgn0033194	FBgn0033194	Vps13	2.03492	0.977723
FBgn0024183	FBgn0024183	vig	2.03385	3.54691
FBgn0023388	FBgn0023388	Dap160	2.03337	1.95436
FBgn0051241	FBgn0266195	Tgs1	2.02819	2.77959
FBgn0039600	FBgn0039600	CG1646	2.02775	1.66107
FBgn0036501	FBgn0036501	CG7272	2.02771	0
FBgn0028491	FBgn0028491	CG2930	2.02676	2.20847
FBgn0058191	FBgn0058191	CG40191	2.02281	0.523489
FBgn0033159	FBgn0033159	Dscam1	2.02274	1.95436
FBgn0004586	FBgn0259211	grh	2.02195	0
FBgn0003345	FBgn0003345	sd	2.02036	2.13273
FBgn0002968	FBgn0264975	Nrg	2.01572	0
FBgn0010470	FBgn0010470	Fkbp14	2.01438	1.25637
FBgn0032036	FBgn0032036	CG13384	2.00666	0.705828
FBgn0033159	FBgn0033159	Dscam1	2.00653	2.47969
FBgn0037647	FBgn0037647	RagA-B	2.00598	1.84761
FBgn0003159	FBgn0003159	ptr	2.00593	1.60161
FBgn0037108	FBgn0037108	CG11306	1.99752	3.01613
FBgn0027111	FBgn0027111	miple	1.98763	1.2997
FBgn0039018	FBgn0263143	vret	1.98702	2.47969
FBgn0036901	FBgn0261341	verm	1.98283	3.40637
FBgn0031913	FBgn0031913	CG5958	1.98114	2.46118
FBgn0020299	FBgn0020299	stumps	1.98112	0.555918
FBgn0003425	FBgn0264089	sli	1.97876	1.40639
FBgn0033155	FBgn0033155	Br140	1.97515	1.84761
FBgn0052581	FBgn0052581	CG32581	1.9741	3.7936
FBgn0004873	FBgn0263391	hts	1.97314	1.0132
FBgn0011754	FBgn0011754	PhKgamma	1.97132	1.88601
FBgn0052982	FBgn0052982	CG32982	1.97084	1.18526
FBgn0036516	FBgn0036516	CG7656	1.96526	4.85215
FBgn0043070	FBgn0043070	MESK2	1.96292	2.09847
FBgn0039590	FBgn0039590	CG10011	1.95792	1.0132
FBgn0029959	FBgn0029959	Rab39	1.95514	4.03719
FBgn0013733	FBgn0013733	shot	1.95324	2.14873
FBgn0003435	FBgn0003435	sm	1.94932	1.04698
FBgn0052450	FBgn0052450	CG32450	1.9461	3.27668
FBgn0036115	FBgn0263776	CG43693	1.94598	0.961511
FBgn0030251	FBgn0030251	CG2145	1.94498	4.36667
FBgn0011692	FBgn0011692	pav	1.94442	1.61997
FBgn0000140	FBgn0000140	asp	1.94333	0.839822
FBgn0001235	FBgn0001235	hth	1.94184	1.69323
FBgn0003749	FBgn0262139	trh	1.93944	2.77622
FBgn0016698	FBgn0016698	Ptpa	1.93931	2.77959
FBgn0003016	FBgn0003016	osp	1.93894	1.3225
FBgn0085408	FBgn0085408	Shroom	1.93846	0.592629
FBgn0024251	FBgn0024251	bbx	1.93554	4.28664
FBgn0033159	FBgn0033159	Dscam1	1.93302	3.22634
FBgn0038432	FBgn0038432	CG14883	1.9329	2.77468
FBgn0005666	FBgn0005666	bt	1.93286	4.94607
FBgn0003435	FBgn0003435	sm	1.93225	4.73752
FBgn0033159	FBgn0033159	Dscam1	1.93032	1.68695
FBgn0053099	FBgn0053099	CG33099	1.92578	0.966442
FBgn0035626	FBgn0035626	lin-28	1.92272	2.34219
FBgn0033159	FBgn0033159	Dscam1	1.92246	1.86448
FBgn0015609	FBgn0015609	CadN	1.92231	3.01613
FBgn0033159	FBgn0033159	Dscam1	1.92202	2.77622
FBgn0085678	FBgn0085678	CG41541	1.91767	3.05369
FBgn0013997	FBgn0013997	Nrx-IV	1.9151	2.77622
FBgn0024732	FBgn0024732	Drep1	1.915	4.85215
FBgn0014467	FBgn0265784	CrebB	1.9108	3.27668
FBgn0052594	FBgn0052594	be	1.90822	3.86514
FBgn0026373	FBgn0026373	RpII33	1.90524	2.19135
FBgn0004394	FBgn0004394	pdm2	1.90458	3.44152
FBgn0051211	FBgn0051211	CG31211	1.90141	0.961511
FBgn0053936	FBgn0263750, FBgn0266410	CG43675, CG45050	1.89977	1.68695
FBgn0036816	FBgn0036816	Indy	1.89889	3.69522
FBgn0032976	FBgn0261802	CG42748	1.89818	4.85215
FBgn0005427	FBgn0005427	ewg	1.89667	1.0132
FBgn0000723	FBgn0000723	FER	1.89561	0.581655
FBgn0037317	FBgn0037317	CG14667	1.88795	1.88601
FBgn0033777	FBgn0033777	CG17574	1.88618	0.884771
FBgn0035285	FBgn0035285	CG12025	1.88435	2.49649
FBgn0002968	FBgn0264975	Nrg	1.87999	2.13273
FBgn0002528	FBgn0267348	LanB2	1.87975	3.57021
FBgn0051054	FBgn0051054	CR31054	1.87891	2.13273
FBgn0039600	FBgn0039600	CG1646	1.87801	0.555918
FBgn0033159	FBgn0033159	Dscam1	1.87774	2.34219
FBgn0034618	FBgn0034618	CG9485	1.87444	1.66107
FBgn0053464	FBgn0264089	sli	1.87129	3.54691
FBgn0037278	FBgn0260794	ctrip	1.86803	2.09847
FBgn0032290	FBgn0032290	CG6443	1.86548	2.7116
FBgn0032783	FBgn0032783	CG10237	1.86421	0.947696
FBgn0033159	FBgn0033159	Dscam1	1.86095	1.72579
FBgn0003118	FBgn0003118	pnt	1.85887	3.30625
FBgn0002543	FBgn0002543	lea	1.85843	4.15887
FBgn0001235	FBgn0001235	hth	1.858	2.21279
FBgn0041585	FBgn0041585	olf186-F	1.85737	1.86074
FBgn0004873	FBgn0263391	hts	1.85613	3.22634
FBgn0005427	FBgn0005427	ewg	1.85509	0.844338
FBgn0038554	FBgn0261649	tinc	1.85491	2.14873
FBgn0026239	FBgn0026239	gukh	1.85484	3.54691
FBgn0025700	FBgn0025700	CG5885	1.85121	1.66107
FBgn0033159	FBgn0033159	Dscam1	1.84876	3.24609
FBgn0001128	FBgn0001128	Gpdh	1.84775	1.04698
FBgn0086357	FBgn0086357	Sec61alpha	1.84567	2.81116
FBgn0034049	FBgn0034049	bdg	1.84508	0.717928
FBgn0020249	FBgn0020249	stck	1.83754	3.6782
FBgn0003600	FBgn0263740, FBgn0263755	eIF-2gamma, Su(var)3-9	1.83713	0.864478
FBgn0037705	FBgn0037705	mura	1.83189	1.66107
FBgn0033159	FBgn0033159	Dscam1	1.83149	2.46118
FBgn0025682	FBgn0025682	scf	1.82735	3.44152
FBgn0085389	FBgn0267336	Glut4EF	1.82699	3.57021
FBgn0027560	FBgn0027560	Tps1	1.82644	1.3558
FBgn0038554	FBgn0261649	tinc	1.82309	1.2997
FBgn0005585	FBgn0005585	Crc	1.82125	2.13273
FBgn0031645	FBgn0031645	CG3036	1.8201	3.24609
FBgn0011206	FBgn0011206	bol	1.81753	3.25861
FBgn0011206	FBgn0011206	bol	1.81391	3.57021
FBgn0053936	FBgn0263750, FBgn0266410	CG43675, CG45050	1.81119	2.34219
FBgn0034540	FBgn0034540	Lrt	1.80933	2.77959
FBgn0003268	FBgn0003268	rod	1.80926	1.51007
FBgn0033159	FBgn0033159	Dscam1	1.80885	2.77622
FBgn0035114	FBgn0262109, FBgn0053229	CR42862, CG33229	1.80499	1.3225
FBgn0014469	FBgn0014469	Cyp4e2	1.80416	4.15887
FBgn0039561	FBgn0039561	mfrn	1.8036	1.3225
FBgn0010350	FBgn0010350	CdsA	1.79975	2.13273
FBgn0034961	FBgn0034961	CG3163	1.79675	4.42708
FBgn0002906	FBgn0002906	Blm	1.79646	2.98646
FBgn0003425	FBgn0264089	sli	1.79097	3.6782
FBgn0011754	FBgn0011754	PhKgamma	1.78501	1.66107
FBgn0031736	FBgn0031736	CG11030	1.78442	4.15887
FBgn0029131	FBgn0029131	Debcl	1.7843	4.15887
FBgn0026319	FBgn0026319	Traf4	1.78165	3.24609
FBgn0053207	FBgn0053207	pxb	1.78098	4.15887
FBgn0033159	FBgn0033159	Dscam1	1.77912	2.98123
FBgn0033159	FBgn0033159	Dscam1	1.77825	3.6782
FBgn0041702	FBgn0041702	CG15107	1.77709	0.977723
FBgn0010470	FBgn0010470	Fkbp14	1.77665	3.6782
FBgn0004926	FBgn0004926	eIF-2beta	1.77648	0.705828
FBgn0010415	FBgn0010415	Sdc	1.77614	3.05369
FBgn0000576	FBgn0000576	ems	1.7751	2.7116
FBgn0011592	FBgn0011592	fra	1.77292	3.44152
FBgn0000578	FBgn0000578	ena	1.7665	3.54691
FBgn0026430	FBgn0026430	Grip84	1.76641	4.69076
FBgn0026239	FBgn0026239	gukh	1.76477	4.31109
FBgn0029887	FBgn0029887	CG3198	1.75373	3.27668
FBgn0032521	FBgn0032521	CG7110	1.75224	1.64351
FBgn0037831	FBgn0037831	Cap-H2	1.75087	0.455208
FBgn0041092	FBgn0041092	tai	1.74978	3.24609
FBgn0033159	FBgn0033159	Dscam1	1.74645	3.27668
FBgn0039563	FBgn0039563	CG4951	1.74368	4.94607
FBgn0036494	FBgn0036494	Toll-6	1.74328	3.54691
FBgn0037144	FBgn0037144	CG7458	1.73696	3.64044
FBgn0051534	FBgn0263346	CG43427	1.7365	2.21279
FBgn0036688	FBgn0036688	Fit2	1.73261	1.66107
FBgn0029121	FBgn0029121	Sras	1.72987	1.43703
FBgn0051363	FBgn0051363	Jupiter	1.72809	2.79941
FBgn0028679	FBgn0250876	Sema-5c	1.72781	1.15902
FBgn0028582	FBgn0028582	lqf	1.72733	1.86074
FBgn0036990	FBgn0036990	mRpL15	1.72731	3.05369
FBgn0021776	FBgn0021776	mira	1.72343	2.09847
FBgn0033159	FBgn0033159	Dscam1	1.7226	4.42708
FBgn0000015	FBgn0000015	Abd-B	1.72015	2.14873
FBgn0015286	FBgn0015286	Rala	1.71996	2.79941
FBgn0036194	FBgn0036194	CG11652	1.71925	2.19135
FBgn0038532	FBgn0038532	CG14322	1.71489	3.25861
FBgn0032036	FBgn0032036	CG13384	1.71437	1.88601
FBgn0038244	FBgn0038244	CG7987	1.71353	1.66107
FBgn0036820	FBgn0036820	CG6852	1.71229	2.54514
FBgn0032909	FBgn0032909	CG9266	1.70873	3.05369
FBgn0025682	FBgn0025682	scf	1.70809	3.6782
FBgn0036769	FBgn0036769	Tsp74F	1.70544	1.65797
FBgn0038877	FBgn0038877	CG3308	1.7043	4.53565
FBgn0040059	FBgn0260469, FBgn0000166	CR14578, bcd	1.70416	3.54691
FBgn0050460	FBgn0050460	CG30460	1.70026	1.7362
FBgn0038223	FBgn0038223	Afti	1.69495	0.901704
FBgn0250732	FBgn0250732	gfzf	1.69323	4.85215
FBgn0002629	FBgn0002629	E(spl)m4-BFM	1.69219	3.54691
FBgn0013305	FBgn0013305	Nmda1	1.69085	3.25861
FBgn0035879	FBgn0035879	GAPcenA	1.68911	3.54691
FBgn0030854	FBgn0030854	CG8289	1.68382	1.0132
FBgn0000229	FBgn0000229	bsk	1.68373	1.15902
FBgn0036299	FBgn0036299	Tsf2	1.68357	2.17057
FBgn0031995	FBgn0031995	CG8475	1.68319	1.3476
FBgn0005674	FBgn0005674	Aats-glupro	1.68054	4.69076
FBgn0003015	FBgn0003015	osk	1.68003	3.01613
FBgn0036007	FBgn0036007	path	1.67913	3.86514
FBgn0035909	FBgn0035909	ergic53	1.67758	2.21279
FBgn0033764	FBgn0261673	nemy	1.66613	2.98646
FBgn0014026	FBgn0014026	RpL7A	1.66018	2.46118
FBgn0033032	FBgn0033032	kune	1.65962	1.88601
FBgn0034611	FBgn0034611	MFS16	1.65831	2.47969
FBgn0029833	FBgn0029833	CG5941	1.65537	4.31109
FBgn0041585	FBgn0041585	olf186-F	1.6544	4.28664
FBgn0052428	FBgn0052428	CG32428	1.65398	3.57021
FBgn0015268	FBgn0015268	Nap1	1.65324	2.81116
FBgn0020299	FBgn0020299	stumps	1.65275	2.79941
FBgn0020503	FBgn0020503	CLIP-190	1.65215	4.53565
FBgn0037277	FBgn0260794	ctrip	1.65135	3.22634
FBgn0011740	FBgn0011740	alpha-Man-II	1.65042	3.44152
FBgn0004446	FBgn0267001	Ten-a	1.64333	4.69076
FBgn0086784	FBgn0086784	stmA	1.63898	4.42708
FBgn0014002	FBgn0014002	Pdi	1.63786	4.15887
FBgn0053208	FBgn0053208	Mical	1.63562	3.54691
FBgn0032901	FBgn0032901	sky	1.63186	1.73184
FBgn0004461	FBgn0260399	gwl	1.63043	2.12733
FBgn0051224	FBgn0051224	CG31224	1.62772	2.13273
FBgn0053553	FBgn0265998	Doa	1.62768	2.47969
FBgn0033528	FBgn0033528	trsn	1.62729	1.3476
FBgn0037098	FBgn0037098	Wnk	1.62389	3.6782
FBgn0013272	FBgn0013272	Gp150	1.62367	2.47969
FBgn0003177	FBgn0262614	pyd	1.62218	2.98123
FBgn0037207	FBgn0037207	Mes2	1.62178	4.03719
FBgn0036052	FBgn0036052	CG10809	1.62037	4.29364
FBgn0013733	FBgn0013733	shot	1.61733	4.8745
FBgn0031285	FBgn0031285	CG3662	1.61528	1.66107
FBgn0032783	FBgn0032783	CG10237	1.61419	1.04263
FBgn0013984	FBgn0013984	InR	1.6125	2.47969
FBgn0014857	FBgn0014857	His3.3A	1.60844	3.22634
FBgn0034577	FBgn0034577	cpa	1.60392	4.94607
FBgn0038434	FBgn0250754	CG42232	1.60005	3.44152
FBgn0033159	FBgn0033159	Dscam1	1.59951	3.05369
FBgn0003507	FBgn0003507	srp	1.59804	3.05369
FBgn0014163	FBgn0014163	fax	1.59218	4.53565
FBgn0086697	FBgn0266916	Cenp-C	1.58725	1.25637
FBgn0038106	FBgn0038106	CG7488	1.58206	3.40637
FBgn0053205	FBgn0264489	CG43897	1.58003	4.94607
FBgn0086655	FBgn0086655	jing	1.5776	1.07077
FBgn0003731	FBgn0003731	Egfr	1.57263	3.05369
FBgn0004657	FBgn0004657	mys	1.5719	3.01613
FBgn0003600	FBgn0263740, FBgn0263755	eIF-2gamma, Su(var)3-9	1.56709	4.15887
FBgn0052163	FBgn0052163	CG32163	1.56331	3.6782
FBgn0027552	FBgn0027552	CG10863	1.56199	1.86448
FBgn0004586	FBgn0259211	grh	1.56076	1.40639
FBgn0000117	FBgn0000117	arm	1.55832	3.25861
FBgn0040238	FBgn0040238	Best1	1.5569	2.34219
FBgn0041706	FBgn0041706	CG3253	1.55357	2.79941
FBgn0032444	FBgn0032444	CG5525	1.54842	3.6782
FBgn0039303	FBgn0039303	CG11857	1.54657	4.15887
FBgn0085555	FBgn0085555	CG41018	1.54377	4.96706
FBgn0032943	FBgn0032943	Tsp39D	1.53594	4.8745
FBgn0038947	FBgn0038947	Sar1	1.52307	3.22634
FBgn0019938	FBgn0019938	RpI1	1.52103	4.15887
FBgn0030670	FBgn0030670	Pis	1.52089	3.6782
FBgn0022772	FBgn0022772	Orc1	1.51577	2.14873
FBgn0003716	FBgn0003716	tkv	1.51488	2.77622
FBgn0003514	FBgn0003514	sqh	1.51413	3.6782
FBgn0035879	FBgn0035879	GAPcenA	1.5123	3.54691
FBgn0085412	FBgn0085412	CG34383	1.5108	2.46118
FBgn0020240	FBgn0267488	Mcr	1.50816	4.53565
FBgn0033159	FBgn0033159	Dscam1	1.50419	4.69076
FBgn0011336	FBgn0011336	OstStt3	1.5016	4.29364
FBgn0035772	FBgn0035772	Sh3beta	1.49386	3.6782
FBgn0000330	FBgn0000330	cm	1.48933	4.73752
FBgn0039215	FBgn0039215	CG6695	1.48302	3.02013
FBgn0039303	FBgn0039303	CG11857	1.48234	2.81116
FBgn0050015	FBgn0050015	CG30015	1.4807	1.72579
FBgn0034791	FBgn0034791	CG3501	1.473	4.28664
FBgn0004586	FBgn0259211	grh	1.47271	3.7936
FBgn0035128	FBgn0264707	RhoGEF3	1.46793	4.15887
FBgn0051211	FBgn0051211	CG31211	1.46687	1.7024
FBgn0010415	FBgn0010415	Sdc	1.46005	3.44152
FBgn0011638	FBgn0011638	La	1.44656	3.04429
FBgn0004586	FBgn0259211	grh	1.44389	3.25861
FBgn0015664	FBgn0015664	Dref	1.43142	4.03719
FBgn0025109	FBgn0025109	Bem46	1.428	1.86448
FBgn0022349	FBgn0022349	CG1910	1.42102	3.44152
FBgn0034084	FBgn0034084	CG8435	1.41654	3.27668
FBgn0022349	FBgn0022349	CG1910	1.40331	3.7936
FBgn0028476	FBgn0028476	Usp1	1.39761	4.29364
FBgn0015324	FBgn0015324	Vha26	1.36794	3.25861
FBgn0004811	FBgn0004811	fs(2)ltoPP43	1.34531	3.6782

## Sheet: Upregulated at 3-4.5 h
Additional File 11, Part C (note that data is contained within multiple worksheets in this file)
mRNAs significantly upregulated in brat mutant vs wild-type embryos at 3-4.5 h, with an FDR (q-value) < 5%.
Note that some genes are represented by more than one probe set on the array, and so may occur more than once in this table, with different fold enrichment values and q-values.
FBgn ID from array gene description file	Updated FBgn ID (FlyBase release 6.03)	Gene Symbol (FlyBase release 6.03)	Fold change at 3-4.5 h (brat mutant vs wild-type)	q-value (%)
FBgn0037224	FBgn0037224	TwdlF	17.4471	1.27566
FBgn0015776	FBgn0015776	nrv1	13.1574	0
FBgn0040359	FBgn0040359	CG11380	11.0709	0
FBgn0027527	FBgn0027527	Osi6	9.29987	0.609346
FBgn0033721	FBgn0033721	CG13159	8.28646	0
FBgn0030186	FBgn0030186	CG2962	7.70839	1.65165
FBgn0036612	FBgn0036612	CG4998	7.51821	1.80512
FBgn0003655	FBgn0003655	swa	7.46273	0
FBgn0005671	FBgn0005671	Vha55	7.4273	0
FBgn0036901	FBgn0261341	verm	7.22675	0
FBgn0000451	FBgn0000451	ect	6.96114	3.01446
FBgn0038252	FBgn0038252	BigH1	6.92252	0.609346
FBgn0036769	FBgn0036769	Tsp74F	6.60176	1.0289
FBgn0030390	FBgn0030390	CG15731	6.43096	4.54876
FBgn0029128	FBgn0029128	tyn	6.22394	0.848144
FBgn0036901	FBgn0261341	verm	6.03649	1.04604
FBgn0010434	FBgn0010434	cora	6.01131	0
FBgn0086611	FBgn0086611	Lcp65Ag3	5.92395	1.72134
FBgn0035208	FBgn0035208	CG9184	5.8875	1.17095
FBgn0020638	FBgn0020638	Lcp65Ag1	5.74443	3.03452
FBgn0087002	FBgn0087002	Rfabg	5.66979	0.936756
FBgn0037239	FBgn0037239	CG11739	5.65426	1.06377
FBgn0033927	FBgn0033927	CR10102	5.63827	1.27566
FBgn0002773	FBgn0002773	Mlc2	5.54455	1.65959
FBgn0004797	FBgn0004797	mdy	5.41162	0
FBgn0003089	FBgn0003089	pip	5.2661	1.68329
FBgn0036433	FBgn0036433	CG9628	5.18684	0
FBgn0036433	FBgn0036433	CG9628	5.11697	0
FBgn0035257	FBgn0035257	CG12011	5.0991	0
FBgn0024294	FBgn0024294	Spn43Aa	5.0565	3.27334
FBgn0033158	FBgn0033158	CG12164	4.92682	2.67787
FBgn0010424	FBgn0010424	TpnC73F	4.91464	1.70693
FBgn0036352	FBgn0036352	CG14110	4.86903	2.22083
FBgn0035208	FBgn0035208	CG9184	4.84402	0.848144
FBgn0041605	FBgn0041605	cpx	4.83739	1.75035
FBgn0003076	FBgn0003076	Pgm	4.82787	0
FBgn0027552	FBgn0027552	CG10863	4.8264	3.22549
FBgn0053300	FBgn0053300	Muc30E	4.8205	0.6897
FBgn0028537	FBgn0028537	CG31775	4.79994	0
FBgn0020367	FBgn0263598	Vha68-2	4.76065	1.13701
FBgn0010434	FBgn0010434	cora	4.63387	0
FBgn0031629	FBgn0031629	Clect27	4.62827	2.54443
FBgn0052209	FBgn0260653	serp	4.56928	3.27334
FBgn0014469	FBgn0014469	Cyp4e2	4.54119	0.6897
FBgn0026077	FBgn0026077	Gasp	4.53511	3.01446
FBgn0010434	FBgn0010434	cora	4.48011	1.04604
FBgn0005666	FBgn0005666	bt	4.4398	4.2479
FBgn0002773	FBgn0002773	Mlc2	4.39095	2.83811
FBgn0005666	FBgn0005666	bt	4.26357	3.78439
FBgn0011705	FBgn0011705	rost	4.23617	1.20697
FBgn0028476	FBgn0028476	Usp1	4.19907	1.28462
FBgn0034758	FBgn0034758	CG13510	4.18091	2.42085
FBgn0053715	FBgn0261836	Msp300	4.17047	1.30756
FBgn0029639	FBgn0029639	CG14419	4.11754	3.7853
FBgn0033031	FBgn0033031	CG8245	4.0965	0
FBgn0041605	FBgn0041605	cpx	4.05214	2.09209
FBgn0039434	FBgn0039434	TwdlM	4.04783	4.53944
FBgn0030569	FBgn0030569	CG9411	4.02436	1.73378
FBgn0016694	FBgn0016694	Pdp1	4.02234	0.95095
FBgn0086783	FBgn0264695	Mhc	4.00705	2.42085
FBgn0016694	FBgn0016694	Pdp1	3.9951	2.22083
FBgn0040059	FBgn0260469, FBgn0000166	CR14578, bcd	3.96407	1.18869
FBgn0042185	FBgn0042185	CG18769	3.93002	0.95095
FBgn0033518	FBgn0033518	Prx2540-2	3.92026	0
FBgn0036607	FBgn0036607	CG13059	3.89392	0.6897
FBgn0051626	FBgn0051626	CG31626	3.8706	3.19368
FBgn0040059	FBgn0260469, FBgn0000166	CR14578, bcd	3.85154	2.54443
FBgn0085594	FBgn0085594	CG41278	3.82422	0.6897
FBgn0032783	FBgn0032783	CG10237	3.79543	0.609346
FBgn0010350	FBgn0010350	CdsA	3.79513	0.6897
FBgn0003016	FBgn0003016	osp	3.79263	0
FBgn0028670	FBgn0028670	Vha100-2	3.76733	1.04604
FBgn0038256	FBgn0038256	CG7530	3.76451	0
FBgn0003015	FBgn0003015	osk	3.74226	1.11084
FBgn0039444	FBgn0039444	TwdlD	3.72557	4.54876
FBgn0043070	FBgn0043070	MESK2	3.69703	2.22083
FBgn0042135	FBgn0042135	CG18812	3.65265	1.12747
FBgn0031995	FBgn0031995	CG8475	3.65004	1.67516
FBgn0026753	FBgn0026753	Vha13	3.64226	0
FBgn0041605	FBgn0041605	cpx	3.64014	0.6897
FBgn0040398	FBgn0040398	CG14629	3.61068	2.16068
FBgn0035968	FBgn0035968	Slc45-1	3.57551	0.653778
FBgn0035173	FBgn0035173	CG13907	3.56706	0
FBgn0061355	FBgn0262720	CG43164	3.55039	3.4293
FBgn0035735	FBgn0035735	Cpr65Ea	3.54611	1.1842
FBgn0004507	FBgn0004507	GlyP	3.54293	2.29134
FBgn0038294	FBgn0038294	Mf	3.53032	0
FBgn0039437	FBgn0039437	TwdlL	3.52085	4.54876
FBgn0039469	FBgn0039469	TwdlC	3.4827	1.65959
FBgn0041605	FBgn0041605	cpx	3.46389	2.83811
FBgn0036901	FBgn0261341	verm	3.463	1.17095
FBgn0031213	FBgn0031213	galectin	3.456	2.54443
FBgn0033520	FBgn0033520	Prx2540-1	3.45499	1.12747
FBgn0004797	FBgn0004797	mdy	3.3777	1.80512
FBgn0085446	FBgn0085446	CG34417	3.34644	3.27334
FBgn0053205	FBgn0264489	CG43897	3.3456	3.03201
FBgn0004169	FBgn0004169	up	3.34073	4.2052
FBgn0041150	FBgn0041150	hoe1	3.33557	1.63932
FBgn0028905	FBgn0263037, FBgn0263038	CG43332, CG43333	3.33487	3.27334
FBgn0024211	FBgn0260745	mfas	3.33048	0
FBgn0002772	FBgn0002772	Mlc1	3.32372	2.43401
FBgn0010470	FBgn0010470	Fkbp14	3.31033	1.76605
FBgn0033521	FBgn0033521	CG12896	3.2988	2.09209
FBgn0032135	FBgn0032135	GlcAT-S	3.29371	0
FBgn0030869	FBgn0030869	Socs16D	3.24535	1.12747
FBgn0027610	FBgn0027610	Dic1	3.22136	0.883981
FBgn0000166	FBgn0000166	bcd	3.1922	2.80907
FBgn0000011	FBgn0264442	ab	3.16328	1.04604
FBgn0004028	FBgn0004028	wupA	3.12233	4.01074
FBgn0053205	FBgn0264489	CG43897	3.12128	2.92471
FBgn0001248	FBgn0001248	Idh	3.11224	0
FBgn0000166	FBgn0000166	bcd	3.10283	4.2052
FBgn0043070	FBgn0043070	MESK2	3.10176	4.52615
FBgn0003475	FBgn0003475	spir	3.07896	1.65836
FBgn0028855	FBgn0028855	CG15282	3.0745	2.83811
FBgn0036316	FBgn0036316	CG10960	3.06503	1.16227
FBgn0016694	FBgn0016694	Pdp1	3.05952	1.19929
FBgn0040059	FBgn0260469, FBgn0000166	CR14578, bcd	3.05177	2.20725
FBgn0032726	FBgn0032726	CG10621	3.05155	0.6897
FBgn0034356	FBgn0034356	CG10924	3.0451	1.80512
FBgn0004169	FBgn0004169	up	3.0357	3.78944
FBgn0036211	FBgn0036211	CG5946	3.03525	0
FBgn0001128	FBgn0001128	Gpdh	3.00909	2.22706
FBgn0051687	FBgn0051687	CG31687	2.99277	1.18869
FBgn0025683	FBgn0025683	CG3164	2.98126	0.6897
FBgn0036855	FBgn0260857	Bet1	2.97506	1.1453
FBgn0000448	FBgn0000448	Hr46	2.97457	3.33427
FBgn0028665	FBgn0028665	VhaAC39-1	2.96661	1.74341
FBgn0003742	FBgn0003742	tra2	2.95545	1.68329
FBgn0039304	FBgn0039304	CG10425	2.95501	1.65165
FBgn0035936	FBgn0035936	Tsp66E	2.94917	3.22549
FBgn0037969	FBgn0260743	GC1	2.94834	1.74341
FBgn0024211	FBgn0260745	mfas	2.94518	0
FBgn0042185	FBgn0042185	CG18769	2.945	1.96817
FBgn0030796	FBgn0030796	CG4829	2.94262	1.66039
FBgn0003016	FBgn0003016	osp	2.94137	0.603487
FBgn0038294	FBgn0038294	Mf	2.94128	3.32429
FBgn0038661	FBgn0261113	Xrp1	2.92176	3.75651
FBgn0043070	FBgn0043070	MESK2	2.91305	0.6897
FBgn0051092	FBgn0051092	LpR2	2.91251	1.68717
FBgn0005694	FBgn0005694	Aef1	2.90879	3.03452
FBgn0041605	FBgn0041605	cpx	2.89215	4.01074
FBgn0002673	FBgn0002673	twe	2.89115	0.633966
FBgn0030955	FBgn0030955	CG6891	2.8715	3.22549
FBgn0000251	FBgn0000251	cad	2.87038	1.65836
FBgn0024211	FBgn0260745	mfas	2.86925	0
FBgn0039178	FBgn0039178	CG6356	2.85303	1.96817
FBgn0033402	FBgn0033402	Myd88	2.83129	0.6897
FBgn0027779	FBgn0027779	VhaSFD	2.824	0
FBgn0034491	FBgn0034491	Hsl	2.81774	0
FBgn0040059	FBgn0260469, FBgn0000166	CR14578, bcd	2.81327	2.42085
FBgn0033310	FBgn0267792	rgr	2.79852	0.6897
FBgn0061354	FBgn0262720	CG43164	2.79792	2.24883
FBgn0039958	FBgn0039958	CG12567	2.77851	0.883981
FBgn0040070	FBgn0040070	Trx-2	2.77236	0.640436
FBgn0017558	FBgn0017558	Pdk	2.77083	1.66332
FBgn0034618	FBgn0034618	CG9485	2.77052	0.6897
FBgn0051274	FBgn0051274	CG31274	2.7695	1.65959
FBgn0013974	FBgn0266136	Gyc76C	2.75289	3.22549
FBgn0034724	FBgn0034724	babos	2.74615	2.43401
FBgn0000166	FBgn0000166	bcd	2.72392	0.6897
FBgn0053205	FBgn0264489	CG43897	2.69711	2.43401
FBgn0058191	FBgn0058191	CG40191	2.68213	0
FBgn0024732	FBgn0024732	Drep1	2.68019	1.61306
FBgn0035103	FBgn0035103	Vdup1	2.67847	1.61759
FBgn0058191	FBgn0058191	CG40191	2.67244	3.23664
FBgn0085381	FBgn0261260	mgl	2.66905	1.65959
FBgn0005630	FBgn0005630	lola	2.66497	0
FBgn0036927	FBgn0036927	CG7433	2.65717	1.71483
FBgn0000114	FBgn0000114	aret	2.6531	1.06377
FBgn0031971	FBgn0031971	Sirup	2.64966	1.04604
FBgn0030076	FBgn0259734	CG42388	2.64361	0.609346
FBgn0036043	FBgn0036043	CG8177	2.61765	1.23549
FBgn0000166	FBgn0000166	bcd	2.61749	3.01446
FBgn0035500	FBgn0264693	ens	2.61016	4.01074
FBgn0026193	FBgn0260934	par-1	2.60974	1.61759
FBgn0035945	FBgn0035945	CG5026	2.60948	3.03201
FBgn0035978	FBgn0035978	UGP	2.59303	1.18869
FBgn0028662	FBgn0028662	VhaPPA1-1	2.5923	3.03452
FBgn0016070	FBgn0016070	smg	2.58304	1.65959
FBgn0030073	FBgn0030073	CG10962	2.57951	1.75844
FBgn0003870	FBgn0003870	ttk	2.55132	1.78147
FBgn0001186	FBgn0001186	Hex-A	2.54842	2.54443
FBgn0004198	FBgn0004198	ct	2.53464	0
FBgn0000044	FBgn0000044	Act57B	2.52402	4.53944
FBgn0001142	FBgn0001142	Gs1	2.52101	1.16227
FBgn0038661	FBgn0261113	Xrp1	2.51851	2.41395
FBgn0026193	FBgn0260934	par-1	2.5057	1.12883
FBgn0052528	FBgn0052528	parvin	2.48358	2.29134
FBgn0039039	FBgn0039039	lmd	2.48116	4.17704
FBgn0039039	FBgn0039039	lmd	2.48067	0
FBgn0038151	FBgn0038151	yellow-e2	2.47899	3.01446
FBgn0026869	FBgn0026869	Thd1	2.47491	1.32597
FBgn0037813	FBgn0259938	cwo	2.45173	4.01074
FBgn0031913	FBgn0031913	CG5958	2.44893	2.83811
FBgn0034089	FBgn0265177, FBgn0265178	CG44242, CG44243	2.44769	3.7853
FBgn0038149	FBgn0038149	GILT1	2.42465	3.7853
FBgn0024211	FBgn0260745	mfas	2.42238	1.08212
FBgn0036752	FBgn0036752	Adgf-A	2.42101	2.54443
FBgn0036501	FBgn0036501	CG7272	2.41951	3.0132
FBgn0028380	FBgn0028380	fal	2.41737	2.3489
FBgn0035533	FBgn0035533	Cip4	2.41597	3.03452
FBgn0030174	FBgn0030174	CG15312	2.41567	0.909604
FBgn0015926	FBgn0015926	dah	2.40822	2.43401
FBgn0051092	FBgn0051092	LpR2	2.40759	1.69982
FBgn0028663	FBgn0028663	VhaM9.7-b	2.40738	1.1842
FBgn0085636	FBgn0085636	CG41373	2.40566	1.04604
FBgn0000064	FBgn0000064	Ald	2.39078	0
FBgn0030607	FBgn0030607	dob	2.38862	4.53944
FBgn0034618	FBgn0034618	CG9485	2.38589	0.682203
FBgn0025394	FBgn0025394	inc	2.38514	2.43401
FBgn0031474	FBgn0031474	CG2991	2.38097	1.68329
FBgn0004598	FBgn0004598	Fur2	2.37271	4.53944
FBgn0040005	FBgn0040005	CG17883	2.37188	4.62924
FBgn0004624	FBgn0264607	CaMKII	2.37064	1.19548
FBgn0037960	FBgn0037960	mthl5	2.36764	1.12747
FBgn0037144	FBgn0037144	CG7458	2.35079	1.65959
FBgn0052581	FBgn0052581	CG32581	2.34597	2.20725
FBgn0035533	FBgn0035533	Cip4	2.34544	0.6897
FBgn0041702	FBgn0041702	CG15107	2.33834	0
FBgn0033761	FBgn0033761	CG8778	2.33633	1.71953
FBgn0035626	FBgn0035626	lin-28	2.33224	1.16227
FBgn0023215	FBgn0023215	Mnt	2.33115	3.55614
FBgn0023215	FBgn0023215	Mnt	2.33006	3.03201
FBgn0028327	FBgn0028327	l(1)G0320	2.32727	1.6139
FBgn0084015	FBgn0262509	nrm	2.31568	3.03452
FBgn0069933	FBgn0069933	CG41118	2.30968	1.66332
FBgn0001248	FBgn0001248	Idh	2.30521	2.43401
FBgn0015791	FBgn0015791	Rab14	2.30263	1.72134
FBgn0003495	FBgn0003495	spz	2.3022	2.09209
FBgn0037327	FBgn0037327	PEK	2.29581	1.18869
FBgn0024242	FBgn0260003	Dys	2.29508	1.67516
FBgn0044823	FBgn0044823	Spec2	2.28985	3.03201
FBgn0002526	FBgn0002526	LanA	2.28934	1.45116
FBgn0032136	FBgn0032136	Apoltp	2.28181	1.1453
FBgn0037844	FBgn0037844	CG4570	2.27233	4.53944
FBgn0035767	FBgn0035767	CG8596	2.27028	1.65165
FBgn0030603	FBgn0030603	CG5541	2.26809	2.67787
FBgn0042175	FBgn0042175	CG18858	2.26452	2.34189
FBgn0036115	FBgn0263776	CG43693	2.26288	0.6897
FBgn0001248	FBgn0001248	Idh	2.26229	0
FBgn0032262	FBgn0032262	CG7384	2.25904	3.19368
FBgn0043364	FBgn0043364	cbt	2.25346	1.16227
FBgn0001297	FBgn0001297	kay	2.25167	3.58464
FBgn0033757	FBgn0033757	muskelin	2.25143	2.09209
FBgn0003256	FBgn0003256	rl	2.25095	2.15679
FBgn0024242	FBgn0260003	Dys	2.24781	2.16068
FBgn0052549	FBgn0052549	CG32549	2.24563	1.63932
FBgn0013733	FBgn0013733	shot	2.23744	3.03201
FBgn0036043	FBgn0036043	CG8177	2.23414	1.28462
FBgn0031037	FBgn0031037	CG14207	2.22994	1.67516
FBgn0053217	FBgn0053217	CG33217	2.22426	1.67516
FBgn0039972	FBgn0039972	CG17018	2.22306	1.23549
FBgn0000370	FBgn0000370	crc	2.22219	0.653778
FBgn0052425	FBgn0052425	CG32425	2.22079	4.52615
FBgn0033383	FBgn0260972	alc	2.21869	3.78439
FBgn0010551	FBgn0010551	Phb2	2.2149	3.01446
FBgn0052365	FBgn0052365	CG32365	2.21433	3.75345
FBgn0028476	FBgn0028476	Usp1	2.21316	3.19368
FBgn0029092	FBgn0029092	ced-6	2.20457	4.48305
FBgn0052030	FBgn0266084	Fhos	2.19715	3.58464
FBgn0010434	FBgn0010434	cora	2.19277	1.76605
FBgn0037912	FBgn0037912	sea	2.174	4.57751
FBgn0028468	FBgn0028468	rtet	2.17346	1.4596
FBgn0010551	FBgn0010551	Phb2	2.17093	2.22706
FBgn0027521	FBgn0027521	CG3679	2.1696	2.83811
FBgn0020503	FBgn0020503	CLIP-190	2.16764	3.03452
FBgn0035500	FBgn0264693	ens	2.16487	4.53944
FBgn0037379	FBgn0037379	CG10979	2.16288	3.27334
FBgn0039018	FBgn0263143	vret	2.15395	0.640436
FBgn0024242	FBgn0260003	Dys	2.14011	1.75035
FBgn0032295	FBgn0032295	CG12299	2.13974	3.22549
FBgn0001078	FBgn0001078	ftz-f1	2.13838	2.54443
FBgn0010894	FBgn0010894	sinu	2.13319	1.61759
FBgn0039972	FBgn0039972	CG17018	2.13318	1.61759
FBgn0001186	FBgn0001186	Hex-A	2.12744	2.43401
FBgn0044510	FBgn0044510	mRpS5	2.12642	3.23664
FBgn0036735	FBgn0036735	Edc3	2.1255	1.96817
FBgn0053523	FBgn0053523	Vap-33B	2.12464	0.6897
FBgn0024211	FBgn0260745	mfas	2.11451	1.09152
FBgn0032036	FBgn0032036	CG13384	2.1121	1.62828
FBgn0038353	FBgn0038353	CG5399	2.1096	3.7853
FBgn0051683	FBgn0051683	CG31683	2.10843	1.68717
FBgn0052549	FBgn0052549	CG32549	2.1044	4.17704
FBgn0031736	FBgn0031736	CG11030	2.10253	0
FBgn0003015	FBgn0003015	osk	2.09213	4.74038
FBgn0051842	FBgn0260407	mRpS23	2.08628	1.18869
FBgn0002921	FBgn0002921	Atpalpha	2.08452	1.05483
FBgn0038947	FBgn0038947	Sar1	2.07187	1.65836
FBgn0036622	FBgn0036622	CG4753	2.06639	4.48305
FBgn0052150	FBgn0052150	CG32150	2.06159	3.75651
FBgn0036043	FBgn0036043	CG8177	2.06057	2.15679
FBgn0033777	FBgn0033777	CG17574	2.06009	2.42085
FBgn0015324	FBgn0015324	Vha26	2.05591	0.6897
FBgn0033426	FBgn0033426	CG1814	2.0539	2.22083
FBgn0004624	FBgn0264607	CaMKII	2.0502	1.04604
FBgn0032783	FBgn0032783	CG10237	2.04406	3.5574
FBgn0000064	FBgn0000064	Ald	2.03449	2.09209
FBgn0031871	FBgn0031871	Fgop2	2.02803	3.03201
FBgn0026193	FBgn0260934	par-1	2.02684	2.43401
FBgn0033055	FBgn0033055	Tbce	2.02596	1.12747
FBgn0050437	FBgn0259247	laccase2	2.02258	3.78439
FBgn0014455	FBgn0014455	Ahcy13	2.0208	3.78439
FBgn0016034	FBgn0016034	mael	2.01857	1.72134
FBgn0020620	FBgn0020620	RN-tre	2.01109	3.01446
FBgn0050463	FBgn0050463	CG30463	2.00936	3.78439
FBgn0020503	FBgn0020503	CLIP-190	2.00917	4.01074
FBgn0034405	FBgn0034405	Jheh2	2.00876	2.46307
FBgn0013718	FBgn0013718	nuf	2.00741	1.65959
FBgn0030986	FBgn0261461	RhoGAP18B	1.99995	3.03452
FBgn0026193	FBgn0260934	par-1	1.9988	3.01446
FBgn0035195	FBgn0035195	Sac1	1.99649	2.41395
FBgn0043364	FBgn0043364	cbt	1.98636	4.57751
FBgn0030932	FBgn0030932	Ggt-1	1.98295	3.22549
FBgn0053523	FBgn0053523	Vap-33B	1.98253	1.1453
FBgn0023174	FBgn0023174	Prosbeta2	1.98133	1.27566
FBgn0036842	FBgn0036842	CG3797	1.97972	4.01074
FBgn0033075	FBgn0033075	Pld	1.97395	1.96817
FBgn0016054	FBgn0016054	phr6-4	1.97196	3.78944
FBgn0000370	FBgn0000370	crc	1.97101	1.65959
FBgn0086711	FBgn0086711	mol	1.96984	2.37019
FBgn0014141	FBgn0014141	cher	1.96166	2.67787
FBgn0019650	FBgn0019650	toy	1.95578	2.24883
FBgn0001098	FBgn0001098	Gdh	1.94923	1.16227
FBgn0013733	FBgn0013733	shot	1.94769	3.03452
FBgn0025866	FBgn0025866	CalpB	1.94666	1.72134
FBgn0000721	FBgn0000721	for	1.9465	2.83811
FBgn0011509	FBgn0011509	SrpRbeta	1.94547	3.58464
FBgn0037614	FBgn0037614	CG8116	1.94343	2.74691
FBgn0040009	FBgn0040009	CG17490	1.94231	3.55614
FBgn0083959	FBgn0265194	Trpm	1.9408	2.81627
FBgn0036298	FBgn0036298	nst	1.93784	3.05804
FBgn0025388	FBgn0025388	CG12179	1.93617	1.74341
FBgn0024734	FBgn0024734	PRL-1	1.92954	1.65959
FBgn0000064	FBgn0000064	Ald	1.92593	1.75035
FBgn0003742	FBgn0003742	tra2	1.92375	3.23664
FBgn0086909	FBgn0086909	CG31751	1.91515	2.42085
FBgn0039252	FBgn0039252	CG11771	1.91221	3.19368
FBgn0005640	FBgn0005640	Eip63E	1.90848	3.22549
FBgn0005630	FBgn0005630	lola	1.90738	3.22549
FBgn0052479	FBgn0052479	Usp10	1.90081	2.62216
FBgn0035203	FBgn0035203	CG9149	1.89972	2.29134
FBgn0010316	FBgn0010316	dap	1.89722	3.23664
FBgn0037205	FBgn0037205	BoYb	1.89596	4.2162
FBgn0001098	FBgn0001098	Gdh	1.89513	3.22549
FBgn0020386	FBgn0020386	Pdk1	1.89452	2.3489
FBgn0036689	FBgn0036689	CG7730	1.89036	2.09209
FBgn0036913	FBgn0036913	Usp32	1.8886	0.909604
FBgn0004657	FBgn0004657	mys	1.88416	3.05804
FBgn0000317	FBgn0000317	ck	1.88139	3.99904
FBgn0001098	FBgn0001098	Gdh	1.87935	3.31027
FBgn0085402	FBgn0262579	Ect4	1.87737	1.63932
FBgn0026323	FBgn0026323	Tak1	1.87653	3.55614
FBgn0002968	FBgn0264975	Nrg	1.87612	1.67516
FBgn0026188	FBgn0261552	ps	1.87491	3.4435
FBgn0038575	FBgn0038575	CG7208	1.8734	3.19368
FBgn0029079	FBgn0029079	icln	1.87324	0
FBgn0020503	FBgn0020503	CLIP-190	1.87014	2.46307
FBgn0052512	FBgn0052512	CG32512	1.86855	1.68717
FBgn0086357	FBgn0086357	Sec61alpha	1.86305	4.53883
FBgn0000667	FBgn0000667	Actn	1.85422	3.05096
FBgn0026193	FBgn0260934	par-1	1.85152	3.22549
FBgn0038780	FBgn0262582	cic	1.84873	3.22549
FBgn0032293	FBgn0032293	Dpy-30L1	1.84524	1.67516
FBgn0030925	FBgn0030925	Hayan	1.838	3.78439
FBgn0051915	FBgn0051915	CG31915	1.83796	3.01446
FBgn0000635	FBgn0000635	Fas2	1.81433	3.03201
FBgn0039994	FBgn0039994	conu	1.81001	3.22549
FBgn0001098	FBgn0001098	Gdh	1.80841	2.74691
FBgn0029121	FBgn0029121	Sras	1.80809	4.17704
FBgn0030710	FBgn0030710	CG8924	1.80753	3.99904
FBgn0023444	FBgn0263933	ebi	1.80713	3.5574
FBgn0032590	FBgn0032590	CG4631	1.80704	2.83811
FBgn0025726	FBgn0025726	unc-13	1.80477	0
FBgn0014002	FBgn0014002	Pdi	1.8011	2.81627
FBgn0004893	FBgn0004893	bowl	1.79839	3.33427
FBgn0052318	FBgn0052318	CG32318	1.7965	1.72741
FBgn0024889	FBgn0024889	Kap-alpha1	1.79164	1.62063
FBgn0003165	FBgn0003165	pum	1.78263	4.01074
FBgn0250732	FBgn0250732	gfzf	1.77977	2.4206
FBgn0037615	FBgn0037615	CG11760	1.77628	2.67787
FBgn0033226	FBgn0033226	CG1882	1.76908	3.5574
FBgn0035405	FBgn0035405	pfk	1.76715	3.02027
FBgn0030693	FBgn0030693	CG8974	1.76502	3.33427
FBgn0029996	FBgn0029996	UbcE2H	1.74733	1.71483
FBgn0000370	FBgn0000370	crc	1.74306	3.05804
FBgn0031885	FBgn0031885	Mnn1	1.72951	4.54876
FBgn0016078	FBgn0016078	wun	1.72909	4.53883
FBgn0029885	FBgn0029885	CG3224	1.7289	3.78944
FBgn0041604	FBgn0041604	dlp	1.72656	3.23664
FBgn0038191	FBgn0038191	CG9925	1.72096	3.4435
FBgn0038781	FBgn0038781	CG10883	1.71452	3.5574
FBgn0004461	FBgn0260399	gwl	1.71344	2.43401
FBgn0058196	FBgn0267861	Maf1	1.71291	2.22706
FBgn0003943	FBgn0003943	Ubi-p63E	1.70791	3.5574
FBgn0013733	FBgn0013733	shot	1.70741	3.4293
FBgn0020620	FBgn0020620	RN-tre	1.69912	2.18215
FBgn0039507	FBgn0039507	mrt	1.69349	1.78147
FBgn0038639	FBgn0038639	CG7705	1.68633	4.53944
FBgn0037702	FBgn0037702	CG8176	1.67487	1.60473
FBgn0003187	FBgn0003187	qua	1.67274	2.83811
FBgn0003943	FBgn0003943	Ubi-p63E	1.66047	2.16068
FBgn0001612	FBgn0001612	Grip91	1.65933	2.83811
FBgn0036099	FBgn0036099	CG11811	1.6568	3.03452
FBgn0039303	FBgn0039303	CG11857	1.65272	1.29982
FBgn0017581	FBgn0017581	Lk6	1.64914	1.72134
FBgn0021795	FBgn0021795	Tapdelta	1.64797	4.2052
FBgn0086254	FBgn0086254	CG6084	1.64569	3.22549
FBgn0004864	FBgn0004864	hop	1.62875	3.58464
FBgn0003178	FBgn0267385	PyK	1.62361	2.37019
FBgn0051163	FBgn0051163	SKIP	1.62334	3.01446
FBgn0010633	FBgn0259978	vlc	1.62188	3.02027
FBgn0052534	FBgn0261573	CoRest	1.61472	3.78439
FBgn0051224	FBgn0051224	CG31224	1.61188	3.03201
FBgn0013759	FBgn0013759	CASK	1.60848	3.58464
FBgn0030873	FBgn0030873	CG15814	1.60321	4.74038
FBgn0011259	FBgn0011259	Sema-1a	1.60069	4.53944
FBgn0037084	FBgn0037084	Syx6	1.59222	4.57751
FBgn0034753	FBgn0034753	CG2852	1.58756	2.81627
FBgn0037566	FBgn0037566	mRpL1	1.58489	3.78944
FBgn0016917	FBgn0016917	Stat92E	1.58338	4.52615
FBgn0022268	FBgn0267330	KdelR	1.58289	3.05804
FBgn0052451	FBgn0052451	SPoCk	1.58284	1.66039
FBgn0020611	FBgn0262511	Vha44	1.58198	4.01074
FBgn0030863	FBgn0030863	CG8188	1.57954	3.22549
FBgn0027279	FBgn0027279	l(1)G0196	1.57635	1.63932
FBgn0037555	FBgn0037555	Ada2b	1.57375	3.4435
FBgn0035793	FBgn0035793	CG7546	1.57271	2.41395
FBgn0034727	FBgn0034727	mRpS29	1.57247	2.4206
FBgn0030956	FBgn0030956	CG18259	1.56504	2.09209
FBgn0002924	FBgn0002924	ncd	1.56292	2.43401
FBgn0052451	FBgn0052451	SPoCk	1.56248	2.09209
FBgn0034753	FBgn0034753	CG2852	1.56194	3.19368
FBgn0036816	FBgn0036816	Indy	1.56192	1.74341
FBgn0010315	FBgn0010315	CycD	1.55635	3.5574
FBgn0031904	FBgn0031904	CG5149	1.54717	4.52615
FBgn0013732	FBgn0013732	sced	1.53728	4.74038
FBgn0034570	FBgn0034570	CG10543	1.52086	3.55614
FBgn0250732	FBgn0250732	gfzf	1.51656	4.53944
FBgn0032036	FBgn0032036	CG13384	1.51012	2.43401
FBgn0002781	FBgn0002781	mod(mdg4)	1.50938	4.48305
FBgn0052638	FBgn0052638	CG32638	1.50026	2.42085
FBgn0038167	FBgn0038167	lkb1	1.49191	3.78944
FBgn0029002	FBgn0029002	miple2	1.4811	2.09209
FBgn0031950	FBgn0031950	Herp	1.47422	3.27334
FBgn0028506	FBgn0028506	CG4455	1.46943	4.48305
FBgn0035162	FBgn0035162	CG13900	1.46359	2.3489
FBgn0003435	FBgn0003435	sm	1.46268	1.67516
FBgn0010633	FBgn0259978	vlc	1.45433	4.2479
FBgn0015791	FBgn0015791	Rab14	1.41881	3.78439
FBgn0043457	FBgn0043457	CG5180	1.41336	4.01074
FBgn0000634	FBgn0262742	Fas1	1.41216	3.5574
FBgn0033897	FBgn0033897	Rcd1	1.40535	3.27334
FBgn0026573	FBgn0026573	ADD1	1.39405	4.53944
FBgn0031183	FBgn0031183	CG14621	1.38956	3.03452
FBgn0003512	FBgn0003512	Sry-delta	1.385	4.53944

## Sheet: Upregulated at 4.5-6 h
Additional File 11, Part D (note that data is contained within multiple worksheets in this file)
mRNAs significantly upregulated in brat mutant vs wild-type embryos at 4.5-6 h, with an FDR (q-value) < 5%.
Note that some genes are represented by more than one probe set on the array, and so may occur more than once in this table, with different fold enrichment values and q-values.
FBgn ID from array gene description file	Updated FBgn ID (FlyBase release 6.03)	Gene Symbol (FlyBase release 6.03)	Fold change at 4.5-6 h (brat mutant vs wild-type)	q-value (%)
FBgn0030186	FBgn0030186	CG2962	16.2283	0
FBgn0040359	FBgn0040359	CG11380	15.8894	0
FBgn0039444	FBgn0039444	TwdlD	13.3865	0
FBgn0005666	FBgn0005666	bt	9.41472	0
FBgn0086611	FBgn0086611	Lcp65Ag3	8.91406	0
FBgn0020638	FBgn0020638	Lcp65Ag1	8.90271	0
FBgn0030390	FBgn0030390	CG15731	8.55788	0
FBgn0050101	FBgn0050101	CG30101	8.18168	0
FBgn0002773	FBgn0002773	Mlc2	8.13221	0
FBgn0037224	FBgn0037224	TwdlF	7.99954	0
FBgn0033031	FBgn0033031	CG8245	7.79165	0
FBgn0010424	FBgn0010424	TpnC73F	7.63227	0
FBgn0035547	FBgn0035547	CG15022	7.24974	0
FBgn0031629	FBgn0031629	Clect27	7.22528	0
FBgn0036769	FBgn0036769	Tsp74F	7.08634	0
FBgn0053715	FBgn0261836	Msp300	7.03473	0
FBgn0038294	FBgn0038294	Mf	6.71783	0
FBgn0027610	FBgn0027610	Dic1	6.37592	0
FBgn0050457	FBgn0050457	CG30457	6.28225	0
FBgn0051626	FBgn0051626	CG31626	6.25072	0
FBgn0036607	FBgn0036607	CG13059	6.07907	0
FBgn0030539	FBgn0030539	CG1368	6.01547	0
FBgn0053205	FBgn0264489	CG43897	5.92646	0
FBgn0035917	FBgn0035917	Zasp66	5.89	0.255799
FBgn0036605	FBgn0036605	CG13041	5.84941	0
FBgn0032538	FBgn0032538	CG16885	5.80824	0
FBgn0034204	FBgn0034204	CG10953	5.75348	0
FBgn0038294	FBgn0038294	Mf	5.72879	0
FBgn0039434	FBgn0039434	TwdlM	5.72628	0.736491
FBgn0085594	FBgn0085594	CG41278	5.67917	0
FBgn0086783	FBgn0264695	Mhc	5.55122	0
FBgn0041605	FBgn0041605	cpx	5.48486	0
FBgn0039441	FBgn0039441	TwdlN	5.44747	0
FBgn0038294	FBgn0038294	Mf	5.4462	0
FBgn0005666	FBgn0005666	bt	5.33767	0
FBgn0027552	FBgn0027552	CG10863	5.27719	0
FBgn0031213	FBgn0031213	galectin	5.22314	0
FBgn0028855	FBgn0028855	CG15282	5.14386	0.250214
FBgn0028938	FBgn0028938	CG16886	5.12438	0.248047
FBgn0002772	FBgn0002772	Mlc1	5.05546	0
FBgn0041150	FBgn0041150	hoe1	5.05196	0.937133
FBgn0038252	FBgn0038252	BigH1	5.0422	0
FBgn0003655	FBgn0003655	swa	4.96724	0.439073
FBgn0036901	FBgn0261341	verm	4.92514	0
FBgn0003076	FBgn0003076	Pgm	4.91687	0.915094
FBgn0002567	FBgn0002567	ltd	4.7651	0.407822
FBgn0051092	FBgn0051092	LpR2	4.762	0
FBgn0041605	FBgn0041605	cpx	4.75286	0
FBgn0005671	FBgn0005671	Vha55	4.73653	0
FBgn0004028	FBgn0004028	wupA	4.73222	0
FBgn0001098	FBgn0001098	Gdh	4.7016	0.250214
FBgn0033158	FBgn0033158	CG12164	4.69407	0
FBgn0034010	FBgn0034010	CG8157	4.68288	0
FBgn0011705	FBgn0011705	rost	4.64055	0
FBgn0003057	FBgn0003057	CG10598	4.60678	1.53979
FBgn0040059	FBgn0260469, FBgn0000166	CR14578, bcd	4.60227	0
FBgn0035546	FBgn0035546	CG11345	4.57787	0
FBgn0053205	FBgn0264489	CG43897	4.55065	0
FBgn0035936	FBgn0035936	Tsp66E	4.52478	0.266507
FBgn0086783	FBgn0264695	Mhc	4.51517	0
FBgn0034693	FBgn0034693	CG11073	4.45368	0.537178
FBgn0039436	FBgn0039436	TwdlB	4.44103	0.968823
FBgn0035499	FBgn0035499	Chd64	4.42986	0
FBgn0035551	FBgn0035551	CG7465	4.41416	0
FBgn0085446	FBgn0085446	CG34417	4.41042	0.282261
FBgn0041605	FBgn0041605	cpx	4.37248	0
FBgn0086783	FBgn0264695	Mhc	4.25955	0
FBgn0030569	FBgn0030569	CG9411	4.24158	3.46483
FBgn0052209	FBgn0260653	serp	4.2412	0.389789
FBgn0038645	FBgn0038645	CG7714	4.20001	0.230116
FBgn0027843	FBgn0027843	CAH2	4.19223	0
FBgn0020367	FBgn0263598	Vha68-2	4.17655	0.230116
FBgn0036901	FBgn0261341	verm	4.17185	0
FBgn0035945	FBgn0035945	CG5026	4.17147	0.768083
FBgn0004169	FBgn0004169	up	4.1522	1.23829
FBgn0036612	FBgn0036612	CG4998	4.11885	0
FBgn0086711	FBgn0086711	mol	4.09763	1.27074
FBgn0035612	FBgn0035612	CG10625	4.0895	0
FBgn0004624	FBgn0264607	CaMKII	4.07862	0
FBgn0040059	FBgn0260469, FBgn0000166	CR14578, bcd	4.01447	0
FBgn0030603	FBgn0030603	CG5541	3.994	1.70279
FBgn0033927	FBgn0033927	CR10102	3.99225	0
FBgn0001098	FBgn0001098	Gdh	3.99185	0.283658
FBgn0030353	FBgn0260780	wisp	3.98579	0
FBgn0036194	FBgn0036194	CG11652	3.97423	0
FBgn0031561	FBgn0031561	CG16712	3.9691	0
FBgn0039437	FBgn0039437	TwdlL	3.96524	0
FBgn0002773	FBgn0002773	Mlc2	3.92089	0
FBgn0041605	FBgn0041605	cpx	3.90772	0
FBgn0002673	FBgn0002673	twe	3.8959	0
FBgn0035917	FBgn0035917	Zasp66	3.87437	1.21677
FBgn0001098	FBgn0001098	Gdh	3.84559	0
FBgn0035917	FBgn0035917	Zasp66	3.82786	0.736701
FBgn0030309	FBgn0030309	CG1572	3.82336	0
FBgn0003748	FBgn0003748	Treh	3.79621	0
FBgn0001402	FBgn0267911	trol	3.79128	0
FBgn0035553	FBgn0035553	CG13722	3.78912	0
FBgn0001098	FBgn0001098	Gdh	3.77726	0
FBgn0015776	FBgn0015776	nrv1	3.75828	0
FBgn0086783	FBgn0264695	Mhc	3.74653	0
FBgn0004028	FBgn0004028	wupA	3.73954	0.240752
FBgn0001078	FBgn0001078	ftz-f1	3.72392	0.266507
FBgn0004169	FBgn0004169	up	3.7193	0
FBgn0052132	FBgn0264006	dysc	3.69206	0
FBgn0001114	FBgn0001114	Glt	3.6593	0
FBgn0039304	FBgn0039304	CG10425	3.63458	0
FBgn0000166	FBgn0000166	bcd	3.59727	0.248047
FBgn0028537	FBgn0028537	CG31775	3.59022	0
FBgn0038381	FBgn0038381	CG3303	3.58283	0.272852
FBgn0041605	FBgn0041605	cpx	3.57271	0
FBgn0004028	FBgn0004028	wupA	3.56799	0.240752
FBgn0016070	FBgn0016070	smg	3.56617	0.230116
FBgn0053205	FBgn0264489	CG43897	3.5642	0
FBgn0037239	FBgn0037239	CG11739	3.55392	0
FBgn0039972	FBgn0039972	CG17018	3.55012	0.782773
FBgn0053715	FBgn0261836	Msp300	3.53427	0
FBgn0040059	FBgn0260469, FBgn0000166	CR14578, bcd	3.51385	0.262839
FBgn0038149	FBgn0038149	GILT1	3.48386	0
FBgn0086758	FBgn0086758	chinmo	3.46017	0
FBgn0028380	FBgn0028380	fal	3.4545	0
FBgn0002567	FBgn0002567	ltd	3.43115	0
FBgn0052499	FBgn0052499	Cda4	3.42784	0.393807
FBgn0004169	FBgn0004169	up	3.42215	0.434083
FBgn0028468	FBgn0028468	rtet	3.40936	0
FBgn0001142	FBgn0001142	Gs1	3.40059	0
FBgn0028670	FBgn0028670	Vha100-2	3.3861	0
FBgn0000166	FBgn0000166	bcd	3.35906	0.690349
FBgn0038256	FBgn0038256	CG7530	3.35379	0
FBgn0040950	FBgn0040950	Muc26B	3.34587	0.66821
FBgn0000636	FBgn0000636	Fas3	3.33436	0.396533
FBgn0004598	FBgn0004598	Fur2	3.3125	0
FBgn0036043	FBgn0036043	CG8177	3.31094	0.690349
FBgn0024732	FBgn0024732	Drep1	3.30722	0.295355
FBgn0039897	FBgn0039897	CG1674	3.3033	0.230116
FBgn0014469	FBgn0014469	Cyp4e2	3.30167	0
FBgn0027547	FBgn0027547	CG1927	3.2601	0
FBgn0039437	FBgn0039437	TwdlL	3.25757	0
FBgn0031995	FBgn0031995	CG8475	3.23862	0.736701
FBgn0033721	FBgn0033721	CG13159	3.21799	0.690349
FBgn0036043	FBgn0036043	CG8177	3.20838	0
FBgn0005666	FBgn0005666	bt	3.20455	1.53979
FBgn0030607	FBgn0030607	dob	3.20429	1.38786
FBgn0000032	FBgn0000032	Acph-1	3.19029	0
FBgn0027070	FBgn0027070	CG17322	3.18583	0
FBgn0003719	FBgn0003719	tld	3.17743	0
FBgn0036433	FBgn0036433	CG9628	3.16219	0.286495
FBgn0000064	FBgn0000064	Ald	3.14479	0
FBgn0004169	FBgn0004169	up	3.14457	0.554506
FBgn0022382	FBgn0022382	Pka-R2	3.13463	0.937133
FBgn0085381	FBgn0261260	mgl	3.12175	0.800265
FBgn0051092	FBgn0051092	LpR2	3.09423	0
FBgn0003483	FBgn0003483	spn-E	3.08512	0.383271
FBgn0027279	FBgn0027279	l(1)G0196	3.08391	0
FBgn0030510	FBgn0030510	CG12177	3.07036	0.732515
FBgn0034758	FBgn0034758	CG13510	3.07026	0
FBgn0033757	FBgn0033757	muskelin	3.05948	0.537178
FBgn0017558	FBgn0017558	Pdk	3.05281	0.554506
FBgn0053174	FBgn0261244	inaE	3.05157	0
FBgn0041607	FBgn0041607	asparagine-synthetase	3.04877	0.330571
FBgn0001248	FBgn0001248	Idh	3.04083	1.97444
FBgn0032262	FBgn0032262	CG7384	3.0265	3.46483
FBgn0032135	FBgn0032135	GlcAT-S	3.02634	0
FBgn0039469	FBgn0039469	TwdlC	3.01533	0
FBgn0032885	FBgn0250785	vari	3.00265	0.230116
FBgn0036030	FBgn0036030	CG6767	2.99937	0.550952
FBgn0030174	FBgn0030174	CG15312	2.99624	0.800265
FBgn0039932	FBgn0039932	fuss	2.97162	0
FBgn0015765	FBgn0015765	p38a	2.96627	0
FBgn0000064	FBgn0000064	Ald	2.9656	0
FBgn0000166	FBgn0000166	bcd	2.96253	0.757923
FBgn0041605	FBgn0041605	cpx	2.94182	0.396533
FBgn0010350	FBgn0010350	CdsA	2.94037	0
FBgn0036470	FBgn0036470	CG13463	2.93407	0.791422
FBgn0034398	FBgn0034398	CG15098	2.92427	1.25752
FBgn0032946	FBgn0032946	nrv3	2.92207	1.14598
FBgn0030737	FBgn0030737	CG9914	2.91662	0
FBgn0026415	FBgn0026415	Idgf4	2.91105	0
FBgn0029924	FBgn0029924	CG4586	2.88805	0.61897
FBgn0040059	FBgn0260469, FBgn0000166	CR14578, bcd	2.87989	0.545704
FBgn0004169	FBgn0004169	up	2.86809	4.83973
FBgn0023083	FBgn0023083	fray	2.86573	0.622815
FBgn0036927	FBgn0036927	CG7433	2.86538	0
FBgn0030986	FBgn0261461	RhoGAP18B	2.86162	2.17265
FBgn0027779	FBgn0027779	VhaSFD	2.85946	0.341065
FBgn0026753	FBgn0026753	Vha13	2.83777	0
FBgn0004507	FBgn0004507	GlyP	2.82875	0.545704
FBgn0042185	FBgn0042185	CG18769	2.8129	1.15367
FBgn0053181	FBgn0053181	CG33181	2.80369	1.95791
FBgn0053181	FBgn0053181	CG33181	2.80208	0
FBgn0029831	FBgn0029831	CG5966	2.78811	1.70065
FBgn0086655	FBgn0086655	jing	2.78145	0.276807
FBgn0039972	FBgn0039972	CG17018	2.76704	2.41868
FBgn0026077	FBgn0026077	Gasp	2.7653	0.550952
FBgn0036030	FBgn0036030	CG6767	2.75984	0.430819
FBgn0013974	FBgn0266136	Gyc76C	2.75947	0
FBgn0035959	FBgn0035959	CG4911	2.74954	1.38786
FBgn0022361	FBgn0022361	Pur-alpha	2.74383	1.94976
FBgn0015321	FBgn0015321	Ubc4	2.7407	1.04417
FBgn0000166	FBgn0000166	bcd	2.72804	4.03785
FBgn0038986	FBgn0038986	CG5278	2.7191	1.21677
FBgn0037969	FBgn0260743	GC1	2.7152	0
FBgn0003016	FBgn0003016	osp	2.70768	1.59671
FBgn0053205	FBgn0264489	CG43897	2.70392	0
FBgn0005694	FBgn0005694	Aef1	2.68625	0
FBgn0040070	FBgn0040070	Trx-2	2.68338	0
FBgn0053205	FBgn0264489	CG43897	2.67548	0
FBgn0028331	FBgn0028331	l(1)G0289	2.66843	0.690349
FBgn0004624	FBgn0264607	CaMKII	2.66038	0
FBgn0031913	FBgn0031913	CG5958	2.65088	0.242792
FBgn0041789	FBgn0041789	Pax	2.64389	0
FBgn0005630	FBgn0005630	lola	2.63731	1.19872
FBgn0016694	FBgn0016694	Pdp1	2.63655	0
FBgn0035735	FBgn0035735	Cpr65Ea	2.63406	4.19721
FBgn0005666	FBgn0005666	bt	2.63372	0.330571
FBgn0000064	FBgn0000064	Ald	2.61326	0.407822
FBgn0020611	FBgn0262511	Vha44	2.61288	1.43495
FBgn0085402	FBgn0262579	Ect4	2.61031	1.59671
FBgn0003016	FBgn0003016	osp	2.60617	1.95791
FBgn0036152	FBgn0036152	CG6175	2.6036	0.736701
FBgn0050437	FBgn0259247	laccase2	2.59731	3.05965
FBgn0004370	FBgn0004370	Ptp10D	2.59654	0.250214
FBgn0032783	FBgn0032783	CG10237	2.59341	1.81639
FBgn0033921	FBgn0033921	tej	2.59294	0
FBgn0000251	FBgn0000251	cad	2.59219	0.93061
FBgn0053174	FBgn0261244	inaE	2.59156	0.230116
FBgn0038828	FBgn0038828	CG17270	2.59094	0.230116
FBgn0042185	FBgn0042185	CG18769	2.57046	1.19872
FBgn0001297	FBgn0001297	kay	2.56314	0.757923
FBgn0036433	FBgn0036433	CG9628	2.55357	1.14598
FBgn0032689	FBgn0032689	CG10413	2.54473	0.736491
FBgn0052030	FBgn0266084	Fhos	2.53516	0.68213
FBgn0030803	FBgn0030803	CG4880	2.52797	1.17416
FBgn0034491	FBgn0034491	Hsl	2.52069	1.70279
FBgn0051683	FBgn0051683	CG31683	2.51548	0
FBgn0010434	FBgn0010434	cora	2.51376	0.264051
FBgn0034724	FBgn0034724	babos	2.5135	0
FBgn0037912	FBgn0037912	sea	2.49953	2.49697
FBgn0030726	FBgn0259700, FBgn0259699	CG42354, CG42353	2.49434	1.81639
FBgn0035582	FBgn0035582	CG13705	2.4928	2.40175
FBgn0037205	FBgn0037205	BoYb	2.48771	0
FBgn0032705	FBgn0032705	Grip71	2.48427	0.230116
FBgn0039972	FBgn0039972	CG17018	2.48379	0.736701
FBgn0036312	FBgn0261674	CG42709	2.48047	1.04417
FBgn0036272	FBgn0036272	CG4300	2.48037	0.426015
FBgn0015324	FBgn0015324	Vha26	2.4796	0
FBgn0035449	FBgn0035449	CG14971	2.47928	1.97444
FBgn0001248	FBgn0001248	Idh	2.47615	2.33802
FBgn0043070	FBgn0043070	MESK2	2.46917	0
FBgn0085402	FBgn0262579	Ect4	2.45691	0.798036
FBgn0000166	FBgn0000166	bcd	2.45685	2.54068
FBgn0003159	FBgn0003159	ptr	2.45325	0
FBgn0003015	FBgn0003015	osk	2.45316	3.05965
FBgn0026869	FBgn0026869	Thd1	2.45301	0
FBgn0039207	FBgn0039207	CG5789	2.45301	2.06828
FBgn0010548	FBgn0010548	Aldh-III	2.45276	0.848874
FBgn0033244	FBgn0033244	CG8726	2.44977	2.40175
FBgn0051755	FBgn0051755	SoYb	2.44853	3.36585
FBgn0003495	FBgn0003495	spz	2.44801	2.33802
FBgn0000382	FBgn0000382	csw	2.42226	2.71676
FBgn0029639	FBgn0029639	CG14419	2.42078	1.70279
FBgn0003748	FBgn0003748	Treh	2.41575	1.14598
FBgn0032876	FBgn0032876	Cen	2.41447	0.793814
FBgn0001128	FBgn0001128	Gpdh	2.40836	0.389789
FBgn0024211	FBgn0260745	mfas	2.40374	0
FBgn0022361	FBgn0022361	Pur-alpha	2.40352	1.17416
FBgn0053300	FBgn0053300	Muc30E	2.40287	2.49697
FBgn0024242	FBgn0260003	Dys	2.39959	0.705218
FBgn0000568	FBgn0000568	Eip75B	2.3932	0.952714
FBgn0040233	FBgn0040233	cana	2.39032	0.68213
FBgn0042175	FBgn0042175	CG18858	2.38974	0
FBgn0015550	FBgn0015550	tap	2.38649	0.330571
FBgn0036330	FBgn0036330	CG11263	2.38338	0.407822
FBgn0041150	FBgn0041150	hoe1	2.3827	1.36928
FBgn0003475	FBgn0003475	spir	2.38197	1.36667
FBgn0036501	FBgn0036501	CG7272	2.36314	0.732515
FBgn0050440	FBgn0050440	CG30440	2.35981	0
FBgn0027521	FBgn0027521	CG3679	2.35854	0.396533
FBgn0053205	FBgn0264489	CG43897	2.34253	4.47366
FBgn0004370	FBgn0004370	Ptp10D	2.33873	2.97547
FBgn0030171	FBgn0263132	Cht6	2.31749	0.407822
FBgn0051092	FBgn0051092	LpR2	2.31672	0.79182
FBgn0037212	FBgn0266347	nAChRalpha4	2.3159	0.937133
FBgn0029885	FBgn0029885	CG3224	2.3062	1.97444
FBgn0001186	FBgn0001186	Hex-A	2.30241	0.68213
FBgn0036446	FBgn0036446	CG9384	2.30206	0.230116
FBgn0036039	FBgn0036039	Naa60	2.3002	0.791422
FBgn0001248	FBgn0001248	Idh	2.29723	1.27074
FBgn0033383	FBgn0260972	alc	2.28829	1.59671
FBgn0086711	FBgn0086711	mol	2.28267	1.38713
FBgn0001128	FBgn0001128	Gpdh	2.27903	0.275476
FBgn0033504	FBgn0033504	CAP	2.27668	2.5842
FBgn0027842	FBgn0261862	whd	2.27654	1.17416
FBgn0052365	FBgn0052365	CG32365	2.27402	1.23829
FBgn0024242	FBgn0260003	Dys	2.26974	0
FBgn0051092	FBgn0051092	LpR2	2.26536	2.04358
FBgn0033244	FBgn0033244	CG8726	2.25813	0
FBgn0043364	FBgn0043364	cbt	2.25777	0.396533
FBgn0025525	FBgn0025525	bab2	2.25669	3.07941
FBgn0001248	FBgn0001248	Idh	2.25569	2.77542
FBgn0034089	FBgn0265177, FBgn0265178	CG44242, CG44243	2.25294	1.59671
FBgn0025864	FBgn0025864	Crag	2.24952	1.97444
FBgn0034688	FBgn0034688	CG11474	2.24694	2.06828
FBgn0028665	FBgn0028665	VhaAC39-1	2.24565	0.295355
FBgn0000183	FBgn0000183	BicD	2.24028	0
FBgn0030141	FBgn0030141	Gga	2.23556	2.97547
FBgn0053197	FBgn0265487	mbl	2.23479	1.70065
FBgn0024242	FBgn0260003	Dys	2.23364	0
FBgn0036372	FBgn0036372	Abp1	2.23022	0.690349
FBgn0010548	FBgn0010548	Aldh-III	2.22859	2.5842
FBgn0035321	FBgn0035321	CG1275	2.22242	4.83973
FBgn0003475	FBgn0003475	spir	2.22146	1.23829
FBgn0051607	FBgn0263256	CG43394	2.21444	2.17265
FBgn0044823	FBgn0044823	Spec2	2.21238	1.19373
FBgn0029079	FBgn0029079	icln	2.20655	0.434083
FBgn0001186	FBgn0001186	Hex-A	2.19616	0
FBgn0053555	FBgn0266756	btsz	2.19544	2.26646
FBgn0025814	FBgn0025814	Mgstl	2.19159	1.38713
FBgn0001402	FBgn0267911	trol	2.19144	1.36667
FBgn0035917	FBgn0035917	Zasp66	2.18998	1.81639
FBgn0004461	FBgn0260399	gwl	2.18226	0.335736
FBgn0030791	FBgn0030791	CG9132	2.1821	1.14598
FBgn0031971	FBgn0031971	Sirup	2.17572	2.73301
FBgn0024804	FBgn0024804	Dbp80	2.17503	0.272852
FBgn0037615	FBgn0037615	CG11760	2.16841	0
FBgn0003016	FBgn0003016	osp	2.16387	0.388468
FBgn0023407	FBgn0023407	B4	2.16206	0.959552
FBgn0038745	FBgn0038745	CG4538	2.16185	0.407822
FBgn0030869	FBgn0030869	Socs16D	2.15409	0.242792
FBgn0053555	FBgn0266756	btsz	2.15051	0.230116
FBgn0035968	FBgn0035968	Slc45-1	2.14743	0.407822
FBgn0037647	FBgn0037647	RagA-B	2.14129	0.793814
FBgn0036043	FBgn0036043	CG8177	2.1397	2.77542
FBgn0010548	FBgn0010548	Aldh-III	2.13734	1.38713
FBgn0002567	FBgn0002567	ltd	2.13527	4.50015
FBgn0052528	FBgn0052528	parvin	2.13447	1.16672
FBgn0033495	FBgn0265512	mlt	2.12829	1.70279
FBgn0005632	FBgn0005632	faf	2.12758	0.242792
FBgn0058191	FBgn0058191	CG40191	2.1264	0.286495
FBgn0069933	FBgn0069933	CG41118	2.12558	2.04358
FBgn0037614	FBgn0037614	CG8116	2.12176	0.736701
FBgn0003495	FBgn0003495	spz	2.12098	4.83973
FBgn0039958	FBgn0039958	CG12567	2.11141	0.266507
FBgn0033273	FBgn0033273	Gasz	2.11131	2.54068
FBgn0010434	FBgn0010434	cora	2.10669	1.70065
FBgn0037643	FBgn0037643	skap	2.10481	2.78621
FBgn0016034	FBgn0016034	mael	2.10353	2.06828
FBgn0044510	FBgn0044510	mRpS5	2.10218	0
FBgn0029996	FBgn0029996	UbcE2H	2.09383	1.19373
FBgn0032036	FBgn0032036	CG13384	2.09229	0.937133
FBgn0002719	FBgn0002719	Men	2.0851	0.782773
FBgn0036352	FBgn0036352	CG14110	2.07313	2.73301
FBgn0026199	FBgn0026199	myo	2.07052	0.793814
FBgn0024242	FBgn0260003	Dys	2.06866	0.61897
FBgn0031610	FBgn0031610	CG15436	2.06849	2.26646
FBgn0025683	FBgn0025683	CG3164	2.06825	2.04358
FBgn0029092	FBgn0029092	ced-6	2.06449	0.744142
FBgn0032036	FBgn0032036	CG13384	2.06162	0.280877
FBgn0040064	FBgn0040064	yip2	2.05305	0.242792
FBgn0036147	FBgn0036147	Plod	2.05121	0
FBgn0044510	FBgn0044510	mRpS5	2.04601	4.30663
FBgn0026404	FBgn0026404	Dronc	2.04211	4.03785
FBgn0025683	FBgn0025683	CG3164	2.03339	0.554506
FBgn0014032	FBgn0014032	Sptr	2.03265	2.17781
FBgn0040259	FBgn0040259	Ugt86Da	2.03254	1.70279
FBgn0017558	FBgn0017558	Pdk	2.02993	1.17416
FBgn0035500	FBgn0264693	ens	2.01875	0.768083
FBgn0038575	FBgn0038575	CG7208	2.01761	0.569195
FBgn0000636	FBgn0000636	Fas3	2.01686	3.74876
FBgn0042135	FBgn0042135	CG18812	2.01292	1.70279
FBgn0023536	FBgn0023536	CG3156	2.01166	1.81639
FBgn0041789	FBgn0041789	Pax	2.00953	3.36585
FBgn0003721	FBgn0003721	Tm1	2.00678	1.30472
FBgn0034791	FBgn0034791	CG3501	2.00571	0.270278
FBgn0052581	FBgn0052581	CG32581	2.00417	0
FBgn0000370	FBgn0000370	crc	2.00096	0
FBgn0020249	FBgn0020249	stck	1.99564	0.968823
FBgn0028708	FBgn0028708	Mst85C	1.9952	2.73301
FBgn0086780	FBgn0250816	AGO3	1.9944	0.937133
FBgn0028663	FBgn0028663	VhaM9.7-b	1.99358	0.959552
FBgn0025726	FBgn0025726	unc-13	1.99153	0
FBgn0010434	FBgn0010434	cora	1.98962	0.569195
FBgn0013732	FBgn0013732	sced	1.98949	0.396533
FBgn0033010	FBgn0033010	Atf6	1.98404	4.50015
FBgn0041789	FBgn0041789	Pax	1.98128	2.78621
FBgn0036980	FBgn0036980	RhoBTB	1.97878	1.70065
FBgn0039955	FBgn0039955	CG41099	1.97772	0
FBgn0030076	FBgn0259734	CG42388	1.97564	1.38713
FBgn0040833	FBgn0040833	CG7498	1.97542	0.93061
FBgn0039955	FBgn0039955	CG41099	1.9739	0.848874
FBgn0001248	FBgn0001248	Idh	1.97205	0.768083
FBgn0028662	FBgn0028662	VhaPPA1-1	1.97181	0.736491
FBgn0004400	FBgn0004400	rhi	1.96659	0.276807
FBgn0024211	FBgn0260745	mfas	1.9532	0.255799
FBgn0003151	FBgn0250843	Prosalpha6	1.9476	2.26646
FBgn0085281	FBgn0264746, FBgn0264747	CG44004, CG44005	1.94203	4.03785
FBgn0035520	FBgn0035520	CG11586	1.94122	0.298432
FBgn0032783	FBgn0032783	CG10237	1.93978	1.59671
FBgn0003256	FBgn0003256	rl	1.93414	0.341065
FBgn0036689	FBgn0036689	CG7730	1.93236	0.289389
FBgn0040005	FBgn0040005	CG17883	1.92991	0
FBgn0052816	FBgn0052816	CG32816	1.92599	1.70279
FBgn0026619	FBgn0026619	Taz	1.92563	3.28809
FBgn0035533	FBgn0035533	Cip4	1.92459	0.690349
FBgn0031950	FBgn0031950	Herp	1.9244	2.06828
FBgn0026193	FBgn0260934	par-1	1.92242	0
FBgn0000032	FBgn0000032	Acph-1	1.92063	3.74876
FBgn0000317	FBgn0000317	ck	1.91554	2.04358
FBgn0037928	FBgn0259227	CG42327	1.91446	1.04417
FBgn0027279	FBgn0027279	l(1)G0196	1.91253	1.19373
FBgn0000376	FBgn0000376	crm	1.90638	4.30663
FBgn0035500	FBgn0264693	ens	1.90539	2.5842
FBgn0029944	FBgn0029944	Dok	1.90503	0.426015
FBgn0037566	FBgn0037566	mRpL1	1.90499	0.389789
FBgn0030519	FBgn0030519	CG11151	1.90474	1.70279
FBgn0035989	FBgn0035989	CG3967	1.90327	1.53979
FBgn0003231	FBgn0003231	ref(2)P	1.90254	1.81639
FBgn0025726	FBgn0025726	unc-13	1.90246	1.17416
FBgn0031896	FBgn0031896	CG4502	1.90161	2.49697
FBgn0036484	FBgn0036484	Pex3	1.90152	0
FBgn0031351	FBgn0031351	CG14352	1.9008	3.46483
FBgn0086687	FBgn0086687	Desat1	1.8982	1.81639
FBgn0036955	FBgn0260397	Su(var)3-3	1.88527	1.97444
FBgn0035421	FBgn0035421	CG12034	1.88407	1.70279
FBgn0058191	FBgn0058191	CG40191	1.87987	0.800265
FBgn0032943	FBgn0032943	Tsp39D	1.87948	0.341065
FBgn0010894	FBgn0010894	sinu	1.87827	0.259271
FBgn0037638	FBgn0037638	CG8379	1.87489	1.38713
FBgn0086784	FBgn0086784	stmA	1.87462	0.569195
FBgn0026380	FBgn0026380	Prosbeta3	1.8723	2.33802
FBgn0004797	FBgn0004797	mdy	1.87223	2.78621
FBgn0026619	FBgn0026619	Taz	1.87174	0.78064
FBgn0034091	FBgn0034091	mrj	1.86754	3.36585
FBgn0043364	FBgn0043364	cbt	1.86487	0.791422
FBgn0020299	FBgn0020299	stumps	1.86363	2.06828
FBgn0026193	FBgn0260934	par-1	1.86332	1.38713
FBgn0033656	FBgn0033656	S2P	1.8627	2.25415
FBgn0035195	FBgn0035195	Sac1	1.86245	0.789835
FBgn0040397	FBgn0040397	CG3655	1.85856	0.554506
FBgn0030685	FBgn0030685	Graf	1.85827	2.71676
FBgn0003089	FBgn0003089	pip	1.85793	4.67971
FBgn0058290	FBgn0058290	CG40290	1.85598	3.36585
FBgn0046704	FBgn0046704	Liprin-alpha	1.85374	2.71676
FBgn0033393	FBgn0262515	VhaAC45	1.84507	1.38713
FBgn0045073	FBgn0045073	Stim	1.84356	0.254662
FBgn0038151	FBgn0038151	yellow-e2	1.8426	2.41868
FBgn0034618	FBgn0034618	CG9485	1.84077	1.70279
FBgn0037710	FBgn0037710	CG9393	1.83946	2.26646
FBgn0036913	FBgn0036913	Usp32	1.83642	3.05965
FBgn0010497	FBgn0010497	dmGlut	1.83583	0.782773
FBgn0003462	FBgn0003462	Sod	1.83344	4.50015
FBgn0034948	FBgn0034948	Gadd34	1.83323	1.16672
FBgn0020611	FBgn0262511	Vha44	1.83265	2.41868
FBgn0036237	FBgn0036237	viaf	1.8324	1.81639
FBgn0031736	FBgn0031736	CG11030	1.83176	0.793814
FBgn0001404	FBgn0001404	egh	1.83136	0.554506
FBgn0035257	FBgn0035257	CG12011	1.83054	1.16672
FBgn0046692	FBgn0046692	Stlk	1.82673	3.05965
FBgn0038948	FBgn0038948	PSR	1.82667	2.26646
FBgn0000055	FBgn0000055	Adh	1.82652	3.16509
FBgn0025874	FBgn0025874	Meics	1.82597	1.95791
FBgn0025394	FBgn0025394	inc	1.8217	0.848874
FBgn0086909	FBgn0086909	CG31751	1.81987	2.40175
FBgn0058263	FBgn0058263	MFS17	1.81868	1.53979
FBgn0039352	FBgn0261986	RASSF8	1.81721	0
FBgn0039492	FBgn0039492	CG6051	1.81551	3.8248
FBgn0038854	FBgn0038854	CG7044	1.81026	0.255799
FBgn0027279	FBgn0027279	l(1)G0196	1.80448	0.396533
FBgn0043070	FBgn0043070	MESK2	1.80371	0.426015
FBgn0003139	FBgn0003139	PpV	1.80278	0.383271
FBgn0023174	FBgn0023174	Prosbeta2	1.80126	1.19373
FBgn0041789	FBgn0041789	Pax	1.79605	4.67971
FBgn0024753	FBgn0264078	Flo2	1.7959	2.97547
FBgn0005630	FBgn0005630	lola	1.79455	0
FBgn0032293	FBgn0032293	Dpy-30L1	1.79272	1.17416
FBgn0013773	FBgn0013773	Cyp6a22	1.79188	3.46483
FBgn0034046	FBgn0034046	tun	1.78961	2.33802
FBgn0033663	FBgn0033663	ERp60	1.78885	2.85041
FBgn0033310	FBgn0267792	rgr	1.78786	1.25752
FBgn0032699	FBgn0032699	CG10383	1.78726	4.91012
FBgn0035938	FBgn0264307	orb2	1.7868	3.74876
FBgn0038388	FBgn0038388	CG4287	1.78439	2.49697
FBgn0037844	FBgn0037844	CG4570	1.78236	2.77542
FBgn0028425	FBgn0028425	JhI-21	1.77827	0.68213
FBgn0003733	FBgn0003733	tor	1.77384	4.91012
FBgn0016041	FBgn0016041	Tom40	1.77326	0.396533
FBgn0043070	FBgn0043070	MESK2	1.77265	2.41868
FBgn0003423	FBgn0003423	slgA	1.77102	4.83973
FBgn0000370	FBgn0000370	crc	1.76949	0
FBgn0034345	FBgn0034345	CG5174	1.76841	0.952714
FBgn0030049	FBgn0030049	Trf4-1	1.76668	1.17416
FBgn0053555	FBgn0266756	btsz	1.76359	1.46171
FBgn0027359	FBgn0027359	Tim8	1.76314	0.407822
FBgn0001122	FBgn0001122	Galphao	1.75917	1.21677
FBgn0004797	FBgn0004797	mdy	1.75674	3.28809
FBgn0003256	FBgn0003256	rl	1.75635	0.432445
FBgn0026317	FBgn0026317	Tsc1	1.7474	1.81639
FBgn0036850	FBgn0036850	Gem2	1.7453	0.434083
FBgn0004624	FBgn0264607	CaMKII	1.73943	1.23829
FBgn0039430	FBgn0039430	CG5455	1.73664	0.230116
FBgn0023528	FBgn0023528	CG2924	1.73642	2.17781
FBgn0030670	FBgn0030670	Pis	1.7308	1.81639
FBgn0037156	FBgn0037156	CG11523	1.72083	0
FBgn0043070	FBgn0043070	MESK2	1.72014	3.46483
FBgn0038661	FBgn0261113	Xrp1	1.71914	3.8248
FBgn0031464	FBgn0031464	Duox	1.71816	2.97547
FBgn0051292	FBgn0051292	CR31292	1.71728	1.59671
FBgn0038639	FBgn0038639	CG7705	1.71663	1.17416
FBgn0034313	FBgn0034313	CG5726	1.71348	3.05965
FBgn0029895	FBgn0029895	CG14441	1.71188	2.78621
FBgn0013432	FBgn0013432	bcn92	1.71157	4.83973
FBgn0034753	FBgn0034753	CG2852	1.7087	2.5842
FBgn0025803	FBgn0264357	SNF4Agamma	1.70796	2.17781
FBgn0000044	FBgn0000044	Act57B	1.70783	3.8248
FBgn0040521	FBgn0250830	CG12547	1.70517	4.47366
FBgn0002284	FBgn0002284	Prosbeta6	1.70366	0.8116
FBgn0010434	FBgn0010434	cora	1.70198	1.53979
FBgn0035591	FBgn0035591	CG4611	1.70171	4.91012
FBgn0035083	FBgn0035083	Tina-1	1.70161	2.33802
FBgn0001087	FBgn0001087	g	1.70121	1.23829
FBgn0041164	FBgn0041164	armi	1.6974	2.73301
FBgn0030955	FBgn0030955	CG6891	1.6951	1.97444
FBgn0030228	FBgn0030228	BTBD9	1.69506	1.17416
FBgn0041585	FBgn0041585	olf186-F	1.69433	2.49697
FBgn0003495	FBgn0003495	spz	1.6925	3.28809
FBgn0011648	FBgn0011648	Mad	1.69124	2.26646
FBgn0039644	FBgn0039644	CG11897	1.68437	2.17265
FBgn0043002	FBgn0043002	Chrac-14	1.68417	2.26646
FBgn0036333	FBgn0036333	MICAL-like	1.68292	2.33802
FBgn0025626	FBgn0025626	CG4281	1.68042	2.5842
FBgn0037556	FBgn0037556	CG9636	1.68001	0.407822
FBgn0029128	FBgn0029128	tyn	1.67879	3.36585
FBgn0035642	FBgn0035642	CG18586	1.67661	2.06828
FBgn0033520	FBgn0033520	Prx2540-1	1.66981	2.5842
FBgn0036660	FBgn0036660	CG13025	1.66929	1.97444
FBgn0002566	FBgn0002566	lt	1.66895	2.04358
FBgn0010877	FBgn0010877	l(3)05822	1.6667	1.70279
FBgn0016694	FBgn0016694	Pdp1	1.6666	1.25752
FBgn0024365	FBgn0024365	CG12773	1.66643	3.36585
FBgn0035793	FBgn0035793	CG7546	1.65979	1.38786
FBgn0027507	FBgn0027507	CG1344	1.65884	2.5842
FBgn0001941	FBgn0001941	ifc	1.65861	4.30663
FBgn0005630	FBgn0005630	lola	1.65841	4.47366
FBgn0024211	FBgn0260745	mfas	1.65822	1.46171
FBgn0032189	FBgn0032189	Ripalpha	1.65821	1.81639
FBgn0036099	FBgn0036099	CG11811	1.65608	0.793814
FBgn0036511	FBgn0267390	dop	1.65414	2.71676
FBgn0020445	FBgn0020445	E23	1.65407	3.36585
FBgn0038736	FBgn0261984	Ire1	1.65237	4.30663
FBgn0028476	FBgn0028476	Usp1	1.64996	4.47366
FBgn0035082	FBgn0035082	CG2811	1.64897	1.38713
FBgn0037913	FBgn0037913	fabp	1.6479	2.40175
FBgn0040206	FBgn0040206	krz	1.64641	0.393807
FBgn0036661	FBgn0036661	CG9705	1.64521	0.330571
FBgn0039449	FBgn0039449	CG6425	1.64339	0.690349
FBgn0004145	FBgn0262736	Vha16-1	1.64211	0.848874
FBgn0015360	FBgn0015360	oxt	1.64138	1.14598
FBgn0036428	FBgn0036428	Gbs-70E	1.6413	2.54068
FBgn0039994	FBgn0039994	conu	1.6412	0.622815
FBgn0024211	FBgn0260745	mfas	1.64074	0.66821
FBgn0035025	FBgn0035025	uri	1.63895	4.47366
FBgn0003656	FBgn0003656	sws	1.63853	0.664336
FBgn0025631	FBgn0025631	moody	1.63156	3.46483
FBgn0013277	FBgn0013277	Hsp70Ba	1.63105	1.23829
FBgn0015359	FBgn0015359	CG2034	1.63055	1.14598
FBgn0024211	FBgn0260745	mfas	1.63041	1.38713
FBgn0031799	FBgn0031799	Pez	1.62839	1.15367
FBgn0032986	FBgn0032986	CG3262	1.62447	3.28809
FBgn0045073	FBgn0045073	Stim	1.62023	2.40175
FBgn0038588	FBgn0038588	CG7156	1.61936	1.94976
FBgn0036197	FBgn0261381, FBgn0261353	mtTFB1, Ccdc56	1.61322	3.16509
FBgn0051673	FBgn0051673	CG31673	1.6128	3.28809
FBgn0003134	FBgn0003134	Pp1alpha-96A	1.61255	1.27074
FBgn0027515	FBgn0027515	CG7115	1.61003	3.46483
FBgn0040009	FBgn0040009	CG17490	1.60334	4.47366
FBgn0020445	FBgn0020445	E23	1.6032	2.06828
FBgn0086705	FBgn0259749	mmy	1.59885	2.5842
FBgn0003721	FBgn0003721	Tm1	1.59721	2.23195
FBgn0000338	FBgn0262975	cnc	1.59401	0.736491
FBgn0035425	FBgn0035425	CG17746	1.59147	3.36585
FBgn0014026	FBgn0014026	RpL7A	1.58727	0.952714
FBgn0005278	FBgn0005278	Sam-S	1.58668	1.17416
FBgn0002921	FBgn0002921	Atpalpha	1.57927	1.36667
FBgn0033035	FBgn0259979	CG17337	1.57574	2.49697
FBgn0086347	FBgn0086347	Myo31DF	1.57485	0.968823
FBgn0028646	FBgn0028646	aralar1	1.57375	1.81639
FBgn0023212	FBgn0023212	EloB	1.57247	2.71676
FBgn0032889	FBgn0032889	CG9331	1.57245	3.8248
FBgn0027081	FBgn0027081	Aats-thr	1.57187	0.848874
FBgn0020653	FBgn0020653	Trxr-1	1.57171	3.46483
FBgn0033109	FBgn0265935	coro	1.57171	4.50015
FBgn0026193	FBgn0260934	par-1	1.57139	0.383271
FBgn0033544	FBgn0033544	CG7220	1.56807	2.25415
FBgn0035601	FBgn0035601	Uev1A	1.56625	2.73301
FBgn0030301	FBgn0030301	HP5	1.56567	1.23829
FBgn0030478	FBgn0030478	CG1640	1.5652	2.73301
FBgn0024804	FBgn0024804	Dbp80	1.56504	0.93061
FBgn0032923	FBgn0032923	CG9248	1.56364	4.83973
FBgn0024921	FBgn0024921	Trn	1.56263	3.36585
FBgn0036921	FBgn0036921	RhoGDI	1.56261	2.5842
FBgn0003525	FBgn0003525	stg	1.56134	3.16509
FBgn0052803	FBgn0052803	CG32803	1.56009	4.67971
FBgn0004924	FBgn0004924	Top1	1.55956	3.74876
FBgn0052816	FBgn0052816	CG32816	1.55792	3.74876
FBgn0033166	FBgn0033166	Eaf	1.55442	2.54068
FBgn0005777	FBgn0005777	PpD3	1.55398	2.97547
FBgn0026257	FBgn0026257	cav	1.55358	1.53979
FBgn0036621	FBgn0036621	roq	1.55352	1.23829
FBgn0039944	FBgn0039944	CG17162	1.55225	2.97547
FBgn0037321	FBgn0264712	CG1172	1.55214	0.664336
FBgn0024315	FBgn0024315	Picot	1.55192	2.5842
FBgn0036316	FBgn0036316	CG10960	1.54234	1.19373
FBgn0033402	FBgn0033402	Myd88	1.5405	4.30663
FBgn0036111	FBgn0036111	Aps	1.53917	1.53979
FBgn0005642	FBgn0005642	wdn	1.53761	2.71676
FBgn0032456	FBgn0032456	MRP	1.53738	2.04358
FBgn0029711	FBgn0029711	Usf	1.53263	4.91012
FBgn0036536	FBgn0036536	CG12713	1.53218	3.74876
FBgn0032847	FBgn0032847	Taf13	1.5229	1.81639
FBgn0033544	FBgn0033544	CG7220	1.52131	1.21677
FBgn0052451	FBgn0052451	SPoCk	1.51871	0.66821
FBgn0032731	FBgn0032731	Swip-1	1.51809	4.83973
FBgn0038100	FBgn0038100	Paip2	1.51609	3.74876
FBgn0000721	FBgn0000721	for	1.51556	4.91012
FBgn0037374	FBgn0037374	jagn	1.5155	4.50015
FBgn0000370	FBgn0000370	crc	1.51508	1.95791
FBgn0032005	FBgn0032005	Snx6	1.51324	1.59671
FBgn0005427	FBgn0005427	ewg	1.51138	1.70279
FBgn0014963	FBgn0264495	gpp	1.50942	2.23195
FBgn0026238	FBgn0026238	gus	1.50848	1.36928
FBgn0030486	FBgn0030486	Set2	1.50784	2.40175
FBgn0032290	FBgn0032290	CG6443	1.50749	2.33802
FBgn0033761	FBgn0033761	CG8778	1.50583	1.70065
FBgn0040285	FBgn0040285	Scamp	1.50373	1.95791
FBgn0033653	FBgn0033653	CG13192	1.50354	3.36585
FBgn0036900	FBgn0036900	CG8765	1.50269	2.97547
FBgn0052451	FBgn0052451	SPoCk	1.50064	0.859484
FBgn0002781	FBgn0002781	mod(mdg4)	1.50009	1.46171
FBgn0038224	FBgn0038224	ATPsynE	1.49789	2.85041
FBgn0030801	FBgn0030801	Rcp	1.49741	4.91012
FBgn0030703	FBgn0030703	MSBP	1.49639	2.49697
FBgn0025803	FBgn0264357	SNF4Agamma	1.4956	3.36585
FBgn0031030	FBgn0031030	Tao	1.49414	1.30472
FBgn0037234	FBgn0037234	CG9795	1.49318	2.17781
FBgn0017581	FBgn0017581	Lk6	1.49168	1.38713
FBgn0250746	FBgn0250746	Prosbeta7	1.48886	4.19721
FBgn0017581	FBgn0017581	Lk6	1.48808	1.97444
FBgn0004875	FBgn0004875	enc	1.48528	4.67971
FBgn0028469	FBgn0259834	out	1.47942	3.8248
FBgn0024277	FBgn0024277	trio	1.47924	4.30663
FBgn0025628	FBgn0025628	CG4199	1.47558	4.19721
FBgn0031739	FBgn0031739	CG14005	1.4718	3.28809
FBgn0004655	FBgn0004655	wapl	1.47134	3.62264
FBgn0024211	FBgn0260745	mfas	1.47107	2.5842
FBgn0011205	FBgn0011205	fbl	1.46816	4.50015
FBgn0000017	FBgn0000017	Abl	1.46742	4.91012
FBgn0010762	FBgn0010762	simj	1.46506	1.81639
FBgn0002413	FBgn0002413	dco	1.46458	1.25752
FBgn0005278	FBgn0005278	Sam-S	1.46031	2.5842
FBgn0037234	FBgn0037234	CG9795	1.45895	3.8248
FBgn0039993	FBgn0039993	CG17691	1.45568	1.15367
FBgn0035114	FBgn0262109, FBgn0053229	CR42862, CG33229	1.45505	3.74876
FBgn0015513	FBgn0015513	mbc	1.45214	2.97547
FBgn0047135	FBgn0047135	CG32276	1.45113	3.8248
FBgn0030693	FBgn0030693	CG8974	1.44937	4.47366
FBgn0004629	FBgn0004629	Cys	1.44867	1.59671
FBgn0039240	FBgn0039240	CG3744	1.43647	1.23829
FBgn0026193	FBgn0260934	par-1	1.43271	3.36585
FBgn0032222	FBgn0032222	CG5037	1.4307	2.85041
FBgn0040078	FBgn0040078	pont	1.42693	1.70279
FBgn0024734	FBgn0024734	PRL-1	1.42485	2.49697
FBgn0022347	FBgn0260243	E(var)3-9	1.42374	4.83973
FBgn0005776	FBgn0260439, FBgn0261437	Pp2A-29B, CSN8	1.41246	4.91012
FBgn0030838	FBgn0030838	CG5445	1.40585	1.70279
FBgn0036211	FBgn0036211	CG5946	1.40451	2.54068
FBgn0026427	FBgn0026427	Su(var)2-HP2	1.40145	3.28809
FBgn0003022	FBgn0266420	Ote	1.40096	1.81639
FBgn0014002	FBgn0014002	Pdi	1.3961	4.50015
FBgn0031962	FBgn0261790	SmE	1.39552	2.54068
FBgn0032986	FBgn0032986	CG3262	1.39519	2.78621
FBgn0013733	FBgn0013733	shot	1.39061	2.97547
FBgn0035489	FBgn0263832	Rcd5	1.38067	2.77542
FBgn0022772	FBgn0022772	Orc1	1.38051	3.8248
FBgn0010352	FBgn0010352	Nc73EF	1.37536	2.40175
FBgn0020386	FBgn0020386	Pdk1	1.37488	4.03785
FBgn0015222	FBgn0015222	Fer1HCH	1.37149	2.17265
FBgn0028506	FBgn0028506	CG4455	1.36755	4.50015
FBgn0028470	FBgn0266053	Patr-1	1.36136	4.91012
FBgn0039303	FBgn0039303	CG11857	1.35677	1.97444
FBgn0039427	FBgn0039427	CG5447	1.33787	4.50015
FBgn0086558	FBgn0086558	Ubi-p5E	1.33458	4.91012
FBgn0010225	FBgn0010225	Gel	1.32085	2.41868
FBgn0041004	FBgn0041004	CG17715	1.32048	4.30663
FBgn0020621	FBgn0020621	Pkn	1.30452	4.30663
FBgn0032976	FBgn0261802	CG42748	1.28854	4.47366
FBgn0022085	FBgn0263197	Patronin	1.2633	4.50015
