# Supplementary material for: Brain tumor is a sequence-specific RNA-binding protein that directs maternal mRNA clearance during the Drosophila maternal-to-zygotic transition
Source: Genome Biol. 2015 May 12;16(1):94. doi: 10.1186/s13059-015-0659-4 (PMC4460960; doi:10.1186/s13059-015-0659-4)
Supplement: Additional file 12: — A file containing a table summarizing the results of the comparison of transcripts up- or down-regulated in brat mutant embryos to BRAT-associated mRNAs, and the results of motif enrichment testing for BRAT-binding sites in the 3’UTRs of transcripts up- or downregulated in brat mutant embryos. [file 13059_2015_659_MOESM12_ESM.xlsx]

## Sheet: Sheet1
Additional File 12.
A. Results of comparisons of transcripts up- or downregulated in brat mutant embryos to BRAT-associated mRNAs defined by our RIP-Chip (see also Table 4 and Figure 7).
	Numbers of genes
Comparison: all BRAT-associated mRNAs vs.	Background (neither list)	Comparator only	BRAT targets only	Overlap	Fisher's exact test P-value (two-sided)	Bonferroni-corrected Fisher's exact test P-value	Odds ratioa
Upregulated at 0-1.5 h	3625	243	842	48	0.352003	1	0.850444
Upregulated at 1.5-3 h	3688	180	788	102	8.18918e-13	6.55134e-12	2.65141
Upregulated at 3-4.5 h	3695	173	787	103	6.19528e-14	4.95622e-13	2.79446
Upregulated at 4.5-6 h	3582	286	726	164	7.11381e-21	5.69105e-20	2.82821
Downregulated at 0-1.5 h	3669	199	826	64	0.0182876	0.146301	1.42843
Downregulated at 1.5-3 h	3660	208	855	35	0.0907082	0.725666	0.720361
Downregulated at 3-4.5 h	3719	149	879	11	2.88812e-05	0.000231049	0.3124
Downregulated at 4.5-6 h	3417	451	828	62	2.56055e-05	0.000204844	0.567355
a Odds ratio > 1 indicates overlap is greater than expected, odds ratio < 1 indicates overlap is less than expected.
B. Results of tests for enrichment of BRAT-binding sites (NNUGUUDNN) in the 3'UTRs of transcripts up- or downregulated in brat mutant embryos (see also Table 4).
Comparison for enrichment		AUROCa	WMW P-value	Bonferroni-corrected WMW P-value
Positive set	Negative set
Upregulated at 0-1.5 h	Unchanged at 0-1.5 h	0.523494	0.165941	1
Upregulated at 1.5-3 h	Unchanged at 1.5-3 h	0.581937	2.00004e-06	1.60003e-05
Upregulated at 3-4.5 h	Unchanged at 3-4.5 h	0.590887	7.56525e-07	6.0522e-06
Upregulated at 4.5-6 h	Unchanged at 4.5-6 h	0.55532	0.0015178	0.0121424
Downregulated at 0-1.5 h	Unchanged at 0-1.5 h	0.470935	0.146875	1
Downregulated at 1.5-3 h	Unchanged at 1.5-3 h	0.412118	2.49577e-05	0.000199662
Downregulated at 3-4.5 h	Unchanged at 3-4.5 h	0.390283	5.56587e-06	4.4527e-05
Downregulated at 4.5-6 h	Unchanged at 4.5-6 h	0.37972	1.00134e-12	8.01073e-12
a AUROC > 0.5 indicates enrichment in the positive set, AUROC < 0.5 indicates depletion in the positive set.
