# Supplementary material for: Brain tumor is a sequence-specific RNA-binding protein that directs maternal mRNA clearance during the Drosophila maternal-to-zygotic transition
Source: Genome Biol. 2015 May 12;16(1):94. doi: 10.1186/s13059-015-0659-4 (PMC4460960; doi:10.1186/s13059-015-0659-4)
Supplement: Additional file 13: — A file containing tables listing the mRNAs in each of the six classes of upregulated transcripts, A through F, generated by k-means clustering. [file 13059_2015_659_MOESM13_ESM.xlsx]

## Sheet: Upregulated Class A
Additional File 13, Part A (note that data is contained within multiple worksheets in this file).
List of genes upregulated in brat mutants in Class A (see Figure 8)
FBgn ID from array gene description file	Updated FBgn ID (FlyBase release 6.03)	Gene Symbol (FlyBase release 6.03)
FBgn0016054	FBgn0016054	phr6-4
FBgn0033980	FBgn0033980	Cyp6a20
FBgn0036144	FBgn0036144	GlcAT-P
FBgn0041585	FBgn0041585	olf186-F
FBgn0051683	FBgn0051683	CG31683
FBgn0036855	FBgn0260857	Bet1
FBgn0041585	FBgn0041585	olf186-F
FBgn0051241	FBgn0266195	Tgs1
FBgn0005427	FBgn0005427	ewg
FBgn0039689	FBgn0039689	CIA30
FBgn0032060	FBgn0260861	Trs23
FBgn0015905	FBgn0015905	ast
FBgn0003742	FBgn0003742	tra2
FBgn0039303	FBgn0039303	CG11857
FBgn0031227	FBgn0031227	CG3709
FBgn0003870	FBgn0003870	ttk
FBgn0034964	FBgn0034964	IntS1
FBgn0039965	FBgn0039965	CG13865
FBgn0032731	FBgn0032731	Swip-1
FBgn0043364	FBgn0043364	cbt
FBgn0025683	FBgn0025683	CG3164
FBgn0003870	FBgn0003870	ttk
FBgn0053205	FBgn0264489	CG43897
FBgn0034727	FBgn0034727	mRpS29
FBgn0030694	FBgn0030694	CG15602
FBgn0027945	FBgn0027945	ppl
FBgn0020513	FBgn0020513	ade5
FBgn0010316	FBgn0010316	dap
FBgn0036557	FBgn0036557	mRpS31
FBgn0020503	FBgn0020503	CLIP-190
FBgn0004873	FBgn0263391	hts
FBgn0002719	FBgn0002719	Men
FBgn0003175	FBgn0003175	px
FBgn0043070	FBgn0043070	MESK2
FBgn0003525	FBgn0003525	stg
FBgn0013278	FBgn0013278	Hsp70Bb
FBgn0034259	FBgn0034259	P32
FBgn0010316	FBgn0010316	dap
FBgn0039965	FBgn0039965	CG13865
FBgn0037207	FBgn0037207	Mes2
FBgn0086909	FBgn0086909	CG31751
FBgn0032904	FBgn0266369	Mtp
FBgn0035243	FBgn0035243	CG13926
FBgn0023388	FBgn0023388	Dap160
FBgn0037647	FBgn0037647	RagA-B
FBgn0037108	FBgn0037108	CG11306
FBgn0004873	FBgn0263391	hts
FBgn0011754	FBgn0011754	PhKgamma
FBgn0000140	FBgn0000140	asp
FBgn0016698	FBgn0016698	Ptpa
FBgn0024251	FBgn0024251	bbx
FBgn0013997	FBgn0013997	Nrx-IV
FBgn0014467	FBgn0265784	CrebB
FBgn0036816	FBgn0036816	Indy
FBgn0005427	FBgn0005427	ewg
FBgn0037317	FBgn0037317	CG14667
FBgn0035285	FBgn0035285	CG12025
FBgn0041585	FBgn0041585	olf186-F
FBgn0020249	FBgn0020249	stck
FBgn0003268	FBgn0003268	rod
FBgn0011754	FBgn0011754	PhKgamma
FBgn0004926	FBgn0004926	eIF-2beta
FBgn0026430	FBgn0026430	Grip84
FBgn0032521	FBgn0032521	CG7110
FBgn0036688	FBgn0036688	Fit2
FBgn0028582	FBgn0028582	lqf
FBgn0015286	FBgn0015286	Rala
FBgn0038532	FBgn0038532	CG14322
FBgn0032036	FBgn0032036	CG13384
FBgn0038244	FBgn0038244	CG7987
FBgn0036820	FBgn0036820	CG6852
FBgn0035879	FBgn0035879	GAPcenA
FBgn0036299	FBgn0036299	Tsf2
FBgn0005674	FBgn0005674	Aats-glupro
FBgn0036007	FBgn0036007	path
FBgn0052428	FBgn0052428	CG32428
FBgn0020503	FBgn0020503	CLIP-190
FBgn0037277	FBgn0260794	ctrip
FBgn0011740	FBgn0011740	alpha-Man-II
FBgn0051224	FBgn0051224	CG31224
FBgn0037098	FBgn0037098	Wnk
FBgn0037207	FBgn0037207	Mes2
FBgn0086697	FBgn0266916	Cenp-C
FBgn0038106	FBgn0038106	CG7488
FBgn0003600	FBgn0263740, FBgn0263755	eIF-2gamma, Su(var)3-9
FBgn0040238	FBgn0040238	Best1
FBgn0032444	FBgn0032444	CG5525
FBgn0039303	FBgn0039303	CG11857
FBgn0038947	FBgn0038947	Sar1
FBgn0019938	FBgn0019938	RpI1
FBgn0030670	FBgn0030670	Pis
FBgn0035879	FBgn0035879	GAPcenA
FBgn0020240	FBgn0267488	Mcr
FBgn0011638	FBgn0011638	La
FBgn0037960	FBgn0037960	mthl5
FBgn0028327	FBgn0028327	l(1)G0320
FBgn0020503	FBgn0020503	CLIP-190
FBgn0050463	FBgn0050463	CG30463
FBgn0043364	FBgn0043364	cbt
FBgn0020503	FBgn0020503	CLIP-190
FBgn0038781	FBgn0038781	CG10883
FBgn0003943	FBgn0003943	Ubi-p63E
FBgn0039507	FBgn0039507	mrt
FBgn0003943	FBgn0003943	Ubi-p63E
FBgn0021795	FBgn0021795	Tapdelta
FBgn0036816	FBgn0036816	Indy
FBgn0034570	FBgn0034570	CG10543
FBgn0031950	FBgn0031950	Herp
FBgn0035591	FBgn0035591	CG4611
FBgn0036660	FBgn0036660	CG13025
FBgn0013277	FBgn0013277	Hsp70Ba
FBgn0029711	FBgn0029711	Usf
FBgn0003022	FBgn0266420	Ote
FBgn0032986	FBgn0032986	CG3262

## Sheet: Upregulated Class B
Additional File 13, Part B (note that data is contained within multiple worksheets in this file).
List of genes upregulated in brat mutants in Class B (see Figure 8)
FBgn ID from array gene description file	Updated FBgn ID (FlyBase release 6.03)	Gene Symbol (FlyBase release 6.03)
FBgn0015569	FBgn0015569	alpha-Est10
FBgn0012034	FBgn0012034	AcCoAS
FBgn0005630	FBgn0005630	lola
FBgn0041702	FBgn0041702	CG15107
FBgn0039018	FBgn0263143	vret
FBgn0003139	FBgn0003139	PpV
FBgn0030608	FBgn0030608	Lsd-2
FBgn0040070	FBgn0040070	Trx-2
FBgn0003748	FBgn0003748	Treh
FBgn0035173	FBgn0035173	CG13907
FBgn0034098	FBgn0034098	krimp
FBgn0022772	FBgn0022772	Orc1
FBgn0032943	FBgn0032943	Tsp39D
FBgn0015765	FBgn0015765	p38a
FBgn0043070	FBgn0043070	MESK2
FBgn0036446	FBgn0036446	CG9384
FBgn0022097	FBgn0022097	Vha36-1
FBgn0043070	FBgn0043070	MESK2
FBgn0031213	FBgn0031213	galectin
FBgn0085443	FBgn0085443	spri
FBgn0028662	FBgn0028662	VhaPPA1-1
FBgn0032029	FBgn0032029	CG17292
FBgn0026753	FBgn0026753	Vha13
FBgn0053217	FBgn0053217	CG33217
FBgn0005671	FBgn0005671	Vha55
FBgn0032705	FBgn0032705	Grip71
FBgn0027779	FBgn0027779	VhaSFD
FBgn0043070	FBgn0043070	MESK2
FBgn0025683	FBgn0025683	CG3164
FBgn0037671	FBgn0037671	VhaM8.9
FBgn0011705	FBgn0011705	rost
FBgn0028663	FBgn0028663	VhaM9.7-b
FBgn0058191	FBgn0058191	CG40191
FBgn0003742	FBgn0003742	tra2
FBgn0020367	FBgn0263598	Vha68-2
FBgn0028665	FBgn0028665	VhaAC39-1
FBgn0037383	FBgn0037383	CG2023
FBgn0022382	FBgn0022382	Pka-R2
FBgn0004797	FBgn0004797	mdy
FBgn0058191	FBgn0058191	CG40191
FBgn0003159	FBgn0003159	ptr
FBgn0033155	FBgn0033155	Br140
FBgn0043070	FBgn0043070	MESK2
FBgn0003016	FBgn0003016	osp
FBgn0038432	FBgn0038432	CG14883
FBgn0033777	FBgn0033777	CG17574
FBgn0034618	FBgn0034618	CG9485
FBgn0032783	FBgn0032783	CG10237
FBgn0004873	FBgn0263391	hts
FBgn0001128	FBgn0001128	Gpdh
FBgn0014469	FBgn0014469	Cyp4e2
FBgn0039561	FBgn0039561	mfrn
FBgn0010350	FBgn0010350	CdsA
FBgn0002906	FBgn0002906	Blm
FBgn0029131	FBgn0029131	Debcl
FBgn0039563	FBgn0039563	CG4951
FBgn0037144	FBgn0037144	CG7458
FBgn0029121	FBgn0029121	Sras
FBgn0036990	FBgn0036990	mRpL15
FBgn0036769	FBgn0036769	Tsp74F
FBgn0038223	FBgn0038223	Afti
FBgn0031995	FBgn0031995	CG8475
FBgn0003015	FBgn0003015	osk
FBgn0015268	FBgn0015268	Nap1
FBgn0086784	FBgn0086784	stmA
FBgn0032901	FBgn0032901	sky
FBgn0004461	FBgn0260399	gwl
FBgn0028476	FBgn0028476	Usp1
FBgn0015776	FBgn0015776	nrv1
FBgn0037239	FBgn0037239	CG11739
FBgn0032783	FBgn0032783	CG10237
FBgn0003016	FBgn0003016	osp
FBgn0028670	FBgn0028670	Vha100-2
FBgn0004797	FBgn0004797	mdy
FBgn0041150	FBgn0041150	hoe1
FBgn0032135	FBgn0032135	GlcAT-S
FBgn0001248	FBgn0001248	Idh
FBgn0036316	FBgn0036316	CG10960
FBgn0036211	FBgn0036211	CG5946
FBgn0051687	FBgn0051687	CG31687
FBgn0033402	FBgn0033402	Myd88
FBgn0033310	FBgn0267792	rgr
FBgn0005630	FBgn0005630	lola
FBgn0000114	FBgn0000114	aret
FBgn0030076	FBgn0259734	CG42388
FBgn0026193	FBgn0260934	par-1
FBgn0035978	FBgn0035978	UGP
FBgn0026193	FBgn0260934	par-1
FBgn0037813	FBgn0259938	cwo
FBgn0034618	FBgn0034618	CG9485
FBgn0031474	FBgn0031474	CG2991
FBgn0035533	FBgn0035533	Cip4
FBgn0033761	FBgn0033761	CG8778
FBgn0023215	FBgn0023215	Mnt
FBgn0023215	FBgn0023215	Mnt
FBgn0001248	FBgn0001248	Idh
FBgn0015791	FBgn0015791	Rab14
FBgn0001248	FBgn0001248	Idh
FBgn0033383	FBgn0260972	alc
FBgn0010551	FBgn0010551	Phb2
FBgn0010551	FBgn0010551	Phb2
FBgn0037379	FBgn0037379	CG10979
FBgn0053523	FBgn0053523	Vap-33B
FBgn0052549	FBgn0052549	CG32549
FBgn0003015	FBgn0003015	osk
FBgn0002921	FBgn0002921	Atpalpha
FBgn0036622	FBgn0036622	CG4753
FBgn0033426	FBgn0033426	CG1814
FBgn0026193	FBgn0260934	par-1
FBgn0014455	FBgn0014455	Ahcy13
FBgn0020503	FBgn0020503	CLIP-190
FBgn0034405	FBgn0034405	Jheh2
FBgn0013718	FBgn0013718	nuf
FBgn0035195	FBgn0035195	Sac1
FBgn0030932	FBgn0030932	Ggt-1
FBgn0053523	FBgn0053523	Vap-33B
FBgn0036842	FBgn0036842	CG3797
FBgn0033075	FBgn0033075	Pld
FBgn0014141	FBgn0014141	cher
FBgn0011509	FBgn0011509	SrpRbeta
FBgn0083959	FBgn0265194	Trpm
FBgn0003742	FBgn0003742	tra2
FBgn0035203	FBgn0035203	CG9149
FBgn0036689	FBgn0036689	CG7730
FBgn0036913	FBgn0036913	Usp32
FBgn0038575	FBgn0038575	CG7208
FBgn0000667	FBgn0000667	Actn
FBgn0026193	FBgn0260934	par-1
FBgn0038780	FBgn0262582	cic
FBgn0030925	FBgn0030925	Hayan
FBgn0051915	FBgn0051915	CG31915
FBgn0003165	FBgn0003165	pum
FBgn0035405	FBgn0035405	pfk
FBgn0031885	FBgn0031885	Mnn1
FBgn0001612	FBgn0001612	Grip91
FBgn0086254	FBgn0086254	CG6084
FBgn0003178	FBgn0267385	PyK
FBgn0013759	FBgn0013759	CASK
FBgn0030873	FBgn0030873	CG15814
FBgn0034753	FBgn0034753	CG2852
FBgn0037555	FBgn0037555	Ada2b
FBgn0034753	FBgn0034753	CG2852
FBgn0038167	FBgn0038167	lkb1
FBgn0026573	FBgn0026573	ADD1
FBgn0041150	FBgn0041150	hoe1
FBgn0086783	FBgn0264695	Mhc
FBgn0003748	FBgn0003748	Treh
FBgn0001248	FBgn0001248	Idh
FBgn0023083	FBgn0023083	fray
FBgn0029831	FBgn0029831	CG5966
FBgn0038828	FBgn0038828	CG17270
FBgn0035449	FBgn0035449	CG14971
FBgn0033495	FBgn0265512	mlt
FBgn0033273	FBgn0033273	Gasz
FBgn0040064	FBgn0040064	yip2
FBgn0040259	FBgn0040259	Ugt86Da
FBgn0023536	FBgn0023536	CG3156
FBgn0001248	FBgn0001248	Idh
FBgn0026619	FBgn0026619	Taz
FBgn0031950	FBgn0031950	Herp
FBgn0086687	FBgn0086687	Desat1
FBgn0046704	FBgn0046704	Liprin-alpha
FBgn0010497	FBgn0010497	dmGlut
FBgn0036237	FBgn0036237	viaf
FBgn0000055	FBgn0000055	Adh
FBgn0058263	FBgn0058263	MFS17
FBgn0043070	FBgn0043070	MESK2
FBgn0035938	FBgn0264307	orb2
FBgn0003423	FBgn0003423	slgA
FBgn0027359	FBgn0027359	Tim8
FBgn0030670	FBgn0030670	Pis
FBgn0031464	FBgn0031464	Duox
FBgn0035083	FBgn0035083	Tina-1
FBgn0035642	FBgn0035642	CG18586
FBgn0001941	FBgn0001941	ifc
FBgn0020445	FBgn0020445	E23
FBgn0038736	FBgn0261984	Ire1
FBgn0037913	FBgn0037913	fabp
FBgn0015360	FBgn0015360	oxt
FBgn0015359	FBgn0015359	CG2034
FBgn0020445	FBgn0020445	E23
FBgn0086705	FBgn0259749	mmy
FBgn0000338	FBgn0262975	cnc
FBgn0002921	FBgn0002921	Atpalpha
FBgn0086347	FBgn0086347	Myo31DF
FBgn0028646	FBgn0028646	aralar1
FBgn0032889	FBgn0032889	CG9331
FBgn0030478	FBgn0030478	CG1640
FBgn0024315	FBgn0024315	Picot
FBgn0014963	FBgn0264495	gpp
FBgn0033653	FBgn0033653	CG13192
FBgn0052451	FBgn0052451	SPoCk
FBgn0004875	FBgn0004875	enc
FBgn0028469	FBgn0259834	out
FBgn0025628	FBgn0025628	CG4199
FBgn0022347	FBgn0260243	E(var)3-9
FBgn0026427	FBgn0026427	Su(var)2-HP2
FBgn0020621	FBgn0020621	Pkn

## Sheet: Upregulated Class C
Additional File 13, Part C (note that data is contained within multiple worksheets in this file).
List of genes upregulated in brat mutants in Class C (see Figure 8)
FBgn ID from array gene description file	Updated FBgn ID (FlyBase release 6.03)	Gene Symbol (FlyBase release 6.03)
FBgn0024732	FBgn0024732	Drep1
FBgn0027070	FBgn0027070	CG17322
FBgn0040823	FBgn0040823	dpr6
FBgn0027610	FBgn0027610	Dic1
FBgn0052581	FBgn0052581	CG32581
FBgn0033836	FBgn0033836	CG18278
FBgn0030693	FBgn0030693	CG8974
FBgn0050437	FBgn0259247	laccase2
FBgn0029885	FBgn0029885	CG3224
FBgn0003076	FBgn0003076	Pgm
FBgn0026619	FBgn0026619	Taz
FBgn0050005	FBgn0050005	GstT2
FBgn0002673	FBgn0002673	twe
FBgn0037617	FBgn0037617	CG8145
FBgn0032077	FBgn0032077	CG9515
FBgn0035438	FBgn0035438	PHGPx
FBgn0050440	FBgn0050440	CG30440
FBgn0050382	FBgn0050382	CG30382
FBgn0004624	FBgn0264607	CaMKII
FBgn0043457	FBgn0043457	CG5180
FBgn0030286	FBgn0030286	CG1657
FBgn0086558	FBgn0086558	Ubi-p5E
FBgn0052484	FBgn0052484	Sk2
FBgn0034046	FBgn0034046	tun
FBgn0003231	FBgn0003231	ref(2)P
FBgn0039449	FBgn0039449	CG6425
FBgn0033031	FBgn0033031	CG8245
FBgn0040059	FBgn0260469, FBgn0000166	CR14578, bcd
FBgn0032783	FBgn0032783	CG10237
FBgn0027552	FBgn0027552	CG10863
FBgn0000330	FBgn0000330	cm
FBgn0034791	FBgn0034791	CG3501
FBgn0015324	FBgn0015324	Vha26
FBgn0036612	FBgn0036612	CG4998
FBgn0003655	FBgn0003655	swa
FBgn0038252	FBgn0038252	BigH1
FBgn0042185	FBgn0042185	CG18769
FBgn0040059	FBgn0260469, FBgn0000166	CR14578, bcd
FBgn0038256	FBgn0038256	CG7530
FBgn0042135	FBgn0042135	CG18812
FBgn0004507	FBgn0004507	GlyP
FBgn0030869	FBgn0030869	Socs16D
FBgn0000166	FBgn0000166	bcd
FBgn0000166	FBgn0000166	bcd
FBgn0003475	FBgn0003475	spir
FBgn0040059	FBgn0260469, FBgn0000166	CR14578, bcd
FBgn0039304	FBgn0039304	CG10425
FBgn0035936	FBgn0035936	Tsp66E
FBgn0037969	FBgn0260743	GC1
FBgn0042185	FBgn0042185	CG18769
FBgn0051092	FBgn0051092	LpR2
FBgn0005694	FBgn0005694	Aef1
FBgn0000251	FBgn0000251	cad
FBgn0034491	FBgn0034491	Hsl
FBgn0040059	FBgn0260469, FBgn0000166	CR14578, bcd
FBgn0039958	FBgn0039958	CG12567
FBgn0017558	FBgn0017558	Pdk
FBgn0051274	FBgn0051274	CG31274
FBgn0013974	FBgn0266136	Gyc76C
FBgn0000166	FBgn0000166	bcd
FBgn0036043	FBgn0036043	CG8177
FBgn0000166	FBgn0000166	bcd
FBgn0035500	FBgn0264693	ens
FBgn0035945	FBgn0035945	CG5026
FBgn0016070	FBgn0016070	smg
FBgn0030073	FBgn0030073	CG10962
FBgn0001186	FBgn0001186	Hex-A
FBgn0001142	FBgn0001142	Gs1
FBgn0052528	FBgn0052528	parvin
FBgn0026869	FBgn0026869	Thd1
FBgn0034089	FBgn0265177, FBgn0265178	CG44242, CG44243
FBgn0038149	FBgn0038149	GILT1
FBgn0028380	FBgn0028380	fal
FBgn0035533	FBgn0035533	Cip4
FBgn0030174	FBgn0030174	CG15312
FBgn0015926	FBgn0015926	dah
FBgn0051092	FBgn0051092	LpR2
FBgn0085636	FBgn0085636	CG41373
FBgn0030607	FBgn0030607	dob
FBgn0004598	FBgn0004598	Fur2
FBgn0040005	FBgn0040005	CG17883
FBgn0003495	FBgn0003495	spz
FBgn0037327	FBgn0037327	PEK
FBgn0024242	FBgn0260003	Dys
FBgn0044823	FBgn0044823	Spec2
FBgn0037844	FBgn0037844	CG4570
FBgn0030603	FBgn0030603	CG5541
FBgn0032262	FBgn0032262	CG7384
FBgn0033757	FBgn0033757	muskelin
FBgn0003256	FBgn0003256	rl
FBgn0024242	FBgn0260003	Dys
FBgn0036043	FBgn0036043	CG8177
FBgn0031037	FBgn0031037	CG14207
FBgn0039972	FBgn0039972	CG17018
FBgn0052425	FBgn0052425	CG32425
FBgn0052365	FBgn0052365	CG32365
FBgn0028476	FBgn0028476	Usp1
FBgn0029092	FBgn0029092	ced-6
FBgn0052030	FBgn0266084	Fhos
FBgn0037912	FBgn0037912	sea
FBgn0028468	FBgn0028468	rtet
FBgn0027521	FBgn0027521	CG3679
FBgn0035500	FBgn0264693	ens
FBgn0024242	FBgn0260003	Dys
FBgn0032295	FBgn0032295	CG12299
FBgn0001078	FBgn0001078	ftz-f1
FBgn0039972	FBgn0039972	CG17018
FBgn0001186	FBgn0001186	Hex-A
FBgn0044510	FBgn0044510	mRpS5
FBgn0036735	FBgn0036735	Edc3
FBgn0051842	FBgn0260407	mRpS23
FBgn0036043	FBgn0036043	CG8177
FBgn0004624	FBgn0264607	CaMKII
FBgn0000064	FBgn0000064	Ald
FBgn0031871	FBgn0031871	Fgop2
FBgn0033055	FBgn0033055	Tbce
FBgn0016034	FBgn0016034	mael
FBgn0020620	FBgn0020620	RN-tre
FBgn0030986	FBgn0261461	RhoGAP18B
FBgn0026193	FBgn0260934	par-1
FBgn0023174	FBgn0023174	Prosbeta2
FBgn0086711	FBgn0086711	mol
FBgn0025866	FBgn0025866	CalpB
FBgn0000721	FBgn0000721	for
FBgn0037614	FBgn0037614	CG8116
FBgn0040009	FBgn0040009	CG17490
FBgn0025388	FBgn0025388	CG12179
FBgn0024734	FBgn0024734	PRL-1
FBgn0039252	FBgn0039252	CG11771
FBgn0005640	FBgn0005640	Eip63E
FBgn0052479	FBgn0052479	Usp10
FBgn0037205	FBgn0037205	BoYb
FBgn0020386	FBgn0020386	Pdk1
FBgn0000317	FBgn0000317	ck
FBgn0085402	FBgn0262579	Ect4
FBgn0026323	FBgn0026323	Tak1
FBgn0029079	FBgn0029079	icln
FBgn0052512	FBgn0052512	CG32512
FBgn0032293	FBgn0032293	Dpy-30L1
FBgn0039994	FBgn0039994	conu
FBgn0030710	FBgn0030710	CG8924
FBgn0023444	FBgn0263933	ebi
FBgn0024889	FBgn0024889	Kap-alpha1
FBgn0037615	FBgn0037615	CG11760
FBgn0033226	FBgn0033226	CG1882
FBgn0029996	FBgn0029996	UbcE2H
FBgn0038191	FBgn0038191	CG9925
FBgn0058196	FBgn0267861	Maf1
FBgn0020620	FBgn0020620	RN-tre
FBgn0038639	FBgn0038639	CG7705
FBgn0037702	FBgn0037702	CG8176
FBgn0003187	FBgn0003187	qua
FBgn0036099	FBgn0036099	CG11811
FBgn0004864	FBgn0004864	hop
FBgn0051163	FBgn0051163	SKIP
FBgn0010633	FBgn0259978	vlc
FBgn0052534	FBgn0261573	CoRest
FBgn0037084	FBgn0037084	Syx6
FBgn0037566	FBgn0037566	mRpL1
FBgn0016917	FBgn0016917	Stat92E
FBgn0052451	FBgn0052451	SPoCk
FBgn0020611	FBgn0262511	Vha44
FBgn0030863	FBgn0030863	CG8188
FBgn0027279	FBgn0027279	l(1)G0196
FBgn0030956	FBgn0030956	CG18259
FBgn0052451	FBgn0052451	SPoCk
FBgn0010315	FBgn0010315	CycD
FBgn0013732	FBgn0013732	sced
FBgn0052638	FBgn0052638	CG32638
FBgn0010633	FBgn0259978	vlc
FBgn0033897	FBgn0033897	Rcd1
FBgn0031183	FBgn0031183	CG14621
FBgn0002567	FBgn0002567	ltd
FBgn0051092	FBgn0051092	LpR2
FBgn0035499	FBgn0035499	Chd64
FBgn0027843	FBgn0027843	CAH2
FBgn0030353	FBgn0260780	wisp
FBgn0000166	FBgn0000166	bcd
FBgn0039972	FBgn0039972	CG17018
FBgn0002567	FBgn0002567	ltd
FBgn0027547	FBgn0027547	CG1927
FBgn0000032	FBgn0000032	Acph-1
FBgn0003483	FBgn0003483	spn-E
FBgn0027279	FBgn0027279	l(1)G0196
FBgn0017558	FBgn0017558	Pdk
FBgn0053174	FBgn0261244	inaE
FBgn0032885	FBgn0250785	vari
FBgn0039932	FBgn0039932	fuss
FBgn0034398	FBgn0034398	CG15098
FBgn0029924	FBgn0029924	CG4586
FBgn0053181	FBgn0053181	CG33181
FBgn0053181	FBgn0053181	CG33181
FBgn0035959	FBgn0035959	CG4911
FBgn0022361	FBgn0022361	Pur-alpha
FBgn0015321	FBgn0015321	Ubc4
FBgn0004624	FBgn0264607	CaMKII
FBgn0005630	FBgn0005630	lola
FBgn0036152	FBgn0036152	CG6175
FBgn0004370	FBgn0004370	Ptp10D
FBgn0053174	FBgn0261244	inaE
FBgn0032689	FBgn0032689	CG10413
FBgn0030803	FBgn0030803	CG4880
FBgn0030726	FBgn0259700, FBgn0259699	CG42354, CG42353
FBgn0036272	FBgn0036272	CG4300
FBgn0085402	FBgn0262579	Ect4
FBgn0039207	FBgn0039207	CG5789
FBgn0033244	FBgn0033244	CG8726
FBgn0051755	FBgn0051755	SoYb
FBgn0003495	FBgn0003495	spz
FBgn0000382	FBgn0000382	csw
FBgn0032876	FBgn0032876	Cen
FBgn0001128	FBgn0001128	Gpdh
FBgn0022361	FBgn0022361	Pur-alpha
FBgn0040233	FBgn0040233	cana
FBgn0004370	FBgn0004370	Ptp10D
FBgn0037212	FBgn0266347	nAChRalpha4
FBgn0036039	FBgn0036039	Naa60
FBgn0086711	FBgn0086711	mol
FBgn0027842	FBgn0261862	whd
FBgn0051092	FBgn0051092	LpR2
FBgn0033244	FBgn0033244	CG8726
FBgn0025864	FBgn0025864	Crag
FBgn0034688	FBgn0034688	CG11474
FBgn0000183	FBgn0000183	BicD
FBgn0030141	FBgn0030141	Gga
FBgn0024242	FBgn0260003	Dys
FBgn0036372	FBgn0036372	Abp1
FBgn0003475	FBgn0003475	spir
FBgn0025814	FBgn0025814	Mgstl
FBgn0030791	FBgn0030791	CG9132
FBgn0003016	FBgn0003016	osp
FBgn0023407	FBgn0023407	B4
FBgn0002567	FBgn0002567	ltd
FBgn0005632	FBgn0005632	faf
FBgn0003495	FBgn0003495	spz
FBgn0037643	FBgn0037643	skap
FBgn0044510	FBgn0044510	mRpS5
FBgn0026199	FBgn0026199	myo
FBgn0031610	FBgn0031610	CG15436
FBgn0044510	FBgn0044510	mRpS5
FBgn0026404	FBgn0026404	Dronc
FBgn0035500	FBgn0264693	ens
FBgn0038575	FBgn0038575	CG7208
FBgn0042135	FBgn0042135	CG18812
FBgn0020249	FBgn0020249	stck
FBgn0086780	FBgn0250816	AGO3
FBgn0025726	FBgn0025726	unc-13
FBgn0033010	FBgn0033010	Atf6
FBgn0041789	FBgn0041789	Pax
FBgn0036980	FBgn0036980	RhoBTB
FBgn0039955	FBgn0039955	CG41099
FBgn0040833	FBgn0040833	CG7498
FBgn0039955	FBgn0039955	CG41099
FBgn0085281	FBgn0264746, FBgn0264747	CG44004, CG44005
FBgn0052816	FBgn0052816	CG32816
FBgn0000032	FBgn0000032	Acph-1
FBgn0037928	FBgn0259227	CG42327
FBgn0000376	FBgn0000376	crm
FBgn0035500	FBgn0264693	ens
FBgn0029944	FBgn0029944	Dok
FBgn0030519	FBgn0030519	CG11151
FBgn0035989	FBgn0035989	CG3967
FBgn0031896	FBgn0031896	CG4502
FBgn0031351	FBgn0031351	CG14352
FBgn0036955	FBgn0260397	Su(var)3-3
FBgn0037638	FBgn0037638	CG8379
FBgn0034091	FBgn0034091	mrj
FBgn0033656	FBgn0033656	S2P
FBgn0040397	FBgn0040397	CG3655
FBgn0030685	FBgn0030685	Graf
FBgn0033393	FBgn0262515	VhaAC45
FBgn0045073	FBgn0045073	Stim
FBgn0037710	FBgn0037710	CG9393
FBgn0003462	FBgn0003462	Sod
FBgn0034948	FBgn0034948	Gadd34
FBgn0020611	FBgn0262511	Vha44
FBgn0001404	FBgn0001404	egh
FBgn0046692	FBgn0046692	Stlk
FBgn0025874	FBgn0025874	Meics
FBgn0039352	FBgn0261986	RASSF8
FBgn0039492	FBgn0039492	CG6051
FBgn0027279	FBgn0027279	l(1)G0196
FBgn0013773	FBgn0013773	Cyp6a22
FBgn0032699	FBgn0032699	CG10383
FBgn0038388	FBgn0038388	CG4287
FBgn0028425	FBgn0028425	JhI-21
FBgn0003733	FBgn0003733	tor
FBgn0016041	FBgn0016041	Tom40
FBgn0034345	FBgn0034345	CG5174
FBgn0030049	FBgn0030049	Trf4-1
FBgn0001122	FBgn0001122	Galphao
FBgn0003256	FBgn0003256	rl
FBgn0026317	FBgn0026317	Tsc1
FBgn0036850	FBgn0036850	Gem2
FBgn0039430	FBgn0039430	CG5455
FBgn0023528	FBgn0023528	CG2924
FBgn0037156	FBgn0037156	CG11523
FBgn0051292	FBgn0051292	CR31292
FBgn0034313	FBgn0034313	CG5726
FBgn0025803	FBgn0264357	SNF4Agamma
FBgn0001087	FBgn0001087	g
FBgn0041164	FBgn0041164	armi
FBgn0030228	FBgn0030228	BTBD9
FBgn0011648	FBgn0011648	Mad
FBgn0039644	FBgn0039644	CG11897
FBgn0036333	FBgn0036333	MICAL-like
FBgn0025626	FBgn0025626	CG4281
FBgn0037556	FBgn0037556	CG9636
FBgn0010877	FBgn0010877	l(3)05822
FBgn0024365	FBgn0024365	CG12773
FBgn0027507	FBgn0027507	CG1344
FBgn0032189	FBgn0032189	Ripalpha
FBgn0036511	FBgn0267390	dop
FBgn0040206	FBgn0040206	krz
FBgn0036661	FBgn0036661	CG9705
FBgn0004145	FBgn0262736	Vha16-1
FBgn0036428	FBgn0036428	Gbs-70E
FBgn0039994	FBgn0039994	conu
FBgn0035025	FBgn0035025	uri
FBgn0003656	FBgn0003656	sws
FBgn0031799	FBgn0031799	Pez
FBgn0032986	FBgn0032986	CG3262
FBgn0045073	FBgn0045073	Stim
FBgn0038588	FBgn0038588	CG7156
FBgn0036197	FBgn0261381, FBgn0261353	mtTFB1, Ccdc56
FBgn0027515	FBgn0027515	CG7115
FBgn0040009	FBgn0040009	CG17490
FBgn0035425	FBgn0035425	CG17746
FBgn0020653	FBgn0020653	Trxr-1
FBgn0033109	FBgn0265935	coro
FBgn0033544	FBgn0033544	CG7220
FBgn0035601	FBgn0035601	Uev1A
FBgn0030301	FBgn0030301	HP5
FBgn0024921	FBgn0024921	Trn
FBgn0036921	FBgn0036921	RhoGDI
FBgn0004924	FBgn0004924	Top1
FBgn0052816	FBgn0052816	CG32816
FBgn0033166	FBgn0033166	Eaf
FBgn0005777	FBgn0005777	PpD3
FBgn0036621	FBgn0036621	roq
FBgn0039944	FBgn0039944	CG17162
FBgn0037321	FBgn0264712	CG1172
FBgn0005642	FBgn0005642	wdn
FBgn0032456	FBgn0032456	MRP
FBgn0036536	FBgn0036536	CG12713
FBgn0033544	FBgn0033544	CG7220
FBgn0038100	FBgn0038100	Paip2
FBgn0037374	FBgn0037374	jagn
FBgn0032005	FBgn0032005	Snx6
FBgn0026238	FBgn0026238	gus
FBgn0040285	FBgn0040285	Scamp
FBgn0036900	FBgn0036900	CG8765
FBgn0030703	FBgn0030703	MSBP
FBgn0025803	FBgn0264357	SNF4Agamma
FBgn0031030	FBgn0031030	Tao
FBgn0037234	FBgn0037234	CG9795
FBgn0031739	FBgn0031739	CG14005
FBgn0004655	FBgn0004655	wapl
FBgn0011205	FBgn0011205	fbl
FBgn0000017	FBgn0000017	Abl
FBgn0002413	FBgn0002413	dco
FBgn0037234	FBgn0037234	CG9795
FBgn0039240	FBgn0039240	CG3744
FBgn0032222	FBgn0032222	CG5037
FBgn0020386	FBgn0020386	Pdk1

## Sheet: Upregulated Class D
Additional File 13, Part D (note that data is contained within multiple worksheets in this file).
List of genes upregulated in brat mutants in Class D (see Figure 8)
FBgn ID from array gene description file	Updated FBgn ID (FlyBase release 6.03)	Gene Symbol (FlyBase release 6.03)
FBgn0028537	FBgn0028537	CG31775
FBgn0033721	FBgn0033721	CG13159
FBgn0004629	FBgn0004629	Cys
FBgn0036433	FBgn0036433	CG9628
FBgn0010228	FBgn0010228	HmgZ
FBgn0001090	FBgn0001090	bnb
FBgn0003866	FBgn0003866	tsh
FBgn0033927	FBgn0033927	CR10102
FBgn0026319	FBgn0026319	Traf4
FBgn0024244	FBgn0024244	drm
FBgn0020257	FBgn0020257	Ppa
FBgn0028523	FBgn0028523	CG5888
FBgn0000071	FBgn0000071	Ama
FBgn0033159	FBgn0033159	Dscam1
FBgn0001235	FBgn0001235	hth
FBgn0033855	FBgn0033855	link
FBgn0000180	FBgn0000180	bib
FBgn0000071	FBgn0000071	Ama
FBgn0033159	FBgn0033159	Dscam1
FBgn0028373	FBgn0265274	Inx3
FBgn0026320	FBgn0026320	Tom
FBgn0012037	FBgn0012037	Ance
FBgn0002543	FBgn0002543	lea
FBgn0001235	FBgn0001235	hth
FBgn0002527	FBgn0261800	LanB1
FBgn0003313	FBgn0003313	sala
FBgn0000411	FBgn0000411	D
FBgn0033159	FBgn0033159	Dscam1
FBgn0002629	FBgn0002629	E(spl)m4-BFM
FBgn0033159	FBgn0033159	Dscam1
FBgn0033159	FBgn0033159	Dscam1
FBgn0035315	FBgn0035315	CG8960
FBgn0034514	FBgn0034514	CG13427
FBgn0013272	FBgn0013272	Gp150
FBgn0033159	FBgn0033159	Dscam1
FBgn0001254	FBgn0001254	ImpE2
FBgn0038071	FBgn0038071	Dtg
FBgn0001235	FBgn0001235	hth
FBgn0033159	FBgn0033159	Dscam1
FBgn0040984	FBgn0040984	CG4440
FBgn0033159	FBgn0033159	Dscam1
FBgn0033159	FBgn0033159	Dscam1
FBgn0033159	FBgn0033159	Dscam1
FBgn0033159	FBgn0033159	Dscam1
FBgn0004646	FBgn0004646	ogre
FBgn0086364	FBgn0264493	rdx
FBgn0033159	FBgn0033159	Dscam1
FBgn0010452	FBgn0010452	trn
FBgn0086910	FBgn0265276	l(3)neo38
FBgn0003448	FBgn0003448	sna
FBgn0001235	FBgn0001235	hth
FBgn0026063	FBgn0026063	KP78b
FBgn0038554	FBgn0261649	tinc
FBgn0013272	FBgn0013272	Gp150
FBgn0003425	FBgn0264089	sli
FBgn0037213	FBgn0037213	CG12581
FBgn0033159	FBgn0033159	Dscam1
FBgn0033159	FBgn0033159	Dscam1
FBgn0004586	FBgn0259211	grh
FBgn0051131	FBgn0051131	CG31131
FBgn0033159	FBgn0033159	Dscam1
FBgn0053464	FBgn0264089	sli
FBgn0044028	FBgn0044028	Notum
FBgn0004586	FBgn0259211	grh
FBgn0004859	FBgn0004859	ci
FBgn0085412	FBgn0085412	CG34383
FBgn0035656	FBgn0035656	CG10479
FBgn0085253	FBgn0085253	CG34224
FBgn0033159	FBgn0033159	Dscam1
FBgn0015609	FBgn0015609	CadN
FBgn0033159	FBgn0033159	Dscam1
FBgn0001235	FBgn0001235	hth
FBgn0033159	FBgn0033159	Dscam1
FBgn0038554	FBgn0261649	tinc
FBgn0033159	FBgn0033159	Dscam1
FBgn0041160	FBgn0041160	comm2
FBgn0033159	FBgn0033159	Dscam1
FBgn0040536	FBgn0040536	CG12418
FBgn0001235	FBgn0001235	hth
FBgn0033159	FBgn0033159	Dscam1
FBgn0003731	FBgn0003731	Egfr
FBgn0013725	FBgn0013725	phyl
FBgn0033159	FBgn0033159	Dscam1
FBgn0033159	FBgn0033159	Dscam1
FBgn0033159	FBgn0033159	Dscam1
FBgn0033159	FBgn0033159	Dscam1
FBgn0003425	FBgn0264089	sli
FBgn0020377	FBgn0020377	Sr-CII
FBgn0000570	FBgn0260400	elav
FBgn0026064	FBgn0026064	KP78a
FBgn0033159	FBgn0033159	Dscam1
FBgn0002921	FBgn0002921	Atpalpha
FBgn0028506	FBgn0028506	CG4455
FBgn0040809	FBgn0040809	CG13465
FBgn0001981	FBgn0001981	esg
FBgn0053555	FBgn0266756	btsz
FBgn0053555	FBgn0266756	btsz
FBgn0028519	FBgn0028519	CG4500
FBgn0004108	FBgn0004108	Nrt
FBgn0033159	FBgn0033159	Dscam1
FBgn0052299	FBgn0052299	CG32299
FBgn0044028	FBgn0044028	Notum
FBgn0024250	FBgn0024250	brk
FBgn0033159	FBgn0033159	Dscam1
FBgn0002945	FBgn0002945	nkd
FBgn0033159	FBgn0033159	Dscam1
FBgn0003731	FBgn0003731	Egfr
FBgn0000578	FBgn0000578	ena
FBgn0033159	FBgn0033159	Dscam1
FBgn0000542	FBgn0000542	ec
FBgn0039600	FBgn0039600	CG1646
FBgn0083919	FBgn0265991	Zasp52
FBgn0020299	FBgn0020299	stumps
FBgn0033159	FBgn0033159	Dscam1
FBgn0004586	FBgn0259211	grh
FBgn0042175	FBgn0042175	CG18858
FBgn0033159	FBgn0033159	Dscam1
FBgn0033068	FBgn0262867	Ptr
FBgn0053207	FBgn0053207	pxb
FBgn0003254	FBgn0003254	rib
FBgn0010894	FBgn0010894	sinu
FBgn0010424	FBgn0010424	TpnC73F
FBgn0010238	FBgn0010238	Lac
FBgn0020299	FBgn0020299	stumps
FBgn0034275	FBgn0034275	CG5002
FBgn0032681	FBgn0032681	CG10283
FBgn0053553	FBgn0265998	Doa
FBgn0001325	FBgn0001325	Kr
FBgn0026160	FBgn0026160	tna
FBgn0033159	FBgn0033159	Dscam1
FBgn0000370	FBgn0000370	crc
FBgn0026319	FBgn0026319	Traf4
FBgn0033159	FBgn0033159	Dscam1
FBgn0010105	FBgn0010105	comm
FBgn0033159	FBgn0033159	Dscam1
FBgn0013733	FBgn0013733	shot
FBgn0033159	FBgn0033159	Dscam1
FBgn0033159	FBgn0033159	Dscam1
FBgn0053555	FBgn0266756	btsz
FBgn0033159	FBgn0033159	Dscam1
FBgn0040487	FBgn0040487	BobA
FBgn0051211	FBgn0051211	CG31211
FBgn0033159	FBgn0033159	Dscam1
FBgn0003425	FBgn0264089	sli
FBgn0051253	FBgn0051253	CG31253
FBgn0069927	FBgn0069927	CG41124
FBgn0010473	FBgn0010473	tutl
FBgn0028371	FBgn0028371	jbug
FBgn0035162	FBgn0035162	CG13900
FBgn0051211	FBgn0051211	CG31211
FBgn0002561	FBgn0002561	l(1)sc
FBgn0053937	FBgn0266410	CG45050
FBgn0004394	FBgn0004394	pdm2
FBgn0000570	FBgn0260400	elav
FBgn0041605	FBgn0041605	cpx
FBgn0031453	FBgn0031453	Bacc
FBgn0033159	FBgn0033159	Dscam1
FBgn0085389	FBgn0267336	Glut4EF
FBgn0004586	FBgn0259211	grh
FBgn0002931	FBgn0002931	net
FBgn0010238	FBgn0010238	Lac
FBgn0031001	FBgn0031001	CG7884
FBgn0010651	FBgn0010651	l(2)08717
FBgn0053553	FBgn0265998	Doa
FBgn0033159	FBgn0033159	Dscam1
FBgn0033159	FBgn0033159	Dscam1
FBgn0003900	FBgn0003900	twi
FBgn0026061	FBgn0026061	Mipp1
FBgn0000542	FBgn0000542	ec
FBgn0052318	FBgn0052318	CG32318
FBgn0005672	FBgn0005672	spi
FBgn0033159	FBgn0033159	Dscam1
FBgn0087007	FBgn0087007	bbg
FBgn0085389	FBgn0267336	Glut4EF
FBgn0003507	FBgn0003507	srp
FBgn0043791	FBgn0043791	CG8147
FBgn0033613	FBgn0259238	CG42336
FBgn0037007	FBgn0037007	CG5059
FBgn0014002	FBgn0014002	Pdi
FBgn0085412	FBgn0085412	CG34383
FBgn0086655	FBgn0086655	jing
FBgn0000015	FBgn0000015	Abd-B
FBgn0004169	FBgn0004169	up
FBgn0026361	FBgn0026361	Sep5
FBgn0050015	FBgn0050015	CG30015
FBgn0085335	FBgn0265082	Cdep
FBgn0052390	FBgn0259173	corn
FBgn0028855	FBgn0028855	CG15282
FBgn0030960	FBgn0030960	Atg101
FBgn0003177	FBgn0262614	pyd
FBgn0003486	FBgn0003486	spo
FBgn0014163	FBgn0014163	fax
FBgn0014002	FBgn0014002	Pdi
FBgn0004009	FBgn0004009	wg
FBgn0038028	FBgn0038028	CG10035
FBgn0010256	FBgn0262734	Rbp2
FBgn0005771	FBgn0005771	noc
FBgn0032489	FBgn0032489	CG15480
FBgn0053097	FBgn0261641	CG42724
FBgn0031736	FBgn0031736	CG11030
FBgn0039266	FBgn0039266	CG11791
FBgn0033159	FBgn0033159	Dscam1
FBgn0000216	FBgn0000216	Brd
FBgn0086910	FBgn0265276	l(3)neo38
FBgn0005666	FBgn0005666	bt
FBgn0026160	FBgn0026160	tna
FBgn0045761	FBgn0045761	CHKov1
FBgn0036901	FBgn0261341	verm
FBgn0082585	FBgn0082585	sprt
FBgn0030251	FBgn0030251	CG2145
FBgn0053097	FBgn0261641	CG42724
FBgn0014163	FBgn0014163	fax
FBgn0039776	FBgn0039776	PH4alphaEFB
FBgn0003177	FBgn0262614	pyd
FBgn0003659	FBgn0264270	Sxl
FBgn0000542	FBgn0000542	ec
FBgn0004687	FBgn0004687	Mlc-c
FBgn0051367	FBgn0261641	CG42724
FBgn0035157	FBgn0035157	CG13894
FBgn0035162	FBgn0035162	CG13900
FBgn0033987	FBgn0033987	ckn
FBgn0020299	FBgn0020299	stumps
FBgn0033159	FBgn0033159	Dscam1
FBgn0026189	FBgn0026189	prominin-like
FBgn0000659	FBgn0000659	fkh
FBgn0085532	FBgn0085532	CG40894
FBgn0033159	FBgn0033159	Dscam1
FBgn0002932	FBgn0002932	neur
FBgn0025776	FBgn0025776	ind
FBgn0028978	FBgn0028978	trbl
FBgn0003177	FBgn0262614	pyd
FBgn0039600	FBgn0039600	CG1646
FBgn0033159	FBgn0033159	Dscam1
FBgn0005630	FBgn0005630	lola
FBgn0051712	FBgn0051712	CG31712
FBgn0033483	FBgn0033483	egr
FBgn0033159	FBgn0033159	Dscam1
FBgn0086655	FBgn0086655	jing
FBgn0003430	FBgn0003430	slp1
FBgn0085432	FBgn0085432	pan
FBgn0039600	FBgn0039600	CG1646
FBgn0003963	FBgn0003963	ush
FBgn0003600	FBgn0263740, FBgn0263755	eIF-2gamma, Su(var)3-9
FBgn0002773	FBgn0002773	Mlc2
FBgn0000723	FBgn0000723	FER
FBgn0003117	FBgn0003117	pnr
FBgn0034518	FBgn0034518	CG13430
FBgn0053555	FBgn0266756	btsz
FBgn0034750	FBgn0034750	CG3732
FBgn0014163	FBgn0014163	fax
FBgn0017581	FBgn0017581	Lk6
FBgn0003545	FBgn0003545	sub
FBgn0025678	FBgn0025678	CaBP1
FBgn0020251	FBgn0020251	sfl
FBgn0005630	FBgn0005630	lola
FBgn0032269	FBgn0032269	w-cup
FBgn0000578	FBgn0000578	ena
FBgn0028554	FBgn0028554	x16
FBgn0039266	FBgn0039266	CG11791
FBgn0032059	FBgn0032059	PrBP
FBgn0038554	FBgn0261649	tinc
FBgn0243505	FBgn0261873	sdt
FBgn0039600	FBgn0039600	CG1646
FBgn0052486	FBgn0266918	CG32486
FBgn0010415	FBgn0010415	Sdc
FBgn0036415	FBgn0036415	CG7768
FBgn0005630	FBgn0005630	lola
FBgn0010389	FBgn0010389	htl
FBgn0036715	FBgn0036715	Cad74A
FBgn0000575	FBgn0000575	emc
FBgn0003177	FBgn0262614	pyd
FBgn0038704	FBgn0038704	CG5316
FBgn0087007	FBgn0087007	bbg
FBgn0003177	FBgn0262614	pyd
FBgn0003567	FBgn0003567	su(Hw)
FBgn0014163	FBgn0014163	fax
FBgn0051211	FBgn0051211	CG31211
FBgn0003896	FBgn0003896	tup
FBgn0035633	FBgn0260936	scny
FBgn0085432	FBgn0085432	pan
FBgn0002781	FBgn0002781	mod(mdg4)
FBgn0027885	FBgn0027885	Aac11
FBgn0085432	FBgn0085432	pan
FBgn0085412	FBgn0085412	CG34383
FBgn0051857	FBgn0259176	bun
FBgn0033159	FBgn0033159	Dscam1
FBgn0010416	FBgn0010416	TH1
FBgn0010473	FBgn0010473	tutl
FBgn0002932	FBgn0002932	neur
FBgn0037705	FBgn0037705	mura
FBgn0016983	FBgn0016983	smid
FBgn0037831	FBgn0037831	Cap-H2
FBgn0025571	FBgn0025571	SF1
FBgn0036964	FBgn0036964	FRG1
FBgn0040359	FBgn0040359	CG11380
FBgn0032621	FBgn0261671	tweek
FBgn0053715	FBgn0261836	Msp300
FBgn0053555	FBgn0266756	btsz
FBgn0003514	FBgn0003514	sqh
FBgn0004170	FBgn0004170	sc
FBgn0030510	FBgn0030510	CG12177
FBgn0001491	FBgn0001491	l(1)10Bb
FBgn0031239	FBgn0031239	CG17075
FBgn0013733	FBgn0013733	shot
FBgn0050015	FBgn0050015	CG30015
FBgn0014026	FBgn0014026	RpL7A
FBgn0033160	FBgn0033160	CG11107
FBgn0024277	FBgn0024277	trio
FBgn0034453	FBgn0261456	hpo
FBgn0051301	FBgn0051301	CG31301
FBgn0035464	FBgn0035464	CG12006
FBgn0041605	FBgn0041605	cpx
FBgn0014184	FBgn0014184	Oda
FBgn0024814	FBgn0024814	Clc
FBgn0001323	FBgn0001323	knrl
FBgn0011817	FBgn0011817	nmo
FBgn0013984	FBgn0013984	InR
FBgn0002525	FBgn0002525	Lam
FBgn0000576	FBgn0000576	ems
FBgn0011604	FBgn0011604	Iswi
FBgn0034504	FBgn0034504	CG8929
FBgn0004587	FBgn0004587	B52
FBgn0030171	FBgn0263132	Cht6
FBgn0031781	FBgn0031781	Arpc4
FBgn0013343	FBgn0013343	Syx1A
FBgn0002781	FBgn0002781	mod(mdg4)
FBgn0031566	FBgn0031566	CG2818
FBgn0032600	FBgn0032600	CG17912
FBgn0087012	FBgn0087012	5-HT2A
FBgn0035289	FBgn0262624	Tmhs
FBgn0036104	FBgn0036104	CG6418
FBgn0000117	FBgn0000117	arm
FBgn0010415	FBgn0010415	Sdc
FBgn0011817	FBgn0011817	nmo
FBgn0015542	FBgn0266411	sima
FBgn0037954	FBgn0259139	glo
FBgn0002781	FBgn0002781	mod(mdg4)
FBgn0013263	FBgn0013263	Trl
FBgn0039828	FBgn0039828	CG1542
FBgn0001624	FBgn0001624	dlg1
FBgn0010772	FBgn0010772	Xe7
FBgn0032348	FBgn0032348	CG4751
FBgn0015222	FBgn0015222	Fer1HCH
FBgn0030974	FBgn0030974	CG7358
FBgn0033156	FBgn0260991	Incenp
FBgn0004587	FBgn0004587	B52
FBgn0037551	FBgn0037551	Gie
FBgn0033241	FBgn0033241	CG2915
FBgn0000043	FBgn0000043	Act42A
FBgn0028577	FBgn0028577	pUf68
FBgn0035761	FBgn0035761	RhoGEF4
FBgn0061200	FBgn0061200	Nup153
FBgn0030245	FBgn0030245	CG1637
FBgn0020638	FBgn0020638	Lcp65Ag1
FBgn0086611	FBgn0086611	Lcp65Ag3
FBgn0052209	FBgn0260653	serp
FBgn0085594	FBgn0085594	CG41278
FBgn0085446	FBgn0085446	CG34417
FBgn0086783	FBgn0264695	Mhc
FBgn0086783	FBgn0264695	Mhc
FBgn0003057	FBgn0003057	CG10598
FBgn0038339	FBgn0038339	CG6118
FBgn0087007	FBgn0087007	bbg
FBgn0030539	FBgn0030539	CG1368
FBgn0086758	FBgn0086758	chinmo
FBgn0038554	FBgn0261649	tinc
FBgn0053205	FBgn0264489	CG43897
FBgn0033521	FBgn0033521	CG12896
FBgn0086901	FBgn0086901	cv-c
FBgn0036901	FBgn0261341	verm
FBgn0052982	FBgn0052982	CG32982
FBgn0052450	FBgn0052450	CG32450
FBgn0085408	FBgn0085408	Shroom
FBgn0015609	FBgn0015609	CadN
FBgn0026373	FBgn0026373	RpII33
FBgn0032290	FBgn0032290	CG6443
FBgn0031645	FBgn0031645	CG3036
FBgn0053207	FBgn0053207	pxb
FBgn0010415	FBgn0010415	Sdc
FBgn0000578	FBgn0000578	ena
FBgn0021776	FBgn0021776	mira
FBgn0033159	FBgn0033159	Dscam1
FBgn0031285	FBgn0031285	CG3662
FBgn0014857	FBgn0014857	His3.3A
FBgn0003507	FBgn0003507	srp
FBgn0086655	FBgn0086655	jing
FBgn0004657	FBgn0004657	mys
FBgn0041706	FBgn0041706	CG3253
FBgn0085555	FBgn0085555	CG41018
FBgn0003716	FBgn0003716	tkv
FBgn0033159	FBgn0033159	Dscam1
FBgn0004586	FBgn0259211	grh
FBgn0004811	FBgn0004811	fs(2)ltoPP43
FBgn0037224	FBgn0037224	TwdlF
FBgn0000451	FBgn0000451	ect
FBgn0031629	FBgn0031629	Clect27
FBgn0026077	FBgn0026077	Gasp
FBgn0005666	FBgn0005666	bt
FBgn0002773	FBgn0002773	Mlc2
FBgn0041605	FBgn0041605	cpx
FBgn0039434	FBgn0039434	TwdlM
FBgn0030569	FBgn0030569	CG9411
FBgn0051626	FBgn0051626	CG31626
FBgn0041605	FBgn0041605	cpx
FBgn0035735	FBgn0035735	Cpr65Ea
FBgn0039437	FBgn0039437	TwdlL
FBgn0053205	FBgn0264489	CG43897
FBgn0002772	FBgn0002772	Mlc1
FBgn0004028	FBgn0004028	wupA
FBgn0004169	FBgn0004169	up
FBgn0038294	FBgn0038294	Mf
FBgn0041605	FBgn0041605	cpx
FBgn0036298	FBgn0036298	nst
FBgn0002781	FBgn0002781	mod(mdg4)
FBgn0003512	FBgn0003512	Sry-delta
FBgn0035547	FBgn0035547	CG15022
FBgn0050457	FBgn0050457	CG30457
FBgn0053205	FBgn0264489	CG43897
FBgn0035917	FBgn0035917	Zasp66
FBgn0036605	FBgn0036605	CG13041
FBgn0034204	FBgn0034204	CG10953
FBgn0039441	FBgn0039441	TwdlN
FBgn0028938	FBgn0028938	CG16886
FBgn0004028	FBgn0004028	wupA
FBgn0053205	FBgn0264489	CG43897
FBgn0034693	FBgn0034693	CG11073
FBgn0039436	FBgn0039436	TwdlB
FBgn0035551	FBgn0035551	CG7465
FBgn0038645	FBgn0038645	CG7714
FBgn0035612	FBgn0035612	CG10625
FBgn0035917	FBgn0035917	Zasp66
FBgn0035917	FBgn0035917	Zasp66
FBgn0001402	FBgn0267911	trol
FBgn0035553	FBgn0035553	CG13722
FBgn0086783	FBgn0264695	Mhc
FBgn0004169	FBgn0004169	up
FBgn0052132	FBgn0264006	dysc
FBgn0001114	FBgn0001114	Glt
FBgn0004028	FBgn0004028	wupA
FBgn0053715	FBgn0261836	Msp300
FBgn0052499	FBgn0052499	Cda4
FBgn0004169	FBgn0004169	up
FBgn0040950	FBgn0040950	Muc26B
FBgn0039437	FBgn0039437	TwdlL
FBgn0005666	FBgn0005666	bt
FBgn0004169	FBgn0004169	up
FBgn0036470	FBgn0036470	CG13463
FBgn0038986	FBgn0038986	CG5278
FBgn0005666	FBgn0005666	bt
FBgn0035582	FBgn0035582	CG13705
FBgn0001402	FBgn0267911	trol
FBgn0003721	FBgn0003721	Tm1
FBgn0058290	FBgn0058290	CG40290
FBgn0000044	FBgn0000044	Act57B
FBgn0024277	FBgn0024277	trio
FBgn0010762	FBgn0010762	simj
FBgn0022085	FBgn0263197	Patronin

## Sheet: Upregulated Class E
Additional File 13, Part E (note that data is contained within multiple worksheets in this file).
List of genes upregulated in brat mutants in Class E (see Figure 8)
FBgn ID from array gene description file	Updated FBgn ID (FlyBase release 6.03)	Gene Symbol (FlyBase release 6.03)
FBgn0035257	FBgn0035257	CG12011
FBgn0015380	FBgn0015380	drl
FBgn0061354	FBgn0262720	CG43164
FBgn0040942	FBgn0040942	CG12643
FBgn0036433	FBgn0036433	CG9628
FBgn0053300	FBgn0053300	Muc30E
FBgn0002526	FBgn0002526	LanA
FBgn0024211	FBgn0260745	mfas
FBgn0024211	FBgn0260745	mfas
FBgn0015777	FBgn0015777	nrv2
FBgn0024211	FBgn0260745	mfas
FBgn0024211	FBgn0260745	mfas
FBgn0002734	FBgn0002734	E(spl)mdelta-HLH
FBgn0035376	FBgn0263392	Tet
FBgn0004198	FBgn0004198	ct
FBgn0024211	FBgn0260745	mfas
FBgn0010434	FBgn0010434	cora
FBgn0087002	FBgn0087002	Rfabg
FBgn0035208	FBgn0035208	CG9184
FBgn0035767	FBgn0035767	CG8596
FBgn0002735	FBgn0002735	E(spl)mgamma-HLH
FBgn0002631	FBgn0002631	E(spl)m5-HLH
FBgn0002633	FBgn0002633	E(spl)m7-HLH
FBgn0015777	FBgn0015777	nrv2
FBgn0028905	FBgn0263037, FBgn0263038	CG43332, CG43333
FBgn0024211	FBgn0260745	mfas
FBgn0086901	FBgn0086901	cv-c
FBgn0039678	FBgn0039678	Obp99a
FBgn0003089	FBgn0003089	pip
FBgn0023214	FBgn0023214	edl
FBgn0004607	FBgn0004607	zfh2
FBgn0000448	FBgn0000448	Hr46
FBgn0001075	FBgn0001075	ft
FBgn0002968	FBgn0264975	Nrg
FBgn0000137	FBgn0000137	ase
FBgn0003866	FBgn0003866	tsh
FBgn0031971	FBgn0031971	Sirup
FBgn0035378	FBgn0263392	Tet
FBgn0035208	FBgn0035208	CG9184
FBgn0000497	FBgn0000497	ds
FBgn0004893	FBgn0004893	bowl
FBgn0025394	FBgn0025394	inc
FBgn0004583	FBgn0004583	ex
FBgn0027111	FBgn0027111	miple
FBgn0003435	FBgn0003435	sm
FBgn0085389	FBgn0267336	Glut4EF
FBgn0000635	FBgn0000635	Fas2
FBgn0029531	FBgn0029531	CG13362
FBgn0028999	FBgn0028999	nerfin-1
FBgn0030955	FBgn0030955	CG6891
FBgn0029128	FBgn0029128	tyn
FBgn0001297	FBgn0001297	kay
FBgn0038443	FBgn0259244	CG42342
FBgn0029002	FBgn0029002	miple2
FBgn0039600	FBgn0039600	CG1646
FBgn0085403	FBgn0264895	RapGAP1
FBgn0004396	FBgn0004396	CrebA
FBgn0004449	FBgn0004449	Ten-m
FBgn0003435	FBgn0003435	sm
FBgn0030955	FBgn0030955	CG6891
FBgn0031907	FBgn0031907	CG5171
FBgn0029114	FBgn0029114	Tollo
FBgn0026188	FBgn0261552	ps
FBgn0035968	FBgn0035968	Slc45-1
FBgn0085409	FBgn0085409	CG34380
FBgn0037705	FBgn0037705	mura
FBgn0038661	FBgn0261113	Xrp1
FBgn0000370	FBgn0000370	crc
FBgn0005631	FBgn0005631	robo
FBgn0000370	FBgn0000370	crc
FBgn0033913	FBgn0033913	CG8468
FBgn0035060	FBgn0035060	Eps-15
FBgn0000635	FBgn0000635	Fas2
FBgn0041585	FBgn0041585	olf186-F
FBgn0005629	FBgn0262509	nrm
FBgn0031633	FBgn0031633	Fnta
FBgn0085389	FBgn0267336	Glut4EF
FBgn0036501	FBgn0036501	CG7272
FBgn0041604	FBgn0041604	dlp
FBgn0035103	FBgn0035103	Vdup1
FBgn0003944	FBgn0003944	Ubx
FBgn0040071	FBgn0040071	tara
FBgn0002732	FBgn0002732	E(spl)malpha-BFM
FBgn0032976	FBgn0261802	CG42748
FBgn0035522	FBgn0035522	CG1273
FBgn0005629	FBgn0262509	nrm
FBgn0004449	FBgn0004449	Ten-m
FBgn0031845	FBgn0263200	Galt
FBgn0003118	FBgn0003118	pnt
FBgn0000636	FBgn0000636	Fas3
FBgn0085407	FBgn0085407	Pvf3
FBgn0033876	FBgn0033876	Syngr
FBgn0015919	FBgn0015919	caup
FBgn0004839	FBgn0004839	otk
FBgn0053208	FBgn0053208	Mical
FBgn0013733	FBgn0013733	shot
FBgn0046874	FBgn0046874	Pif1B
FBgn0035917	FBgn0035917	Zasp66
FBgn0036494	FBgn0036494	Toll-6
FBgn0035626	FBgn0035626	lin-28
FBgn0032590	FBgn0032590	CG4631
FBgn0026188	FBgn0261552	ps
FBgn0013733	FBgn0013733	shot
FBgn0024294	FBgn0024294	Spn43Aa
FBgn0004009	FBgn0004009	wg
FBgn0000015	FBgn0000015	Abd-B
FBgn0033313	FBgn0033313	Cirl
FBgn0011692	FBgn0011692	pav
FBgn0025682	FBgn0025682	scf
FBgn0000547	FBgn0000547	ed
FBgn0004198	FBgn0004198	ct
FBgn0010470	FBgn0010470	Fkbp14
FBgn0061355	FBgn0262720	CG43164
FBgn0013953	FBgn0013953	Esp
FBgn0003118	FBgn0003118	pnt
FBgn0025682	FBgn0025682	scf
FBgn0005427	FBgn0005427	ewg
FBgn0086690	FBgn0086690	cp309
FBgn0016694	FBgn0016694	Pdp1
FBgn0053099	FBgn0053099	CG33099
FBgn0069933	FBgn0069933	CG41118
FBgn0003944	FBgn0003944	Ubx
FBgn0016078	FBgn0016078	wun
FBgn0026585	FBgn0263916	Ent2
FBgn0011225	FBgn0011225	jar
FBgn0038661	FBgn0261113	Xrp1
FBgn0085403	FBgn0264895	RapGAP1
FBgn0031516	FBgn0031516	CG9663
FBgn0039928	FBgn0039928	Cals
FBgn0002968	FBgn0264975	Nrg
FBgn0034716	FBgn0034716	Oatp58Dc
FBgn0001257	FBgn0001257	ImpL2
FBgn0032726	FBgn0032726	CG10621
FBgn0010434	FBgn0010434	cora
FBgn0004002	FBgn0261563	wb
FBgn0000117	FBgn0000117	arm
FBgn0029887	FBgn0029887	CG3198
FBgn0010453	FBgn0010453	Wnt4
FBgn0011656	FBgn0011656	Mef2
FBgn0035377	FBgn0035377	CG14952
FBgn0024183	FBgn0024183	vig
FBgn0003691	FBgn0260635	Diap1
FBgn0031245	FBgn0031245	CG3625
FBgn0015513	FBgn0015513	mbc
FBgn0005410	FBgn0265630	sno
FBgn0026239	FBgn0026239	gukh
FBgn0030796	FBgn0030796	CG4829
FBgn0033802	FBgn0033802	CG17724
FBgn0037954	FBgn0259139	glo
FBgn0014857	FBgn0014857	His3.3A
FBgn0086357	FBgn0086357	Sec61alpha
FBgn0030796	FBgn0030796	CG4829
FBgn0015664	FBgn0015664	Dref
FBgn0250732	FBgn0250732	gfzf
FBgn0011706	FBgn0011706	rpr
FBgn0000448	FBgn0000448	Hr46
FBgn0013263	FBgn0013263	Trl
FBgn0002528	FBgn0267348	LanB2
FBgn0034611	FBgn0034611	MFS16
FBgn0034724	FBgn0034724	babos
FBgn0034142	FBgn0034142	CG8306
FBgn0052458	FBgn0262509	nrm
FBgn0033520	FBgn0033520	Prx2540-1
FBgn0036352	FBgn0036352	CG14110
FBgn0000095	FBgn0260642	Antp
FBgn0037801	FBgn0037801	CG3999
FBgn0011656	FBgn0011656	Mef2
FBgn0014343	FBgn0014343	mirr
FBgn0033518	FBgn0033518	Prx2540-2
FBgn0000635	FBgn0000635	Fas2
FBgn0050035	FBgn0050035	Tret1-1
FBgn0038294	FBgn0038294	Mf
FBgn0010434	FBgn0010434	cora
FBgn0038294	FBgn0038294	Mf
FBgn0001257	FBgn0001257	ImpL2
FBgn0035158	FBgn0035158	CG13895
FBgn0001983	FBgn0001983	wor
FBgn0053330	FBgn0263929	jvl
FBgn0000011	FBgn0264442	ab
FBgn0016694	FBgn0016694	Pdp1
FBgn0085381	FBgn0261260	mgl
FBgn0000591	FBgn0000591	E(spl)m8-HLH
FBgn0026188	FBgn0261552	ps
FBgn0016694	FBgn0016694	Pdp1
FBgn0004606	FBgn0004606	zfh1
FBgn0004169	FBgn0004169	up
FBgn0034356	FBgn0034356	CG10924
FBgn0003435	FBgn0003435	sm
FBgn0003997	FBgn0003997	hid
FBgn0011656	FBgn0011656	Mef2
FBgn0010434	FBgn0010434	cora
FBgn0011577	FBgn0263930	dally
FBgn0003345	FBgn0003345	sd
FBgn0011656	FBgn0011656	Mef2
FBgn0036752	FBgn0036752	Adgf-A
FBgn0005630	FBgn0005630	lola
FBgn0029082	FBgn0029082	hbs
FBgn0041194	FBgn0041194	Prat2
FBgn0053324	FBgn0264495	gpp
FBgn0011656	FBgn0011656	Mef2
FBgn0034083	FBgn0034083	lbk
FBgn0034758	FBgn0034758	CG13510
FBgn0034013	FBgn0034013	unc-5
FBgn0039039	FBgn0039039	lmd
FBgn0041605	FBgn0041605	cpx
FBgn0085405	FBgn0085405	CG34376
FBgn0011225	FBgn0011225	jar
FBgn0032136	FBgn0032136	Apoltp
FBgn0038194	FBgn0038194	Cyp6d5
FBgn0016694	FBgn0016694	Pdp1
FBgn0084015	FBgn0262509	nrm
FBgn0000636	FBgn0000636	Fas3
FBgn0003175	FBgn0003175	px
FBgn0035091	FBgn0035091	CG3829
FBgn0002306	FBgn0002306	sas
FBgn0039178	FBgn0039178	CG6356
FBgn0029804	FBgn0029804	CG3097
FBgn0085408	FBgn0085408	Shroom
FBgn0004567	FBgn0004567	slp2
FBgn0004606	FBgn0004606	zfh1
FBgn0003345	FBgn0003345	sd
FBgn0039039	FBgn0039039	lmd
FBgn0013997	FBgn0013997	Nrx-IV
FBgn0053197	FBgn0265487	mbl
FBgn0014179	FBgn0014179	gcm
FBgn0036381	FBgn0036381	CG8745
FBgn0005631	FBgn0005631	robo
FBgn0031879	FBgn0031879	uif
FBgn0085403	FBgn0264895	RapGAP1
FBgn0011656	FBgn0011656	Mef2
FBgn0053653	FBgn0053653	Caps
FBgn0003328	FBgn0003328	scb
FBgn0036725	FBgn0036725	CG18265
FBgn0033458	FBgn0033458	CG18446
FBgn0038660	FBgn0038660	CG14291
FBgn0026086	FBgn0026086	Adar
FBgn0035295	FBgn0035295	Cnb
FBgn0034796	FBgn0034796	CG3700
FBgn0034476	FBgn0034476	Toll-7
FBgn0024234	FBgn0024234	gbb
FBgn0022073	FBgn0261560	Thor
FBgn0040071	FBgn0040071	tara
FBgn0033194	FBgn0033194	Vps13
FBgn0028491	FBgn0028491	CG2930
FBgn0003345	FBgn0003345	sd
FBgn0032036	FBgn0032036	CG13384
FBgn0031913	FBgn0031913	CG5958
FBgn0036516	FBgn0036516	CG7656
FBgn0039590	FBgn0039590	CG10011
FBgn0029959	FBgn0029959	Rab39
FBgn0036115	FBgn0263776	CG43693
FBgn0003749	FBgn0262139	trh
FBgn0085678	FBgn0085678	CG41541
FBgn0052594	FBgn0052594	be
FBgn0053936	FBgn0263750, FBgn0266410	CG43675, CG45050
FBgn0037278	FBgn0260794	ctrip
FBgn0026239	FBgn0026239	gukh
FBgn0025700	FBgn0025700	CG5885
FBgn0034049	FBgn0034049	bdg
FBgn0027560	FBgn0027560	Tps1
FBgn0005585	FBgn0005585	Crc
FBgn0011206	FBgn0011206	bol
FBgn0011206	FBgn0011206	bol
FBgn0053936	FBgn0263750, FBgn0266410	CG43675, CG45050
FBgn0034540	FBgn0034540	Lrt
FBgn0035114	FBgn0262109, FBgn0053229	CR42862, CG33229
FBgn0034961	FBgn0034961	CG3163
FBgn0010470	FBgn0010470	Fkbp14
FBgn0011592	FBgn0011592	fra
FBgn0026239	FBgn0026239	gukh
FBgn0037831	FBgn0037831	Cap-H2
FBgn0041092	FBgn0041092	tai
FBgn0051534	FBgn0263346	CG43427
FBgn0051363	FBgn0051363	Jupiter
FBgn0028679	FBgn0250876	Sema-5c
FBgn0032909	FBgn0032909	CG9266
FBgn0038877	FBgn0038877	CG3308
FBgn0050460	FBgn0050460	CG30460
FBgn0250732	FBgn0250732	gfzf
FBgn0013305	FBgn0013305	Nmda1
FBgn0030854	FBgn0030854	CG8289
FBgn0000229	FBgn0000229	bsk
FBgn0035909	FBgn0035909	ergic53
FBgn0033764	FBgn0261673	nemy
FBgn0033032	FBgn0033032	kune
FBgn0004446	FBgn0267001	Ten-a
FBgn0033528	FBgn0033528	trsn
FBgn0036052	FBgn0036052	CG10809
FBgn0034577	FBgn0034577	cpa
FBgn0038434	FBgn0250754	CG42232
FBgn0053205	FBgn0264489	CG43897
FBgn0011336	FBgn0011336	OstStt3
FBgn0035772	FBgn0035772	Sh3beta
FBgn0039215	FBgn0039215	CG6695
FBgn0035128	FBgn0264707	RhoGEF3
FBgn0010415	FBgn0010415	Sdc
FBgn0025109	FBgn0025109	Bem46
FBgn0022349	FBgn0022349	CG1910
FBgn0022349	FBgn0022349	CG1910
FBgn0027527	FBgn0027527	Osi6
FBgn0036901	FBgn0261341	verm
FBgn0036901	FBgn0261341	verm
FBgn0029639	FBgn0029639	CG14419
FBgn0040398	FBgn0040398	CG14629
FBgn0000044	FBgn0000044	Act57B
FBgn0038151	FBgn0038151	yellow-e2
FBgn0032136	FBgn0032136	Apoltp
FBgn0052549	FBgn0052549	CG32549
FBgn0013733	FBgn0013733	shot
FBgn0038353	FBgn0038353	CG5399
FBgn0052150	FBgn0052150	CG32150
FBgn0019650	FBgn0019650	toy
FBgn0026188	FBgn0261552	ps
FBgn0016078	FBgn0016078	wun
FBgn0011259	FBgn0011259	Sema-1a
FBgn0022268	FBgn0267330	KdelR
FBgn0002924	FBgn0002924	ncd
FBgn0031904	FBgn0031904	CG5149
FBgn0000634	FBgn0262742	Fas1
FBgn0034010	FBgn0034010	CG8157
FBgn0031561	FBgn0031561	CG16712
FBgn0030309	FBgn0030309	CG1572
FBgn0032946	FBgn0032946	nrv3
FBgn0000568	FBgn0000568	Eip75B
FBgn0015550	FBgn0015550	tap
FBgn0033504	FBgn0033504	CAP
FBgn0025525	FBgn0025525	bab2
FBgn0029895	FBgn0029895	CG14441
FBgn0025631	FBgn0025631	moody
FBgn0010225	FBgn0010225	Gel
FBgn0032976	FBgn0261802	CG42748

## Sheet: Upregulated Class F
Additional File 13, Part F (note that data is contained within multiple worksheets in this file).
List of genes upregulated in brat mutants in Class F (see Figure 8)
FBgn ID from array gene description file	Updated FBgn ID (FlyBase release 6.03)	Gene Symbol (FlyBase release 6.03)
FBgn0038566	FBgn0038566	CG14317
FBgn0031621	FBgn0031621	Elba3
FBgn0036791	FBgn0036791	CG7271
FBgn0000227	FBgn0000227	Bsg25A
FBgn0036927	FBgn0036927	CG7433
FBgn0035572	FBgn0035572	CG13711
FBgn0036194	FBgn0036194	CG11652
FBgn0011653	FBgn0011653	mas
FBgn0001174	FBgn0001174	halo
FBgn0032335	FBgn0032335	CG14915
FBgn0031434	FBgn0031434	insv
FBgn0036349	FBgn0036349	SNCF
FBgn0000489	FBgn0000489	Pka-C3
FBgn0032877	FBgn0032877	CG2617
FBgn0017581	FBgn0017581	Lk6
FBgn0035793	FBgn0035793	CG7546
FBgn0023212	FBgn0023212	EloB
FBgn0038462	FBgn0038462	CG17556
FBgn0003719	FBgn0003719	tld
FBgn0001974	FBgn0001974	l(2)35Bd
FBgn0032752	FBgn0032752	CG10702
FBgn0038996	FBgn0263863	mRpL45
FBgn0035793	FBgn0035793	CG7546
FBgn0052043	FBgn0266101	CG44838
FBgn0037202	FBgn0037202	Ssl1
FBgn0037466	FBgn0037466	CG1965
FBgn0041588	FBgn0041588	ligatin
FBgn0039638	FBgn0039638	dgt6
FBgn0002873	FBgn0002873	mud
FBgn0030737	FBgn0030737	CG9914
FBgn0051054	FBgn0051054	CR31054
FBgn0029833	FBgn0029833	CG5941
FBgn0052163	FBgn0052163	CG32163
FBgn0034084	FBgn0034084	CG8435
FBgn0030186	FBgn0030186	CG2962
FBgn0030390	FBgn0030390	CG15731
FBgn0033158	FBgn0033158	CG12164
FBgn0036607	FBgn0036607	CG13059
FBgn0039444	FBgn0039444	TwdlD
FBgn0039469	FBgn0039469	TwdlC
FBgn0000064	FBgn0000064	Ald
FBgn0001098	FBgn0001098	Gdh
FBgn0000064	FBgn0000064	Ald
FBgn0001098	FBgn0001098	Gdh
FBgn0001098	FBgn0001098	Gdh
FBgn0001098	FBgn0001098	Gdh
FBgn0025726	FBgn0025726	unc-13
FBgn0015791	FBgn0015791	Rab14
FBgn0050101	FBgn0050101	CG30101
FBgn0032538	FBgn0032538	CG16885
FBgn0035546	FBgn0035546	CG11345
FBgn0038381	FBgn0038381	CG3303
FBgn0039897	FBgn0039897	CG1674
FBgn0041607	FBgn0041607	asparagine-synthetase
FBgn0036030	FBgn0036030	CG6767
FBgn0026415	FBgn0026415	Idgf4
FBgn0036030	FBgn0036030	CG6767
FBgn0028331	FBgn0028331	l(1)G0289
FBgn0041789	FBgn0041789	Pax
FBgn0033921	FBgn0033921	tej
FBgn0036312	FBgn0261674	CG42709
FBgn0010548	FBgn0010548	Aldh-III
FBgn0036330	FBgn0036330	CG11263
FBgn0010548	FBgn0010548	Aldh-III
FBgn0035321	FBgn0035321	CG1275
FBgn0051607	FBgn0263256	CG43394
FBgn0024804	FBgn0024804	Dbp80
FBgn0038745	FBgn0038745	CG4538
FBgn0010548	FBgn0010548	Aldh-III
FBgn0036147	FBgn0036147	Plod
FBgn0014032	FBgn0014032	Sptr
FBgn0041789	FBgn0041789	Pax
FBgn0028708	FBgn0028708	Mst85C
FBgn0004400	FBgn0004400	rhi
FBgn0003151	FBgn0250843	Prosalpha6
FBgn0035520	FBgn0035520	CG11586
FBgn0036484	FBgn0036484	Pex3
FBgn0035421	FBgn0035421	CG12034
FBgn0026380	FBgn0026380	Prosbeta3
FBgn0038948	FBgn0038948	PSR
FBgn0038854	FBgn0038854	CG7044
FBgn0041789	FBgn0041789	Pax
FBgn0024753	FBgn0264078	Flo2
FBgn0033663	FBgn0033663	ERp60
FBgn0013432	FBgn0013432	bcn92
FBgn0040521	FBgn0250830	CG12547
FBgn0002284	FBgn0002284	Prosbeta6
FBgn0043002	FBgn0043002	Chrac-14
FBgn0002566	FBgn0002566	lt
FBgn0035082	FBgn0035082	CG2811
FBgn0051673	FBgn0051673	CG31673
FBgn0003134	FBgn0003134	Pp1alpha-96A
FBgn0003721	FBgn0003721	Tm1
FBgn0005278	FBgn0005278	Sam-S
FBgn0033035	FBgn0259979	CG17337
FBgn0027081	FBgn0027081	Aats-thr
FBgn0024804	FBgn0024804	Dbp80
FBgn0032923	FBgn0032923	CG9248
FBgn0052803	FBgn0052803	CG32803
FBgn0026257	FBgn0026257	cav
FBgn0036111	FBgn0036111	Aps
FBgn0032847	FBgn0032847	Taf13
FBgn0030486	FBgn0030486	Set2
FBgn0038224	FBgn0038224	ATPsynE
FBgn0030801	FBgn0030801	Rcp
FBgn0250746	FBgn0250746	Prosbeta7
FBgn0005278	FBgn0005278	Sam-S
FBgn0039993	FBgn0039993	CG17691
FBgn0047135	FBgn0047135	CG32276
FBgn0040078	FBgn0040078	pont
FBgn0005776	FBgn0260439, FBgn0261437	Pp2A-29B, CSN8
FBgn0030838	FBgn0030838	CG5445
FBgn0031962	FBgn0261790	SmE
FBgn0035489	FBgn0263832	Rcd5
FBgn0010352	FBgn0010352	Nc73EF
FBgn0028470	FBgn0266053	Patr-1
FBgn0039427	FBgn0039427	CG5447
FBgn0041004	FBgn0041004	CG17715
