# Supplementary material for: Brain tumor is a sequence-specific RNA-binding protein that directs maternal mRNA clearance during the Drosophila maternal-to-zygotic transition
Source: Genome Biol. 2015 May 12;16(1):94. doi: 10.1186/s13059-015-0659-4 (PMC4460960; doi:10.1186/s13059-015-0659-4)
Supplement: Additional file 15: — A file containing tables summarizing the results of the comparisons of the six classes of transcripts upregulated in brat mutant embryos (Classes A through F) to various previously published datasets. [file 13059_2015_659_MOESM15_ESM.xlsx]

## Sheet: Sheet1
Additional File 15. Results of comparisons of transcripts upregulated in brat mutants in Classes A, B and C to other datasets included in Table 5.
A. Comparisons to Class A upregulated transcripts
	Numbers of genes
Comparison: Class A transcripts vs.	Background (neither list)	Class A only	Comparator only	Overlap	Fisher's exact test P-value (two-sided)	Odds ratioa	FDR	FDR (%)
BRAT RIP-Chip all targets	3817	51	847	43	1.28603e-09	3.79813	4.28677e-09	4.28677e-07
BRAT-not-PUM targets	3969	55	695	39	7.50977e-10	4.04785	3.00391e-09	3.00391e-07
BRAT-and-PUM co-targets	4512	90	152	4	0.550987	1.31921	0.688734	68.8734
Tadros et al., 2007, maternally-expressed	995	14	3500	68	0.346121	1.38071	0.494458	49.4458
De Renzis et al., 2007, maternally-expressed	942	16	4220	81	0.790453	1.13004	0.878281	87.8281
Thomsen et al., 2010, maternally-expressed	360	2	4343	89	0.0453265	3.68809	0.090653	9.0653
De Renzis et al., 2007, primary zygotic transcripts	4299	66	863	31	0.000296943	2.3393	0.000742356	0.0742356
Thomsen et al., 2010, all zygotic transcripts	3541	85	1162	6	1.13854e-05	0.215145	3.25297e-05	0.00325297
De Renzis et al., 2007, maternally expressed and degraded	2680	20	1540	61	2.69165e-12	5.30568	2.69165e-11	2.69165e-09
Thomsen et al., 2010, maternally expressed and degraded (Classes II to V)	1853	4	2490	85	5.36223e-16	15.8089	1.07245e-14	1.07245e-12
Tadros et al., 2007, maternally-expressed and degraded in unfertilized eggs	2223	16	1305	53	3.30483e-11	5.63996	1.65242e-10	1.65242e-08
Thomsen et al., 2010, exclusively zygotic degradation (Class IV)	3301	74	1042	15	0.131875	0.642228	0.219792	21.9792
Thomsen et al., 2010, exclusively maternal degradation (Class II)	4132	79	211	10	0.0123822	2.47808	0.027516	2.7516
Thomsen et al., 2010, maternal and zygotic degradation (Class V)	3286	37	1057	52	1.92275e-11	4.36688	1.28183e-10	1.28183e-08
Tadros et al., 2007, Smg-dependent for degradation in unfertilized eggs	542	25	824	29	0.326116	0.76317	0.494458	49.4458
Bushati et al., 2008, miR309-dependent for degradation 2-3h	2573	77	237	13	0.0548566	1.83238	0.0997393	9.97393
Harrison et al., 2011, Zelda-bound in promoter region Cycle 8 embryos	1479	31	248	3	0.464135	0.577284	0.618847	61.8847
Harrison et al., 2011, Zelda-bound in promoter region Cycle 13 embryos	1348	28	379	6	0.677381	0.76227	0.796919	79.6919
Harrison et al., 2011, Zelda-bound in promoter region Late Cycle 14 embryos	1303	25	424	9	0.840676	1.10627	0.884923	88.4923
Liang et al., 2008 downregulated in zelda mutant embryos	1668	33	59	1	1	0.856771	1	100
a Odds ratio > 1 indicates overlap is greater than expected, odds ratio < 1 indicates overlap is less than expected.
B. Comparisons to Class B upregulated transcripts
	Numbers of genes
Comparison: Class B transcripts vs.	Background (neither list)	Class B only	Comparator only	Overlap	Fisher's exact test P-value (two-sided)	Odds ratioa	FDR	FDR (%)
BRAT RIP-Chip all targets	3785	83	809	81	1.10997e-19	4.56386	7.39981e-19	7.39981e-17
BRAT-not-PUM targets	3930	94	664	70	1.35687e-17	4.40572	6.78434e-17	6.78434e-15
BRAT-and-PUM co-targets	4449	153	145	11	0.0218857	2.20545	0.0336703	3.36703
Tadros et al., 2007, maternally-expressed	981	28	3439	129	0.239227	1.31414	0.318969	31.8969
De Renzis et al., 2007, maternally-expressed	942	16	4146	155	0.00166101	2.20076	0.00276836	0.276836
Thomsen et al., 2010, maternally-expressed	361	1	4275	157	8.68162e-05	13.2549	0.000173632	0.0173632
De Renzis et al., 2007, primary zygotic transcripts	4205	160	883	11	6.77817e-05	0.327445	0.000150626	0.0150626
Thomsen et al., 2010, all zygotic transcripts	3474	152	1162	6	1.29634e-12	0.118041	4.50733e-12	4.50733e-10
De Renzis et al., 2007, maternally expressed and degraded	2658	42	1488	113	5.6654e-20	4.80409	5.6654e-19	5.6654e-17
Thomsen et al., 2010, maternally expressed and degraded (Classes II to V)	1849	8	2426	149	2.0617e-26	14.1914	4.12341e-25	4.12341e-23
Tadros et al., 2007, maternally-expressed and degraded in unfertilized eggs	2196	43	1272	86	1.49275e-11	3.45159	4.265e-11	4.265e-09
Thomsen et al., 2010, exclusively zygotic degradation (Class IV)	3283	92	992	65	7.83145e-07	2.33769	1.95786e-06	0.000195786
Thomsen et al., 2010, exclusively maternal degradation (Class II)	4062	149	213	8	0.852558	1.02391	0.852558	85.2558
Thomsen et al., 2010, maternal and zygotic degradation (Class V)	3246	77	1029	80	1.3522e-12	3.27633	4.50733e-12	4.50733e-10
Tadros et al., 2007, Smg-dependent for degradation in unfertilized eggs	516	51	816	37	0.000459581	0.459022	0.000835601	0.0835601
Bushati et al., 2008, miR309-dependent for degradation 2-3h	2507	143	231	19	0.14944	1.44177	0.213485	21.3485
Harrison et al., 2011, Zelda-bound in promoter region Cycle 8 embryos	1497	13	248	3	0.488895	1.39269	0.57517	57.517
Harrison et al., 2011, Zelda-bound in promoter region Cycle 13 embryos	1364	12	381	4	0.762285	1.19325	0.802405	80.2405
Harrison et al., 2011, Zelda-bound in promoter region Late Cycle 14 embryos	1317	11	428	5	0.561036	1.39839	0.623373	62.3373
Liang et al., 2008 downregulated in zelda mutant embryos	1686	15	59	1	0.427113	1.90417	0.533891	53.3891
a Odds ratio > 1 indicates overlap is greater than expected, odds ratio < 1 indicates overlap is less than expected.
C. Comparisons to Class C upregulated transcripts
	Numbers of genes
Comparison: Class C transcripts vs.	Background (neither list)	Class C only	Comparator only	Overlap	Fisher's exact test P-value (two-sided)	Odds ratioa	FDR	FDR (%)
BRAT RIP-Chip all targets	3661	207	799	91	3.23789e-07	2.01399	1.0793e-06	0.00010793
BRAT-not-PUM targets	3799	225	661	73	2.95299e-05	1.86431	5.9747e-05	0.0059747
BRAT-and-PUM co-targets	4322	280	138	18	0.010568	2.01296	0.0176133	1.76133
Tadros et al., 2007, maternally-expressed	977	32	3335	233	2.40717e-05	2.13288	5.9747e-05	0.0059747
De Renzis et al., 2007, maternally-expressed	918	40	4031	270	0.012131	1.53708	0.0186631	1.86631
Thomsen et al., 2010, maternally-expressed	359	3	4150	282	6.31637e-07	8.12988	1.80468e-06	0.000180468
De Renzis et al., 2007, primary zygotic transcripts	4068	297	881	13	2.43516e-12	0.202148	1.62344e-11	1.62344e-09
Thomsen et al., 2010, all zygotic transcripts	3358	268	1151	17	4.79402e-17	0.185097	4.79402e-16	4.79402e-14
De Renzis et al., 2007, maternally expressed and degraded	2499	201	1532	69	2.98735e-05	0.560036	5.9747e-05	0.0059747
Thomsen et al., 2010, maternally expressed and degraded (Classes II to V)	1749	108	2401	174	0.212727	1.17356	0.2353	23.53
Tadros et al., 2007, maternally-expressed and degraded in unfertilized eggs	2047	192	1312	46	2.9389e-10	0.373894	1.46945e-09	1.46945e-07
Thomsen et al., 2010, exclusively zygotic degradation (Class IV)	3239	136	911	146	9.49258e-26	3.81549	1.89852e-24	1.89852e-22
Thomsen et al., 2010, exclusively maternal degradation (Class II)	3932	279	218	3	0.000550644	0.193982	0.00100117	0.100117
Thomsen et al., 2010, maternal and zygotic degradation (Class V)	3072	251	1078	31	1.62866e-09	0.352036	6.51466e-09	6.51466e-07
Tadros et al., 2007, Smg-dependent for degradation in unfertilized eggs	541	26	831	22	0.0505198	0.551123	0.0673597	6.73597
Bushati et al., 2008, miR309-dependent for degradation 2-3h	2474	176	239	11	0.223535	0.64705	0.2353	23.53
Harrison et al., 2011, Zelda-bound in promoter region Cycle 8 embryos	1482	28	250	1	0.109712	0.211822	0.129073	12.9073
Harrison et al., 2011, Zelda-bound in promoter region Cycle 13 embryos	1349	27	383	2	0.0662142	0.261031	0.0827677	8.27677
Harrison et al., 2011, Zelda-bound in promoter region Late Cycle 14 embryos	1301	27	431	2	0.0274167	0.223715	0.0391667	3.91667
Liang et al., 2008 downregulated in zelda mutant embryos	1673	28	59	1	1	1.01271	1	100
a Odds ratio > 1 indicates overlap is greater than expected, odds ratio < 1 indicates overlap is less than expected.
D. Comparisons to Class D upregulated transcripts
	Numbers of genes
Comparison: Class D transcripts vs.	Background (neither list)	Class D only	Comparator only	Overlap	Fisher's exact test P-value (two-sided)	Odds ratioa	FDR	FDR (%)
BRAT RIP-Chip all targets	3702	166	861	29	0.188772	0.751189	0.188772	18.8772
BRAT-not-PUM targets	3846	178	717	17	0.00615827	0.512357	0.00724503	0.724503
BRAT-and-PUM co-targets	4419	183	144	12	0.0357648	2.0119	0.0397386	3.97386
Tadros et al., 2007, maternally-expressed	893	116	3436	132	6.03316e-19	0.29582	1.50829e-18	1.50829e-16
De Renzis et al., 2007, maternally-expressed	789	169	4171	130	2.21557e-53	0.14559	1.47704e-52	1.47704e-50
Thomsen et al., 2010, maternally-expressed	250	112	4310	122	4.81863e-68	0.0632766	4.81863e-67	4.81863e-65
De Renzis et al., 2007, primary zygotic transcripts	4180	185	780	114	2.43911e-19	3.30127	6.9689e-19	6.9689e-17
Thomsen et al., 2010, all zygotic transcripts	3576	50	984	184	2.52541e-72	13.3615	5.05082e-71	5.05082e-69
De Renzis et al., 2007, maternally expressed and degraded	2582	118	1589	12	2.2946e-13	0.165316	4.5892e-13	4.5892e-11
Thomsen et al., 2010, maternally expressed and degraded (Classes II to V)	1756	101	2554	21	9.72818e-21	0.142985	3.24273e-20	3.24273e-18
Tadros et al., 2007, maternally-expressed and degraded in unfertilized eggs	2120	119	1344	14	9.19886e-13	0.185638	1.67252e-12	1.67252e-10
Thomsen et al., 2010, exclusively zygotic degradation (Class IV)	3267	108	1043	14	0.000753203	0.406079	0.001076	0.1076
Thomsen et al., 2010, exclusively maternal degradation (Class II)	4089	122	221	0	0.00450718	0	0.00563397	0.563397
Thomsen et al., 2010, maternal and zygotic degradation (Class V)	3205	118	1105	4	8.41186e-11	0.0983466	1.40198e-10	1.40198e-08
Tadros et al., 2007, Smg-dependent for degradation in unfertilized eggs	550	17	849	4	0.000156572	0.152609	0.00024088	0.024088
Bushati et al., 2008, miR309-dependent for degradation 2-3h	2611	39	250	0	0.044915	0	0.0472789	4.72789
Harrison et al., 2011, Zelda-bound in promoter region Cycle 8 embryos	1380	130	182	69	4.9035e-15	4.02021	1.08967e-14	1.08967e-12
Harrison et al., 2011, Zelda-bound in promoter region Cycle 13 embryos	1280	96	282	103	4.36137e-23	4.86418	2.13889e-22	2.13889e-20
Harrison et al., 2011, Zelda-bound in promoter region Late Cycle 14 embryos	1239	89	323	110	5.34722e-23	4.73565	2.13889e-22	2.13889e-20
Liang et al., 2008 downregulated in zelda mutant embryos	1517	184	45	15	0.00256384	2.74597	0.00341845	0.341845
a Odds ratio > 1 indicates overlap is greater than expected, odds ratio < 1 indicates overlap is less than expected.
E. Comparisons to Class E upregulated transcripts
	Numbers of genes
Comparison: Class E transcripts vs.	Background (neither list)	Class E only	Comparator only	Overlap	Fisher's exact test P-value (two-sided)	Odds ratioa	FDR	FDR (%)
BRAT RIP-Chip all targets	3775	93	870	20	0.902815	0.933178	1	100
BRAT-not-PUM targets	3926	98	719	15	0.59905	0.8358	0.855785	85.5785
BRAT-and-PUM co-targets	4494	108	151	5	0.420761	1.37773	0.675017	67.5017
Tadros et al., 2007, maternally-expressed	898	111	3453	115	3.28353e-20	0.269535	1.64177e-19	1.64177e-17
De Renzis et al., 2007, maternally-expressed	816	142	4180	121	2.34156e-41	0.166428	2.34156e-40	2.34156e-38
Thomsen et al., 2010, maternally-expressed	271	91	4325	107	1.61933e-52	0.0737747	3.23867e-51	3.23867e-49
De Renzis et al., 2007, primary zygotic transcripts	4162	203	834	60	0.0142678	1.47487	0.040765	4.0765
Thomsen et al., 2010, all zygotic transcripts	3550	76	1046	122	4.82033e-30	5.4456	3.21355e-29	3.21355e-27
De Renzis et al., 2007, maternally expressed and degraded	2618	82	1562	39	0.293968	0.797207	0.587936	58.7936
Thomsen et al., 2010, maternally expressed and degraded (Classes II to V)	1814	43	2511	64	0.766471	1.07523	0.963478	96.3478
Tadros et al., 2007, maternally-expressed and degraded in unfertilized eggs	2165	74	1316	42	0.770783	0.933736	0.963478	96.3478
Thomsen et al., 2010, exclusively zygotic degradation (Class IV)	3293	82	1032	25	1	0.972828	1	100
Thomsen et al., 2010, exclusively maternal degradation (Class II)	4109	102	216	5	1	0.93252	1	100
Thomsen et al., 2010, maternal and zygotic degradation (Class V)	3243	80	1082	27	1	1.01156	1	100
Tadros et al., 2007, Smg-dependent for degradation in unfertilized eggs	537	30	832	21	0.00812246	0.452059	0.0270749	2.70749
Bushati et al., 2008, miR309-dependent for degradation 2-3h	2567	83	245	5	0.438761	0.631262	0.675017	67.5017
Harrison et al., 2011, Zelda-bound in promoter region Cycle 8 embryos	1377	133	234	17	0.329254	0.752283	0.598644	59.8644
Harrison et al., 2011, Zelda-bound in promoter region Cycle 13 embryos	1266	110	345	40	0.147994	1.33415	0.369985	36.9985
Harrison et al., 2011, Zelda-bound in promoter region Late Cycle 14 embryos	1229	99	382	51	0.00720816	1.65686	0.0270749	2.70749
Liang et al., 2008 downregulated in zelda mutant embryos	1553	148	58	2	0.233101	0.361977	0.518002	51.8002
a Odds ratio > 1 indicates overlap is greater than expected, odds ratio < 1 indicates overlap is less than expected.
F. Comparisons to Class F upregulated transcripts
	Numbers of genes
Comparison: Class F transcripts vs.	Background (neither list)	Class F only	Comparator only	Overlap	Fisher's exact test P-value (two-sided)	Odds ratioa	FDR	FDR (%)
BRAT RIP-Chip all targets	3788	80	875	15	0.509237	0.811749	0.665401	66.5401
BRAT-not-PUM targets	3942	82	721	13	0.773954	0.866809	0.859949	85.9949
BRAT-and-PUM co-targets	4509	93	154	2	0.770638	0.629704	0.859949	85.9949
Tadros et al., 2007, maternally-expressed	986	23	3497	71	0.532321	0.870393	0.665401	66.5401
De Renzis et al., 2007, maternally-expressed	930	28	4222	79	0.0417716	0.621555	0.0759484	7.59484
Thomsen et al., 2010, maternally-expressed	354	8	4342	90	0.845744	0.917247	0.890256	89.0256
De Renzis et al., 2007, primary zygotic transcripts	4270	95	882	12	0.118853	0.611582	0.198088	19.8088
Thomsen et al., 2010, all zygotic transcripts	3566	60	1130	38	0.00126674	1.99839	0.00408548	0.408548
De Renzis et al., 2007, maternally expressed and degraded	2623	77	1599	2	1.32541e-13	0.0426226	1.32541e-12	1.32541e-10
Thomsen et al., 2010, maternally expressed and degraded (Classes II to V)	1782	75	2560	15	6.32321e-16	0.1393	1.26464e-14	1.26464e-12
Tadros et al., 2007, maternally-expressed and degraded in unfertilized eggs	2173	66	1353	5	3.13344e-09	0.121703	1.56672e-08	1.56672e-06
Thomsen et al., 2010, exclusively zygotic degradation (Class IV)	3298	77	1044	13	0.0335954	0.533431	0.073464	7.3464
Thomsen et al., 2010, exclusively maternal degradation (Class II)	4123	88	219	2	0.325299	0.427932	0.464712	46.4712
Thomsen et al., 2010, maternal and zygotic degradation (Class V)	3233	90	1109	0	5.30873e-12	0	3.53915e-11	3.53915e-09
Tadros et al., 2007, Smg-dependent for degradation in unfertilized eggs	563	4	851	2	0.224395	0.331048	0.345224	34.5224
Bushati et al., 2008, miR309-dependent for degradation 2-3h	2631	19	249	1	1	0.556218	1	100
Harrison et al., 2011, Zelda-bound in promoter region Cycle 8 embryos	1485	25	238	13	0.00142992	3.24145	0.00408548	0.408548
Harrison et al., 2011, Zelda-bound in promoter region Cycle 13 embryos	1353	23	370	15	0.0152224	2.38341	0.038056	3.8056
Harrison et al., 2011, Zelda-bound in promoter region Late Cycle 14 embryos	1305	23	418	15	0.036732	2.03521	0.073464	7.3464
Liang et al., 2008 downregulated in zelda mutant embryos	1674	27	49	11	1.66128e-08	13.8531	6.6451e-08	6.6451e-06
a Odds ratio > 1 indicates overlap is greater than expected, odds ratio < 1 indicates overlap is less than expected.
