# Supplementary material for: Brain tumor is a sequence-specific RNA-binding protein that directs maternal mRNA clearance during the Drosophila maternal-to-zygotic transition
Source: Genome Biol. 2015 May 12;16(1):94. doi: 10.1186/s13059-015-0659-4 (PMC4460960; doi:10.1186/s13059-015-0659-4)
Supplement: Additional file 16: — A file containing tables summarizing the results of the gene annotation enrichment analyses, performed using the DAVID functional annotation tool, for those transcripts upregulated in brat mutant embryos in Classes A through C. [file 13059_2015_659_MOESM16_ESM.xlsx]

## Sheet: Upregulated Class A
Additional File 16, Part A (note that data is contained within multiple worksheets in this file).
A. Results of gene annotation enrichment analysis of Class A transcripts upregulated in brat mutant embryos.
No gene annotations are enriched with an FDR < 10% or Benjamini P-value < 0.1.

## Sheet: Upregulated Class B
Additional File 16, Part B (note that data is contained within multiple worksheets in this file).
A. Results of gene annotation enrichment analysis of Class B transcripts upregulated in brat mutant embryos.
Output of DAVID functional annotation tool is shown for terms enriched with an FDR < 10% or Benjamini P-value < 0.1.
Category	Term	Count	%	PValue	Genes	List Total	Pop Hits	Pop Total	Fold Enrichment	Bonferroni	Benjamini	FDR
GOTERM_CC_FAT	GO:0033176~proton-transporting V-type ATPase complex	8	5.09554	2.43615e-08	FBGN0026753, FBGN0027779, FBGN0028665, FBGN0005671, FBGN0022097, FBGN0028662, FBGN0028670, FBGN0028663	79	11	2067	19.0288	3.80039e-06	3.80039e-06	2.9289e-05
GOTERM_CC_FAT	GO:0016471~vacuolar proton-transporting V-type ATPase complex	8	5.09554	2.43615e-08	FBGN0026753, FBGN0027779, FBGN0028665, FBGN0005671, FBGN0022097, FBGN0028662, FBGN0028670, FBGN0028663	79	11	2067	19.0288	3.80039e-06	3.80039e-06	2.9289e-05
GOTERM_CC_FAT	GO:0005774~vacuolar membrane	8	5.09554	1.19157e-07	FBGN0026753, FBGN0027779, FBGN0028665, FBGN0005671, FBGN0022097, FBGN0028662, FBGN0028670, FBGN0028663	79	13	2067	16.1013	1.85883e-05	9.29418e-06	0.000143258
GOTERM_CC_FAT	GO:0044437~vacuolar part	8	5.09554	1.19157e-07	FBGN0026753, FBGN0027779, FBGN0028665, FBGN0005671, FBGN0022097, FBGN0028662, FBGN0028670, FBGN0028663	79	13	2067	16.1013	1.85883e-05	9.29418e-06	0.000143258
GOTERM_MF_FAT	GO:0016820~hydrolase activity, acting on acid anhydrides, catalyzing transmembrane movement of substances	14	8.9172	1.55156e-07	FBGN0026753, FBGN0002921, FBGN0025683, FBGN0028665, FBGN0015776, FBGN0028662, FBGN0028670, FBGN0028663, FBGN0052451, FBGN0027779, FBGN0020445, FBGN0005671, FBGN0022097, FBGN0023536	120	60	3207	6.23583	4.9028e-05	4.9028e-05	0.000208977
GOTERM_MF_FAT	GO:0043492~ATPase activity, coupled to movement of substances	14	8.9172	1.55156e-07	FBGN0026753, FBGN0002921, FBGN0025683, FBGN0028665, FBGN0015776, FBGN0028662, FBGN0028670, FBGN0028663, FBGN0052451, FBGN0027779, FBGN0020445, FBGN0005671, FBGN0022097, FBGN0023536	120	60	3207	6.23583	4.9028e-05	4.9028e-05	0.000208977
GOTERM_MF_FAT	GO:0042626~ATPase activity, coupled to transmembrane movement of substances	14	8.9172	1.55156e-07	FBGN0026753, FBGN0002921, FBGN0025683, FBGN0028665, FBGN0015776, FBGN0028662, FBGN0028670, FBGN0028663, FBGN0052451, FBGN0027779, FBGN0020445, FBGN0005671, FBGN0022097, FBGN0023536	120	60	3207	6.23583	4.9028e-05	4.9028e-05	0.000208977
GOTERM_MF_FAT	GO:0015399~primary active transmembrane transporter activity	15	9.55414	2.1193e-07	FBGN0026753, FBGN0002921, FBGN0025683, FBGN0028665, FBGN0015776, FBGN0028662, FBGN0028670, FBGN0028663, FBGN0052451, FBGN0027779, FBGN0020445, FBGN0005671, FBGN0022097, FBGN0027359, FBGN0023536	120	72	3207	5.56771	6.69675e-05	3.34843e-05	0.000285445
GOTERM_MF_FAT	GO:0015405~P-P-bond-hydrolysis-driven transmembrane transporter activity	15	9.55414	2.1193e-07	FBGN0026753, FBGN0002921, FBGN0025683, FBGN0028665, FBGN0015776, FBGN0028662, FBGN0028670, FBGN0028663, FBGN0052451, FBGN0027779, FBGN0020445, FBGN0005671, FBGN0022097, FBGN0027359, FBGN0023536	120	72	3207	5.56771	6.69675e-05	3.34843e-05	0.000285445
GOTERM_MF_FAT	GO:0015662~ATPase activity, coupled to transmembrane movement of ions, phosphorylative mechanism	11	7.00637	8.67968e-07	FBGN0026753, FBGN0052451, FBGN0027779, FBGN0002921, FBGN0028665, FBGN0005671, FBGN0022097, FBGN0015776, FBGN0028662, FBGN0028670, FBGN0028663	120	39	3207	7.53782	0.00027424	9.14219e-05	0.00116905
GOTERM_MF_FAT	GO:0042625~ATPase activity, coupled to transmembrane movement of ions	11	7.00637	1.12142e-06	FBGN0026753, FBGN0052451, FBGN0027779, FBGN0002921, FBGN0028665, FBGN0005671, FBGN0022097, FBGN0015776, FBGN0028662, FBGN0028670, FBGN0028663	120	40	3207	7.34937	0.000354307	8.85886e-05	0.00151042
GOTERM_BP_FAT	GO:0006812~cation transport	14	8.9172	1.66617e-06	FBGN0026753, FBGN0039561, FBGN0037239, FBGN0002921, FBGN0028665, FBGN0015776, FBGN0028662, FBGN0028670, FBGN0028663, FBGN0052451, FBGN0027779, FBGN0005671, FBGN0022097, FBGN0024315	105	80	3081	5.135	0.00160158	0.00160158	0.00261947
GOTERM_BP_FAT	GO:0006754~ATP biosynthetic process	10	6.36943	1.77169e-06	FBGN0052451, FBGN0027779, FBGN0002921, FBGN0028665, FBGN0005671, FBGN0022097, FBGN0015776, FBGN0028662, FBGN0028670, FBGN0028663	105	36	3081	8.15079	0.00170291	0.000851819	0.00278535
GOTERM_BP_FAT	GO:0046034~ATP metabolic process	10	6.36943	1.77169e-06	FBGN0052451, FBGN0027779, FBGN0002921, FBGN0028665, FBGN0005671, FBGN0022097, FBGN0015776, FBGN0028662, FBGN0028670, FBGN0028663	105	36	3081	8.15079	0.00170291	0.000851819	0.00278535
GOTERM_BP_FAT	GO:0009199~ribonucleoside triphosphate metabolic process	10	6.36943	2.27602e-06	FBGN0052451, FBGN0027779, FBGN0002921, FBGN0028665, FBGN0005671, FBGN0022097, FBGN0015776, FBGN0028662, FBGN0028670, FBGN0028663	105	37	3081	7.9305	0.00218714	0.00072958	0.00357823
GOTERM_BP_FAT	GO:0009144~purine nucleoside triphosphate metabolic process	10	6.36943	2.27602e-06	FBGN0052451, FBGN0027779, FBGN0002921, FBGN0028665, FBGN0005671, FBGN0022097, FBGN0015776, FBGN0028662, FBGN0028670, FBGN0028663	105	37	3081	7.9305	0.00218714	0.00072958	0.00357823
GOTERM_BP_FAT	GO:0009142~nucleoside triphosphate biosynthetic process	10	6.36943	2.27602e-06	FBGN0052451, FBGN0027779, FBGN0002921, FBGN0028665, FBGN0005671, FBGN0022097, FBGN0015776, FBGN0028662, FBGN0028670, FBGN0028663	105	37	3081	7.9305	0.00218714	0.00072958	0.00357823
GOTERM_BP_FAT	GO:0009205~purine ribonucleoside triphosphate metabolic process	10	6.36943	2.27602e-06	FBGN0052451, FBGN0027779, FBGN0002921, FBGN0028665, FBGN0005671, FBGN0022097, FBGN0015776, FBGN0028662, FBGN0028670, FBGN0028663	105	37	3081	7.9305	0.00218714	0.00072958	0.00357823
GOTERM_BP_FAT	GO:0009206~purine ribonucleoside triphosphate biosynthetic process	10	6.36943	2.27602e-06	FBGN0052451, FBGN0027779, FBGN0002921, FBGN0028665, FBGN0005671, FBGN0022097, FBGN0015776, FBGN0028662, FBGN0028670, FBGN0028663	105	37	3081	7.9305	0.00218714	0.00072958	0.00357823
GOTERM_BP_FAT	GO:0009145~purine nucleoside triphosphate biosynthetic process	10	6.36943	2.27602e-06	FBGN0052451, FBGN0027779, FBGN0002921, FBGN0028665, FBGN0005671, FBGN0022097, FBGN0015776, FBGN0028662, FBGN0028670, FBGN0028663	105	37	3081	7.9305	0.00218714	0.00072958	0.00357823
GOTERM_BP_FAT	GO:0009201~ribonucleoside triphosphate biosynthetic process	10	6.36943	2.27602e-06	FBGN0052451, FBGN0027779, FBGN0002921, FBGN0028665, FBGN0005671, FBGN0022097, FBGN0015776, FBGN0028662, FBGN0028670, FBGN0028663	105	37	3081	7.9305	0.00218714	0.00072958	0.00357823
GOTERM_BP_FAT	GO:0009141~nucleoside triphosphate metabolic process	10	6.36943	2.89941e-06	FBGN0052451, FBGN0027779, FBGN0002921, FBGN0028665, FBGN0005671, FBGN0022097, FBGN0015776, FBGN0028662, FBGN0028670, FBGN0028663	105	38	3081	7.7218	0.00278535	0.000697066	0.00455826
GOTERM_CC_FAT	GO:0005773~vacuole	8	5.09554	4.345e-06	FBGN0026753, FBGN0027779, FBGN0028665, FBGN0005671, FBGN0022097, FBGN0028662, FBGN0028670, FBGN0028663	79	20	2067	10.4658	0.000677591	0.000225915	0.00522371
GOTERM_BP_FAT	GO:0015672~monovalent inorganic cation transport	11	7.00637	3.40577e-06	FBGN0026753, FBGN0027779, FBGN0002921, FBGN0028665, FBGN0005671, FBGN0022097, FBGN0015776, FBGN0028662, FBGN0028670, FBGN0028663, FBGN0024315	105	49	3081	6.58717	0.003271	0.000655057	0.00535432
GOTERM_BP_FAT	GO:0006811~ion transport	15	9.55414	4.09923e-06	FBGN0026753, FBGN0039561, FBGN0037239, FBGN0002921, FBGN0028665, FBGN0015776, FBGN0028662, FBGN0028670, FBGN0028663, FBGN0041150, FBGN0052451, FBGN0027779, FBGN0005671, FBGN0022097, FBGN0024315	105	100	3081	4.40143	0.0039357	0.000657028	0.00644448
GOTERM_BP_FAT	GO:0015992~proton transport	8	5.09554	2.07695e-05	FBGN0026753, FBGN0027779, FBGN0028665, FBGN0005671, FBGN0022097, FBGN0028662, FBGN0028670, FBGN0028663	105	27	3081	8.69418	0.0197822	0.00285028	0.0326482
GOTERM_BP_FAT	GO:0006818~hydrogen transport	8	5.09554	2.07695e-05	FBGN0026753, FBGN0027779, FBGN0028665, FBGN0005671, FBGN0022097, FBGN0028662, FBGN0028670, FBGN0028663	105	27	3081	8.69418	0.0197822	0.00285028	0.0326482
GOTERM_BP_FAT	GO:0009152~purine ribonucleotide biosynthetic process	10	6.36943	2.24984e-05	FBGN0052451, FBGN0027779, FBGN0002921, FBGN0028665, FBGN0005671, FBGN0022097, FBGN0015776, FBGN0028662, FBGN0028670, FBGN0028663	105	48	3081	6.1131	0.0214112	0.00270181	0.0353654
GOTERM_BP_FAT	GO:0009150~purine ribonucleotide metabolic process	10	6.36943	2.24984e-05	FBGN0052451, FBGN0027779, FBGN0002921, FBGN0028665, FBGN0005671, FBGN0022097, FBGN0015776, FBGN0028662, FBGN0028670, FBGN0028663	105	48	3081	6.1131	0.0214112	0.00270181	0.0353654
GOTERM_MF_FAT	GO:0008553~hydrogen-exporting ATPase activity, phosphorylative mechanism	8	5.09554	2.97111e-05	FBGN0026753, FBGN0027779, FBGN0028665, FBGN0005671, FBGN0022097, FBGN0028662, FBGN0028670, FBGN0028663	120	26	3207	8.22308	0.0093449	0.00187601	0.04001
GOTERM_CC_FAT	GO:0016469~proton-transporting two-sector ATPase complex	8	5.09554	4.01836e-05	FBGN0026753, FBGN0027779, FBGN0028665, FBGN0005671, FBGN0022097, FBGN0028662, FBGN0028670, FBGN0028663	79	27	2067	7.75246	0.00624915	0.00156596	0.0483006
GOTERM_BP_FAT	GO:0009260~ribonucleotide biosynthetic process	10	6.36943	3.75024e-05	FBGN0052451, FBGN0027779, FBGN0002921, FBGN0028665, FBGN0005671, FBGN0022097, FBGN0015776, FBGN0028662, FBGN0028670, FBGN0028663	105	51	3081	5.7535	0.0354349	0.00400064	0.0589438
GOTERM_BP_FAT	GO:0009259~ribonucleotide metabolic process	10	6.36943	3.75024e-05	FBGN0052451, FBGN0027779, FBGN0002921, FBGN0028665, FBGN0005671, FBGN0022097, FBGN0015776, FBGN0028662, FBGN0028670, FBGN0028663	105	51	3081	5.7535	0.0354349	0.00400064	0.0589438
GOTERM_BP_FAT	GO:0006164~purine nucleotide biosynthetic process	10	6.36943	3.75024e-05	FBGN0052451, FBGN0027779, FBGN0002921, FBGN0028665, FBGN0005671, FBGN0022097, FBGN0015776, FBGN0028662, FBGN0028670, FBGN0028663	105	51	3081	5.7535	0.0354349	0.00400064	0.0589438
UP_SEQ_FEATURE	splice variant	26	16.5605	4.90531e-05	FBGN0012034, FBGN0003742, FBGN0026619, FBGN0003165, FBGN0039563, FBGN0028646, FBGN0086784, FBGN0003748, FBGN0024315, FBGN0005630, FBGN0013759, FBGN0004875, FBGN0022382, FBGN0031995, FBGN0002921, FBGN0001128, FBGN0020503, FBGN0003015, FBGN0003016, FBGN0003423, FBGN0027779, FBGN0032135, FBGN0000667, FBGN0085443, FBGN0037555, FBGN0040070	52	373	1583	2.12198	0.00917981	0.00917981	0.0608426
GOTERM_MF_FAT	GO:0022890~inorganic cation transmembrane transporter activity	11	7.00637	4.57104e-05	FBGN0026753, FBGN0039561, FBGN0052451, FBGN0027779, FBGN0002921, FBGN0028665, FBGN0005671, FBGN0022097, FBGN0028662, FBGN0028670, FBGN0028663	120	59	3207	4.98263	0.014341	0.00240457	0.0615491
SP_PIR_KEYWORDS	ion transport	9	5.73248	5.47674e-05	FBGN0026753, FBGN0039561, FBGN0027779, FBGN0002921, FBGN0028665, FBGN0005671, FBGN0022097, FBGN0015776, FBGN0024315	152	43	4673	6.43467	0.00769268	0.00769268	0.0646816
GOTERM_BP_FAT	GO:0006163~purine nucleotide metabolic process	10	6.36943	5.16333e-05	FBGN0052451, FBGN0027779, FBGN0002921, FBGN0028665, FBGN0005671, FBGN0022097, FBGN0015776, FBGN0028662, FBGN0028670, FBGN0028663	105	53	3081	5.53639	0.048459	0.00495493	0.0811454
GOTERM_BP_FAT	GO:0015986~ATP synthesis coupled proton transport	7	4.4586	8.10085e-05	FBGN0027779, FBGN0028665, FBGN0005671, FBGN0022097, FBGN0028662, FBGN0028670, FBGN0028663	105	23	3081	8.93043	0.0749739	0.00705981	0.127283
GOTERM_BP_FAT	GO:0015985~energy coupled proton transport, down electrochemical gradient	7	4.4586	8.10085e-05	FBGN0027779, FBGN0028665, FBGN0005671, FBGN0022097, FBGN0028662, FBGN0028670, FBGN0028663	105	23	3081	8.93043	0.0749739	0.00705981	0.127283
GOTERM_BP_FAT	GO:0034220~ion transmembrane transport	7	4.4586	0.000105077	FBGN0027779, FBGN0028665, FBGN0005671, FBGN0022097, FBGN0028662, FBGN0028670, FBGN0028663	105	24	3081	8.55833	0.0961482	0.00838877	0.165072
GOTERM_BP_FAT	GO:0009165~nucleotide biosynthetic process	10	6.36943	0.000161269	FBGN0052451, FBGN0027779, FBGN0002921, FBGN0028665, FBGN0005671, FBGN0022097, FBGN0015776, FBGN0028662, FBGN0028670, FBGN0028663	105	61	3081	4.8103	0.143716	0.0118639	0.253241
GOTERM_BP_FAT	GO:0055085~transmembrane transport	9	5.73248	0.000183864	FBGN0027779, FBGN0028665, FBGN0005671, FBGN0036316, FBGN0022097, FBGN0028662, FBGN0028670, FBGN0028663, FBGN0027359	105	49	3081	5.3895	0.162131	0.0125558	0.288675
GOTERM_MF_FAT	GO:0015077~monovalent inorganic cation transmembrane transporter activity	9	5.73248	0.000265122	FBGN0026753, FBGN0027779, FBGN0002921, FBGN0028665, FBGN0005671, FBGN0022097, FBGN0028662, FBGN0028670, FBGN0028663	120	47	3207	5.11755	0.0803752	0.0118986	0.356499
GOTERM_BP_FAT	GO:0034404~nucleobase, nucleoside and nucleotide biosynthetic process	10	6.36943	0.000235359	FBGN0052451, FBGN0027779, FBGN0002921, FBGN0028665, FBGN0005671, FBGN0022097, FBGN0015776, FBGN0028662, FBGN0028670, FBGN0028663	105	64	3081	4.58482	0.202634	0.0149828	0.369384
GOTERM_BP_FAT	GO:0034654~nucleobase, nucleoside, nucleotide and nucleic acid biosynthetic process	10	6.36943	0.000235359	FBGN0052451, FBGN0027779, FBGN0002921, FBGN0028665, FBGN0005671, FBGN0022097, FBGN0015776, FBGN0028662, FBGN0028670, FBGN0028663	105	64	3081	4.58482	0.202634	0.0149828	0.369384
SP_PIR_KEYWORDS	alternative splicing	26	16.5605	0.000364963	FBGN0012034, FBGN0003742, FBGN0026619, FBGN0003165, FBGN0039563, FBGN0028646, FBGN0086784, FBGN0003748, FBGN0024315, FBGN0005630, FBGN0013759, FBGN0004875, FBGN0022382, FBGN0031995, FBGN0002921, FBGN0001128, FBGN0020503, FBGN0003015, FBGN0003016, FBGN0003423, FBGN0027779, FBGN0032135, FBGN0000667, FBGN0085443, FBGN0037555, FBGN0040070	152	377	4673	2.12024	0.050167	0.0254063	0.430307
GOTERM_BP_FAT	GO:0044271~nitrogen compound biosynthetic process	12	7.64331	0.000305041	FBGN0052451, FBGN0003423, FBGN0027779, FBGN0002921, FBGN0028665, FBGN0005671, FBGN0022097, FBGN0015776, FBGN0028662, FBGN0028670, FBGN0028663, FBGN0023536	105	96	3081	3.66786	0.254347	0.0181762	0.478501
GOTERM_CC_FAT	GO:0000221~vacuolar proton-transporting V-type ATPase, V1 domain	4	2.54777	0.000489808	FBGN0026753, FBGN0027779, FBGN0005671, FBGN0022097	79	5	2067	20.9316	0.0735811	0.0151695	0.587292
GOTERM_CC_FAT	GO:0033180~proton-transporting V-type ATPase, V1 domain	4	2.54777	0.000489808	FBGN0026753, FBGN0027779, FBGN0005671, FBGN0022097	79	5	2067	20.9316	0.0735811	0.0151695	0.587292
GOTERM_BP_FAT	GO:0006091~generation of precursor metabolites and energy	12	7.64331	0.000477245	FBGN0034618, FBGN0031995, FBGN0027779, FBGN0001128, FBGN0028665, FBGN0005671, FBGN0022097, FBGN0028662, FBGN0028670, FBGN0028663, FBGN0040070, FBGN0001248	105	101	3081	3.48628	0.368223	0.0266513	0.74768
GOTERM_MF_FAT	GO:0042623~ATPase activity, coupled	16	10.1911	0.000595851	FBGN0026753, FBGN0002921, FBGN0025683, FBGN0028665, FBGN0002906, FBGN0015776, FBGN0028662, FBGN0028670, FBGN0028663, FBGN0052451, FBGN0086347, FBGN0027779, FBGN0020445, FBGN0005671, FBGN0022097, FBGN0023536	120	158	3207	2.70633	0.171671	0.0232681	0.799569
SP_PIR_KEYWORDS	transport	15	9.55414	0.000697388	FBGN0026753, FBGN0039561, FBGN0002921, FBGN0028665, FBGN0015776, FBGN0028646, FBGN0030608, FBGN0027779, FBGN0005671, FBGN0036316, FBGN0022097, FBGN0037913, FBGN0040070, FBGN0027359, FBGN0024315	152	163	4673	2.82915	0.0936829	0.032257	0.820777
GOTERM_BP_FAT	GO:0018904~organic ether metabolic process	4	2.54777	0.000694113	FBGN0004797, FBGN0001128, FBGN0010350, FBGN0040070	105	6	3081	19.5619	0.487251	0.0364293	1.08571
GOTERM_BP_FAT	GO:0006662~glycerol ether metabolic process	4	2.54777	0.000694113	FBGN0004797, FBGN0001128, FBGN0010350, FBGN0040070	105	6	3081	19.5619	0.487251	0.0364293	1.08571
GOTERM_CC_FAT	GO:0033179~proton-transporting V-type ATPase, V0 domain	4	2.54777	0.000952999	FBGN0028665, FBGN0028662, FBGN0028670, FBGN0028663	79	6	2067	17.443	0.138206	0.024485	1.13976
GOTERM_CC_FAT	GO:0000220~vacuolar proton-transporting V-type ATPase, V0 domain	4	2.54777	0.000952999	FBGN0028665, FBGN0028662, FBGN0028670, FBGN0028663	79	6	2067	17.443	0.138206	0.024485	1.13976
SP_PIR_KEYWORDS	Hydrogen ion transport	5	3.18471	0.00108274	FBGN0026753, FBGN0027779, FBGN0028665, FBGN0005671, FBGN0022097	152	15	4673	10.2478	0.141655	0.0374673	1.27166
GOTERM_MF_FAT	GO:0015078~hydrogen ion transmembrane transporter activity	8	5.09554	0.00130428	FBGN0026753, FBGN0027779, FBGN0028665, FBGN0005671, FBGN0022097, FBGN0028662, FBGN0028670, FBGN0028663	120	46	3207	4.64783	0.337955	0.0447905	1.7425
GOTERM_BP_FAT	GO:0008610~lipid biosynthetic process	8	5.09554	0.00123213	FBGN0004797, FBGN0001941, FBGN0051915, FBGN0026619, FBGN0032135, FBGN0030670, FBGN0086687, FBGN0010350	105	50	3081	4.69486	0.694571	0.0605146	1.91964
GOTERM_BP_FAT	GO:0006839~mitochondrial transport	6	3.82166	0.00123361	FBGN0039561, FBGN0029131, FBGN0001128, FBGN0028646, FBGN0027359, FBGN0023536	105	25	3081	7.04229	0.695006	0.0576449	1.92193
GOTERM_BP_FAT	GO:0009314~response to radiation	7	4.4586	0.00127003	FBGN0033075, FBGN0086784, FBGN0003423, FBGN0030670, FBGN0010350, FBGN0031885, FBGN0003015	105	37	3081	5.55135	0.705519	0.0565541	1.97814
SP_PIR_KEYWORDS	transmembrane	22	14.0127	0.00255369	FBGN0035195, FBGN0039561, FBGN0026619, FBGN0035449, FBGN0031464, FBGN0029121, FBGN0036769, FBGN0002921, FBGN0015776, FBGN0037144, FBGN0028646, FBGN0004797, FBGN0011705, FBGN0052451, FBGN0086784, FBGN0032135, FBGN0015360, FBGN0086687, FBGN0010350, FBGN0036316, FBGN0037913, FBGN0024315	152	338	4673	2.00105	0.302694	0.0695679	2.97555
COG_ONTOLOGY	Lipid metabolism	5	3.18471	0.00457989	FBGN0012034, FBGN0026619, FBGN0015569, FBGN0033761, FBGN0036622	18	23	525	6.34058	0.0579297	0.0579297	2.99342
GOTERM_CC_FAT	GO:0031224~intrinsic to membrane	31	19.7452	0.00253848	FBGN0001941, FBGN0039561, FBGN0035195, FBGN0026619, FBGN0035449, FBGN0029121, FBGN0025683, FBGN0038828, FBGN0028662, FBGN0032943, FBGN0028646, FBGN0086784, FBGN0086687, FBGN0003748, FBGN0036316, FBGN0024315, FBGN0031464, FBGN0036769, FBGN0002921, FBGN0037671, FBGN0033402, FBGN0015776, FBGN0041150, FBGN0004797, FBGN0011705, FBGN0052451, FBGN0032135, FBGN0015360, FBGN0010350, FBGN0037913, FBGN00235…	79	495	2067	1.63859	0.327334	0.0550694	3.00959
GOTERM_CC_FAT	GO:0031090~organelle membrane	17	10.828	0.00283547	FBGN0026753, FBGN0035195, FBGN0039561, FBGN0029131, FBGN0029121, FBGN0028665, FBGN0011509, FBGN0028670, FBGN0028662, FBGN0028663, FBGN0028646, FBGN0027779, FBGN0005671, FBGN0022097, FBGN0037913, FBGN0027359, FBGN0023536	79	203	2067	2.19112	0.357868	0.0538652	3.35622
GOTERM_MF_FAT	GO:0016887~ATPase activity	16	10.1911	0.00255435	FBGN0026753, FBGN0002921, FBGN0025683, FBGN0028665, FBGN0002906, FBGN0015776, FBGN0028662, FBGN0028670, FBGN0028663, FBGN0052451, FBGN0086347, FBGN0027779, FBGN0020445, FBGN0005671, FBGN0022097, FBGN0023536	120	182	3207	2.34945	0.554344	0.077641	3.38616
INTERPRO	IPR011701:Major facilitator superfamily MFS-1	6	3.82166	0.00270691	FBGN0259834, FBGN0035173, FBGN0010497, FBGN0037144, FBGN0058263, FBGN0024315	145	29	4197	5.98859	0.581088	0.581088	3.59335
KEGG_PATHWAY	dme00500:Starch and sucrose metabolism	5	3.18471	0.00396121	FBGN0034618, FBGN0036842, FBGN0032135, FBGN0035978, FBGN0003748	53	14	1031	6.94744	0.208777	0.208777	3.88593
GOTERM_BP_FAT	GO:0009416~response to light stimulus	6	3.82166	0.00289323	FBGN0033075, FBGN0086784, FBGN0003423, FBGN0030670, FBGN0010350, FBGN0003015	105	30	3081	5.86857	0.938414	0.118999	4.45305
KEGG_PATHWAY	dme00830:Retinol metabolism	4	2.54777	0.00566825	FBGN0004797, FBGN0036842, FBGN0000055, FBGN0032135	53	8	1031	9.72642	0.284933	0.154383	5.51822
GOTERM_BP_FAT	GO:0009628~response to abiotic stimulus	9	5.73248	0.00361298	FBGN0033075, FBGN0086784, FBGN0003423, FBGN0002921, FBGN0030670, FBGN0010350, FBGN0031885, FBGN0003015, FBGN0015765	105	76	3081	3.47481	0.969254	0.140488	5.53163
SP_PIR_KEYWORDS	membrane	24	15.2866	0.00579849	FBGN0035195, FBGN0039561, FBGN0013759, FBGN0026619, FBGN0031995, FBGN0035449, FBGN0031464, FBGN0029121, FBGN0036769, FBGN0002921, FBGN0015776, FBGN0028646, FBGN0004797, FBGN0011705, FBGN0052451, FBGN0086784, FBGN0032135, FBGN0015360, FBGN0010350, FBGN0036316, FBGN0037913, FBGN0027359, FBGN0014469, FBGN0024315	152	410	4673	1.79961	0.559554	0.127734	6.63944
SMART	SM00220:S_TKc	7	4.4586	0.00880476	FBGN0020621, FBGN0013759, FBGN0260399, FBGN0023083, FBGN0038167, FBGN0260934, FBGN0015765	57	68	2077	3.75103	0.427164	0.427164	8.56555
GOTERM_CC_FAT	GO:0016021~integral to membrane	29	18.4713	0.00744341	FBGN0001941, FBGN0035195, FBGN0039561, FBGN0026619, FBGN0035449, FBGN0029121, FBGN0025683, FBGN0038828, FBGN0028662, FBGN0032943, FBGN0028646, FBGN0086784, FBGN0086687, FBGN0036316, FBGN0024315, FBGN0031464, FBGN0036769, FBGN0002921, FBGN0037671, FBGN0015776, FBGN0041150, FBGN0004797, FBGN0011705, FBGN0052451, FBGN0032135, FBGN0015360, FBGN0010350, FBGN0037913, FBGN0023536	79	483	2067	1.57096	0.688238	0.121467	8.59081
KEGG_PATHWAY	dme00564:Glycerophospholipid metabolism	6	3.82166	0.0093031	FBGN0033075, FBGN0026619, FBGN0001128, FBGN0030670, FBGN0010350, FBGN0036622	53	27	1031	4.32285	0.423887	0.167912	8.91107

## Sheet: Upregulated Class C
Additional File 16, Part C (note that data is contained within multiple worksheets in this file).
A. Results of gene annotation enrichment analysis of Class C transcripts upregulated in brat mutant embryos.
Output of DAVID functional annotation tool is shown for terms enriched with an FDR < 10% or Benjamini P-value < 0.1.
Category	Term	Count	%	PValue	Genes	List Total	Pop Hits	Pop Total	Fold Enrichment	Bonferroni	Benjamini	FDR
UP_SEQ_FEATURE	active site:Proton acceptor	13	4.57746	0.000298041	FBGN0020653, FBGN0000064, FBGN0001128, FBGN0003733, FBGN0026323, FBGN0020386, FBGN0004864, FBGN0037327, FBGN0000017, FBGN0000721, FBGN0002413, FBGN0046692, FBGN0003256	84	74	1583	3.31065	0.0890805	0.0890805	0.400106
GOTERM_BP_FAT	GO:0006793~phosphorus metabolic process	30	10.5634	0.000928538	FBGN0031799, FBGN0027515, FBGN0038588, FBGN0035945, FBGN0003733, FBGN0020386, FBGN0024734, FBGN0004864, FBGN0017558, FBGN0033244, FBGN0052484, FBGN0002413, FBGN0004370, FBGN0260934, FBGN0003256, FBGN0005640, FBGN0002673, FBGN0031030, FBGN0000382, FBGN0001128, FBGN0026323, FBGN0004598, FBGN0037327, FBGN0005777, FBGN0000017, FBGN0259227, FBGN0000721, FBGN0015324, FBGN0046692, FBGN0035425	172	289	3081	1.85946	0.681614	0.681614	1.49546
GOTERM_BP_FAT	GO:0006796~phosphate metabolic process	30	10.5634	0.000928538	FBGN0031799, FBGN0027515, FBGN0038588, FBGN0035945, FBGN0003733, FBGN0020386, FBGN0024734, FBGN0004864, FBGN0017558, FBGN0033244, FBGN0052484, FBGN0002413, FBGN0004370, FBGN0260934, FBGN0003256, FBGN0005640, FBGN0002673, FBGN0031030, FBGN0000382, FBGN0001128, FBGN0026323, FBGN0004598, FBGN0037327, FBGN0005777, FBGN0000017, FBGN0259227, FBGN0000721, FBGN0015324, FBGN0046692, FBGN0035425	172	289	3081	1.85946	0.681614	0.681614	1.49546
GOTERM_CC_FAT	GO:0030118~clathrin coat	5	1.76056	0.00235089	FBGN0030791, FBGN0030141, FBGN0037702, FBGN0001087, FBGN0000330	98	13	2067	8.11224	0.349959	0.349959	2.86527
UP_SEQ_FEATURE	binding site:ATP	11	3.87324	0.00242898	FBGN0037327, FBGN0000017, FBGN0002413, FBGN0000721, FBGN0003733, FBGN0046692, FBGN0026323, FBGN0020386, FBGN0003256, FBGN0004864, FBGN0017558	84	69	1583	3.00431	0.532892	0.316547	3.2179
GOTERM_BP_FAT	GO:0016311~dephosphorylation	10	3.52113	0.00215726	FBGN0000382, FBGN0031799, FBGN0027515, FBGN0005777, FBGN0035945, FBGN0259227, FBGN0004370, FBGN0035425, FBGN0024734, FBGN0002673	172	53	3081	3.37977	0.930095	0.735604	3.44214
SP_PIR_KEYWORDS	kinase	17	5.98592	0.00316546	FBGN0031030, FBGN0001186, FBGN0027279, FBGN0003733, FBGN0026323, FBGN0020386, FBGN0004864, FBGN0017558, FBGN0037327, FBGN0000017, FBGN0052484, FBGN0002413, FBGN0000721, FBGN0046692, FBGN0029944, FBGN0003256, FBGN0005640	272	130	4673	2.24663	0.424009	0.424009	3.80868
INTERPRO	IPR000608:Ubiquitin-conjugating enzyme, E2	6	2.11268	0.00292147	FBGN0029996, FBGN0015321, FBGN0035601, FBGN0023528, FBGN0031896, FBGN0033544	245	18	4197	5.7102	0.777073	0.777073	4.14025
SMART	SM00212:UBCc	6	2.11268	0.00380108	FBGN0029996, FBGN0015321, FBGN0035601, FBGN0023528, FBGN0031896, FBGN0033544	130	18	2077	5.32564	0.349712	0.349712	4.23192
KEGG_PATHWAY	dme04630:Jak-STAT signaling pathway	5	1.76056	0.00455391	FBGN0000382, FBGN0030869, FBGN0016917, FBGN0010315, FBGN0004864	55	14	1031	6.69481	0.21128	0.21128	4.33763
GOTERM_BP_FAT	GO:0006470~protein amino acid dephosphorylation	9	3.16901	0.00324907	FBGN0000382, FBGN0031799, FBGN0027515, FBGN0005777, FBGN0259227, FBGN0004370, FBGN0035425, FBGN0024734, FBGN0002673	172	46	3081	3.50468	0.981855	0.737225	5.14155
SMART	SM00194:PTPc	5	1.76056	0.00475774	FBGN0000382, FBGN0031799, FBGN0259227, FBGN0004370, FBGN0024734	130	12	2077	6.65705	0.416615	0.236203	5.27097
INTERPRO	IPR000242:Protein-tyrosine phosphatase, receptor/non-receptor type	5	1.76056	0.00380651	FBGN0000382, FBGN0031799, FBGN0259227, FBGN0004370, FBGN0024734	245	12	4197	7.13776	0.858643	0.624025	5.36266
GOTERM_MF_FAT	GO:0004721~phosphoprotein phosphatase activity	10	3.52113	0.00408937	FBGN0000382, FBGN0031799, FBGN0027515, FBGN0005777, FBGN0035945, FBGN0259227, FBGN0004370, FBGN0035425, FBGN0024734, FBGN0002673	189	55	3207	3.08514	0.79269	0.79269	5.52322
INTERPRO	IPR017441:Protein kinase, ATP binding site	15	5.28169	0.00580372	FBGN0031030, FBGN0032456, FBGN0003733, FBGN0002567, FBGN0026323, FBGN0020386, FBGN0004864, FBGN0037327, FBGN0000017, FBGN0000721, FBGN0002413, FBGN0046692, FBGN0260934, FBGN0003256, FBGN0005640	245	114	4197	2.25403	0.94951	0.630397	8.06808
GOTERM_MF_FAT	GO:0016791~phosphatase activity	12	4.22535	0.00685232	FBGN0000032, FBGN0000382, FBGN0031799, FBGN0027515, FBGN0005777, FBGN0027279, FBGN0035945, FBGN0259227, FBGN0004370, FBGN0035425, FBGN0024734, FBGN0002673	189	81	3207	2.51382	0.928664	0.732911	9.09322
GOTERM_BP_FAT	GO:0009880~embryonic pattern specification	17	5.98592	0.00606572	FBGN0000382, FBGN0003733, FBGN0003475, FBGN0003483, FBGN0003495, FBGN0001078, FBGN0004864, FBGN0020249, FBGN0016034, FBGN0041164, FBGN0003655, FBGN0026238, FBGN0016917, FBGN0000166, FBGN0000183, FBGN0000251, FBGN0003256	172	146	3081	2.08574	0.999445	0.846481	9.39703
UP_SEQ_FEATURE	domain:Protein kinase	9	3.16901	0.00734036	FBGN0037327, FBGN0000017, FBGN0002413, FBGN0000721, FBGN0003733, FBGN0046692, FBGN0026323, FBGN0020386, FBGN0003256	84	56	1583	3.0287	0.900342	0.53637	9.43368
