# Supplementary material for: Brain tumor is a sequence-specific RNA-binding protein that directs maternal mRNA clearance during the Drosophila maternal-to-zygotic transition
Source: Genome Biol. 2015 May 12;16(1):94. doi: 10.1186/s13059-015-0659-4 (PMC4460960; doi:10.1186/s13059-015-0659-4)
Supplement: Additional file 17: — A file containing tables summarizing the results of the Fly-FISH annotation enrichment analyses, for those transcripts upregulated in brat mutant embryos in Classes A through C. [file 13059_2015_659_MOESM17_ESM.xlsx]

## Sheet: Upregulated Class A
Additional File 17, Part A (note that data is contained within multiple worksheets in this file).
A1. Results of Fly-FISH annotation enrichment analysis of Class A transcripts upregulated in brat mutant embryos, for annotations for embryonic stages 1-to-3.
No Fly-FISH annotation categories are enriched with an FDR < 10%.
A2. Results of Fly-FISH annotation enrichment analysis of Class A transcripts upregulated in brat mutant embryos, for annotations for embryonic stages 4-to-5.
No Fly-FISH annotation categories are enriched with an FDR < 10%.

## Sheet: Upregulated Class B
Additional File 17, Part B (note that data is contained within multiple worksheets in this file).
B1. Results of Fly-FISH annotation enrichment analysis of Class B transcripts upregulated in brat mutant embryos, for annotations for embryonic stages 1-to-3.
No Fly-FISH annotation categories are enriched with an FDR < 10%.
B2. Results of Fly-FISH annotation enrichment analysis of Class B transcripts upregulated in brat mutant embryos, for annotations for embryonic stages 4-to-5.
Results are shown for Fly-FISH annotations enriched with an FDR < 10%.
Fly-FISH annotation category	Number of Class B upregulated transcripts in category	Fisher's exact test P-value (two-sided)	Odds ratio	FDR (%)
Degraded stage4-5	77	5.49108e-06	2.7759	0.0302009
Degradation maternal transcripts stage4-5	73	2.49403e-05	2.52146	0.0685859
Pole cell enrichment stage4-5	23	8.19879e-05	2.93198	0.150311
Pole cell localization stage4-5	23	0.000191782	2.66962	0.2637
Degraded partially stage 4 stage4-5	48	0.000409767	2.07624	0.434476
Posterior localization stage4-5	19	0.000473974	2.81876	0.434476
Degraded partially stage 5 stage4-5	48	0.00154022	1.93916	1.21017
Degraded completely stage 5 stage4-5	21	0.0137548	1.89953	9.45643

## Sheet: Upregulated Class C
Additional File 17, Part C (note that data is contained within multiple worksheets in this file).
C1. Results of Fly-FISH annotation enrichment analysis of Class C transcripts upregulated in brat mutant embryos, for annotations for embryonic stages 1-to-3.
Results are shown for Fly-FISH annotations enriched with an FDR < 10%.
Fly-FISH annotation category	Number of Class C upregulated transcripts in category	Fisher's exact test P-value (two-sided)	Odds ratio	FDR (%)
Perinuclear localization stage1-3	10	4.92081e-05	6.00508	0.0836538
Nuclei associated localization stage1-3	9	0.000871078	4.29169	0.740416
C2. Results of Fly-FISH annotation enrichment analysis of Class C transcripts upregulated in brat mutant embryos, for annotations for embryonic stages 4-to-5.
Results are shown for Fly-FISH annotations enriched with an FDR < 10%.
Fly-FISH annotation category	Number of Class C upregulated transcripts in category	Fisher's exact test P-value (two-sided)	Odds ratio	FDR (%)
Blastoderm nuclei stage4-5	14	0.000225285	0.381967	1.23907
Subset blastoderm nuclei stage4-5	10	0.000884801	0.371546	2.4332
Pole cell localization stage4-5	33	0.00166762	1.96668	3.05729
